# Supplementary material for: Comparative Analysis of Promoters and Enhancers in the Pituitary Glands of the Bama Xiang and Large White Pigs
Source: Front Genet. 2021 Jul 23;12:697994. doi: 10.3389/fgene.2021.697994 (PMC8343535; doi:10.3389/fgene.2021.697994)
Supplement: Supplementary file 1 [file Data_Sheet_1.ZIP]

Archive with 6 entries (6 files):
- Supplementary Data/All samples peak file.zip
- Supplementary Data/ChIP_seq DESeq2 file.zip
- Supplementary Data/Combined_reference.zip
- Supplementary Data/GAT annotation.zip
- Supplementary Data/RNA-seq DESeq2 file.zip
- Supplementary Data/Super enhancer  file.zip
