# Supplementary material for: Comparative Analysis of Promoters and Enhancers in the Pituitary Glands of the Bama Xiang and Large White Pigs
Source: Front Genet. 2021 Jul 23;12:697994. doi: 10.3389/fgene.2021.697994 (PMC8343535; doi:10.3389/fgene.2021.697994)
Supplement: Supplementary file 3 [file Data_Sheet_2.xlsx]

## Sheet: TableS2
Supplemental Table S2 Gene ontology and KEGG enrichment analysis on most associated genes for breed specific H3K4me3 peaks
Peak cateogories	GOTerm	Ontology Source	Term PValue Corrected with Benjamini-Hochberg	Associated Genes Found
BMX_Specific	Wnt signaling pathway	GO_BiologicalProcess	9.34404e-06	[AGO2, AP2A1, ARRB1, CAMK2A, DLX5, FOXO1, G3BP1, GPI, JADE1, MAP3K7, PFDN5, PSMB2, RBPJ, RUVBL2, RYR2, SOX9, STK11, STK24, TCF3, TIAM1, TMEM170B, TNRC6B, UBE2B, UBR5, WWTR1, ZEB2]
BMX_Specific	ephrin receptor signaling pathway	GO_BiologicalProcess	2.07912e-05	[ACTG1, AP2A1, APH1A, CRK, EPHB1, IGFBP7, PTK2, RBPJ, ROCK1, TIAM1]
BMX_Specific	regulation of Wnt signaling pathway	GO_BiologicalProcess	2.96668e-05	[ARRB1, DLX5, FOXO1, G3BP1, GPI, JADE1, PFDN5, PSMB2, RBPJ, RUVBL2, SOX9, STK11, STK24, TCF3, TIAM1, TMEM170B, UBE2B, UBR5, WWTR1, ZEB2]
BMX_Specific	muscle tissue development	GO_BiologicalProcess	6.25505e-05	[ARRB1, COL11A1, DDX17, DMD, EPHB1, ERBB3, HDAC9, KCNK2, LONP1, MAP2K4, NDRG4, NRG1, OXSR1, PPARGC1A, PPP1R13L, RBFOX1, RBPJ, RYR2, SORBS2, SOX8, SOX9, WWTR1]
BMX_Specific	positive regulation of cell proliferation involved in heart morphogenesis	GO_BiologicalProcess	0.000221764	[LONP1, RBPJ, SOX9]
BMX_Specific	canonical Wnt signaling pathway	GO_BiologicalProcess	0.000233563	[DLX5, FOXO1, G3BP1, JADE1, PFDN5, PSMB2, RBPJ, RUVBL2, RYR2, SOX9, STK11, STK24, TCF3, TMEM170B, UBE2B, UBR5, WWTR1]
BMX_Specific	postsynaptic density	GO_CellularComponent	0.000237833	[ABR, ARRB1, CAMK2A, CAP2, CLSTN2, DLG5, DMD, DMTN, FBXO45, HOMER2, KCNK2, OPRD1, PDE4B, PDPK1, PRKCZ, RGS9, SH3GL1, TIAM1]
BMX_Specific	alpha-amino acid metabolic process	GO_BiologicalProcess	0.000260936	[ADSL, AGO2, CARNMT1, CARNS1, CUX1, GOT2, GPAM, GPT, KYAT3, P4HB, PARK7, PHYKPL, PLOD3, RAI1, SLC6A8]
BMX_Specific	negative regulation of Wnt signaling pathway	GO_BiologicalProcess	0.000293045	[ARRB1, FOXO1, G3BP1, GPI, JADE1, PFDN5, PSMB2, RUVBL2, SOX9, STK11, STK24, TMEM170B, WWTR1]
BMX_Specific	epithelial tube morphogenesis	GO_BiologicalProcess	0.000295556	[DLG5, GDF7, IFT172, KLHL3, NDRG4, NELL1, OXSR1, PHACTR4, PML, RASIP1, RBPJ, RYR2, SOX8, SOX9, STK24, VDR, ZEB2]
BMX_Specific	positive regulation of tissue remodeling	GO_BiologicalProcess	0.00039542	[ADAM8, NRG1, PPARGC1A, ROCK1, VDR]
BMX_Specific	regulation of canonical Wnt signaling pathway	GO_BiologicalProcess	0.000396708	[DLX5, FOXO1, G3BP1, JADE1, PFDN5, PSMB2, RBPJ, RUVBL2, SOX9, STK11, STK24, TMEM170B, UBE2B, UBR5, WWTR1]
BMX_Specific	negative regulation of neuron apoptotic process	GO_BiologicalProcess	0.000399942	[AARS, ADAM8, ARRB1, ERBB3, GPI, MAP2K4, NELL1, PARK7, PDPK1, PPARGC1A, ROCK1]
BMX_Specific	Proteoglycans in cancer	KEGG	0.000454115	[ACTG1, CAMK2A, CAMK2D, COL21A1, ERBB3, EZR, NUDT16L1, PDPK1, PTK2, ROCK1, TIAM1]
BMX_Specific	ErbB signaling pathway	KEGG	0.000458086	[CAMK2A, CAMK2D, CRK, ERBB3, MAP2K4, NRG1, PTK2]
BMX_Specific	Tight junction	KEGG	0.000466178	[ACTG1, CLDN23, EZR, PPP2R2B, PRKCZ, ROCK1, STK11, TIAM1, TJAP1, TUBA1B]
BMX_Specific	intrinsic apoptotic signaling pathway in response to oxidative stress	GO_BiologicalProcess	0.000538036	[IGFBP7, P4HB, PARK7, PDPK1, PML, STK24]
BMX_Specific	mesenchymal cell differentiation	GO_BiologicalProcess	0.000540083	[CUL7, DDX17, DLG5, NELL1, NRG1, OXSR1, PHACTR4, RBPJ, SOX8, SOX9, TIAM1, WWTR1, ZEB2]
BMX_Specific	cardiac muscle hypertrophy	GO_BiologicalProcess	0.000605259	[CAMK2D, FOXO1, MAP2K4, PTK2, ROCK1, RYR2, SORBS2, TIAM1]
BMX_Specific	interleukin-2 production	GO_BiologicalProcess	0.000738557	[EZR, GPAM, HDAC9, HOMER2, MAP3K7, NAV3, PDE4B]
BMX_Specific	muscle cell apoptotic process	GO_BiologicalProcess	0.000787793	[ARRB1, CAMK2A, CAMK2D, MAP2K4, PDPK1, PPP1R10, RPS6KA2]
BMX_Specific	regulation of muscle tissue development	GO_BiologicalProcess	0.000792507	[DDX17, EPHB1, ERBB3, HDAC9, KCNK2, LONP1, NRG1, PPARGC1A, RBFOX1, RBPJ]
BMX_Specific	negative regulation of canonical Wnt signaling pathway	GO_BiologicalProcess	0.00103261	[FOXO1, G3BP1, JADE1, PFDN5, PSMB2, RUVBL2, SOX9, STK11, STK24, TMEM170B, WWTR1]
BMX_Specific	cardiac muscle cell apoptotic process	GO_BiologicalProcess	0.00104436	[CAMK2A, CAMK2D, PDPK1, PPP1R10, RPS6KA2]
BMX_Specific	micro-ribonucleoprotein complex	GO_CellularComponent	0.00106642	[AGO2, TNRC6B, XPO5]
BMX_Specific	protein autophosphorylation	GO_BiologicalProcess	0.00106687	[ANKHD1, CAMK2A, CAMK2D, ENPP1, EPHB1, GPI, LONP1, OXSR1, PDGFD, PDPK1, PTK2, PTK6, STK11, STK24]
BMX_Specific	metanephric nephron tubule development	GO_BiologicalProcess	0.00116403	[OXSR1, SOX8, SOX9, WWTR1]
BMX_Specific	regulation of interleukin-2 production	GO_BiologicalProcess	0.0012647	[EZR, HDAC9, HOMER2, MAP3K7, NAV3, PDE4B]
BMX_Specific	carboxy-terminal domain protein kinase complex	GO_CellularComponent	0.00132615	[CCNT1, ERCC2, GTF2H3, SLC4A11]
BMX_Specific	Wnt signaling pathway, calcium modulating pathway	GO_BiologicalProcess	0.00137727	[AGO2, CAMK2A, GPI, MAP3K7, TNRC6B]
BMX_Specific	transcription elongation from RNA polymerase II promoter	GO_BiologicalProcess	0.00160591	[AFF4, CCNT1, ERCC2, GTF2H3, PBRM1, RECQL5, SLC4A11]
BMX_Specific	cardiac muscle tissue development	GO_BiologicalProcess	0.00162293	[ARRB1, COL11A1, ERBB3, KCNK2, LONP1, MAP2K4, NDRG4, NRG1, PPP1R13L, RBPJ, RYR2, SORBS2, WWTR1]
BMX_Specific	Golgi cisterna membrane	GO_CellularComponent	0.00169611	[APH1A, COG3, FUT2, GOLPH3L, HPS4, IGFBP7, NUCB1]
BMX_Specific	response to muscle activity	GO_BiologicalProcess	0.00169649	[ADSL, GOT2, PPARGC1A, RYR2]
BMX_Specific	dendrite development	GO_BiologicalProcess	0.00171851	[CAMK2A, CAMSAP2, CRK, CUL7, CUX1, DLG5, EPHB1, FARP1, FSTL4, NELL1, SCARF1, STK11, TIAM1]
BMX_Specific	regulation of neuron apoptotic process	GO_BiologicalProcess	0.00173147	[AARS, ADAM8, ARRB1, ERBB3, GPI, MAP2K4, NELL1, PARK7, PDPK1, PPARGC1A, ROCK1, TRIM2]
BMX_Specific	cell-substrate junction assembly	GO_BiologicalProcess	0.00177958	[DMTN, DST, NELL1, NRG1, PDPK1, PLEC, PTK2, ROCK1]
BMX_Specific	response to alkaloid	GO_BiologicalProcess	0.00186313	[DHX15, GOT2, GPI, HOMER2, PPARGC1A, RECQL5, RYR2, TIAM1]
BMX_Specific	regulation of chromatin organization	GO_BiologicalProcess	0.00192254	[AKAP8L, ARRB1, ATAD2B, CAMK2D, NAA40, PPARGC1A, RNF40, RUVBL2, SIN3A, UBE2B, UBR5]
BMX_Specific	negative regulation of glycoprotein biosynthetic process	GO_BiologicalProcess	0.00201426	[ABCA7, ACOT8, AGO2]
BMX_Specific	negative regulation of interleukin-2 production	GO_BiologicalProcess	0.00213309	[EZR, HDAC9, HOMER2, NAV3]
BMX_Specific	glial cell projection	GO_CellularComponent	0.00237799	[ABCA7, DMD, EZR, KCNK2]
BMX_Specific	positive regulation of muscle cell apoptotic process	GO_BiologicalProcess	0.00237799	[ARRB1, CAMK2A, CAMK2D, MAP2K4]
BMX_Specific	endocardium development	GO_BiologicalProcess	0.00241675	[NRG1, RBPJ, STK24]
BMX_Specific	regulation of striated muscle tissue development	GO_BiologicalProcess	0.00243662	[DDX17, EPHB1, ERBB3, HDAC9, KCNK2, LONP1, NRG1, RBFOX1, RBPJ]
BMX_Specific	stem cell differentiation	GO_BiologicalProcess	0.00252638	[ERCC2, NELL1, NRG1, OXSR1, PHACTR4, PSMB2, RBPJ, SLC4A11, SOX8, SOX9, SP7, TCF3, ZEB2]
BMX_Specific	Golgi stack	GO_CellularComponent	0.0026279	[APH1A, COG3, FUT2, GBF1, GOLPH3L, HPS4, IGFBP7, NUCB1, RASIP1]
BMX_Specific	histone ubiquitination	GO_BiologicalProcess	0.00264263	[CUL4B, RAG1, RNF40, UBE2B, UBR5]
BMX_Specific	metanephros development	GO_BiologicalProcess	0.00269675	[APH1A, DLG5, IGFBP7, OXSR1, SOX8, SOX9, WWTR1]
BMX_Specific	regulation of muscle cell apoptotic process	GO_BiologicalProcess	0.00306546	[ARRB1, CAMK2A, CAMK2D, MAP2K4, PDPK1, PPP1R10]
BMX_Specific	negative regulation of double-strand break repair	GO_BiologicalProcess	0.00322746	[NUDT16L1, RECQL5, SMCHD1, UBR5]
BMX_Specific	astrocyte projection	GO_CellularComponent	0.00336243	[DMD, EZR, KCNK2]
BMX_Specific	AMPK signaling pathway	KEGG	0.00342027	[FOXO1, MAP3K7, PDPK1, PPARGC1A, PPP2R2B, PPP2R3A, STK11]
BMX_Specific	phosphatase regulator activity	GO_BiologicalProcess	0.00358118	[IDI1, PHACTR1, PHACTR4, PPP1R10, PPP2R2B, PPP2R3A, ZEB2]
BMX_Specific	glucose homeostasis	GO_BiologicalProcess	0.00364206	[ARRB1, ASPSCR1, C1QTNF12, FOXO1, GPI, HKDC1, PARK7, PPARGC1A, SIN3A, STK11, STXBP3, TIAM1]
BMX_Specific	regulation of tissue remodeling	GO_BiologicalProcess	0.00403242	[ABR, ADAM8, NRG1, PPARGC1A, ROCK1, VDR]
BMX_Specific	regulation of histone modification	GO_BiologicalProcess	0.00403915	[AKAP8L, ARRB1, CAMK2D, PPARGC1A, RNF40, RUVBL2, SIN3A, UBE2B, UBR5]
BMX_Specific	Rho protein signal transduction	GO_BiologicalProcess	0.00410591	[ABR, ARHGAP5, ARRB1, FARP1, MCF2L2, NELL1, PHACTR4, PLEKHG5, RASIP1, ROCK1, TIAM1]
BMX_Specific	melanosome organization	GO_BiologicalProcess	0.00426316	[AP3B1, HPS4, KIF13A, ZEB2]
BMX_Specific	endothelial cell differentiation	GO_BiologicalProcess	0.00428308	[DMD, EZR, NELL1, NRG1, PLOD3, RBPJ, ROCK1]
BMX_Specific	protein acetylation	GO_BiologicalProcess	0.00446516	[ACOT8, ARRB1, FOXO1, JADE1, MAP3K7, MSL2, NAA40, PARK7, PPARGC1A, RUVBL2, SIN3A]
BMX_Specific	peroxisomal membrane transport	GO_BiologicalProcess	0.00450614	[ABCD3, LONP1, ZNF260]
BMX_Specific	regulation of RIG-I signaling pathway	GO_BiologicalProcess	0.00450614	[ANKRD17, NPLOC4, RNF125]
BMX_Specific	glial cell fate commitment	GO_BiologicalProcess	0.00450614	[NRG1, SOX8, SOX9]
BMX_Specific	Sertoli cell development	GO_BiologicalProcess	0.00450614	[FNDC3A, SOX8, SOX9]
BMX_Specific	nephron tubule formation	GO_BiologicalProcess	0.00450614	[OXSR1, SOX8, SOX9]
BMX_Specific	adherens junction assembly	GO_BiologicalProcess	0.0046708	[DLG5, DMTN, NELL1, NRG1, PDPK1, PTK2, ROCK1]
BMX_Specific	histone deacetylation	GO_BiologicalProcess	0.00495534	[AKAP8L, BAZ2A, CAMK2D, HDAC9, IGFBP7, SIN3A]
BMX_Specific	alternative mRNA splicing, via spliceosome	GO_BiologicalProcess	0.00495534	[DDX17, IGFBP7, RBFOX1, RBM5, SLC4A11, SMU1]
BMX_Specific	regulation of mRNA polyadenylation	GO_BiologicalProcess	0.00515576	[CCNT1, RNF40, VIRMA]
BMX_Specific	positive regulation of T cell differentiation	GO_BiologicalProcess	0.00547092	[ADAM8, AP3B1, GTF2H3, PRKCZ, RAG1, SART1]
BMX_Specific	regulation of cardiac muscle cell apoptotic process	GO_BiologicalProcess	0.00550244	[CAMK2A, CAMK2D, PDPK1, PPP1R10]
BMX_Specific	regulation of kidney development	GO_BiologicalProcess	0.00553269	[OXSR1, PDGFD, SOX8, SOX9, WWTR1]
BMX_Specific	embryonic epithelial tube formation	GO_BiologicalProcess	0.00554938	[GDF7, IFT172, OXSR1, PHACTR4, SOX8, SOX9, STK24, ZEB2]
BMX_Specific	cell death in response to oxidative stress	GO_BiologicalProcess	0.00575567	[ANKHD1, IGFBP7, P4HB, PARK7, PDPK1, PML, STK24]
BMX_Specific	response to epinephrine	GO_BiologicalProcess	0.00585885	[PDE4B, PPARGC1A, RYR2]
BMX_Specific	response to bronchodilator	GO_BiologicalProcess	0.00623135	[CRK, FOXO1, HDAC9, RGS9, SLC18A2]
BMX_Specific	cellular extravasation	GO_BiologicalProcess	0.00623135	[ABR, ADAM8, CRK, PDGFD, ROCK1]
BMX_Specific	positive regulation of transporter activity	GO_BiologicalProcess	0.00623862	[DMD, GALR2, PARK7, RGS9, RYR2, SMC4, TCAF1]
BMX_Specific	regulation of skeletal muscle cell differentiation	GO_BiologicalProcess	0.00661655	[DDX17, EPHB1, RBFOX1]
BMX_Specific	protein phosphatase regulator activity	GO_BiologicalProcess	0.00661822	[IDI1, PHACTR1, PHACTR4, PPP1R10, PPP2R2B, PPP2R3A]
BMX_Specific	Endocytosis	KEGG	0.00663548	[ACAP1, AP2A1, ARRB1, GBF1, PML, PRKCZ, RAB22A, RAB7A, SH3GL1, VPS28]
BMX_Specific	neuron projection terminus	GO_CellularComponent	0.00684214	[ACTG1, DMD, GRIK3, KCNK2, OPRD1, PTPN9, RNF40, SLC18A2]
BMX_Specific	positive regulation of cell-matrix adhesion	GO_BiologicalProcess	0.00698975	[DMD, NELL1, NRG1, PRKCZ, ROCK1]
BMX_Specific	Ubiquitin mediated proteolysis	KEGG	0.00701886	[CUL4B, CUL7, PML, UBE2B, UBE2J2, UBE2R2, UBR5]
BMX_Specific	Golgi organization	GO_BiologicalProcess	0.00732	[CAMSAP2, COG3, CUL7, GBF1, GOLPH3L, NPLOC4, TJAP1, VPS51]
BMX_Specific	nucleotide-excision repair, DNA duplex unwinding	GO_BiologicalProcess	0.00742985	[CUL4B, ERCC2, GTF2H3]
BMX_Specific	organ growth	GO_BiologicalProcess	0.00760775	[COL21A1, KCNK2, LONP1, MAP2K4, NDRG4, PTK2, RBPJ, SORBS2, SOX9, STK24]
BMX_Specific	cAMP signaling pathway	KEGG	0.00786478	[ATP2B3, CAMK2A, CAMK2D, HTR4, PDE4B, ROCK1, RYR2, SOX9, TIAM1]
BMX_Specific	post-embryonic development	GO_BiologicalProcess	0.00793084	[ADSL, AGO2, ERCC2, IREB2, PPP1R13L, SLC18A2]
BMX_Specific	regulation of lamellipodium assembly	GO_BiologicalProcess	0.00806419	[ACOT8, DMTN, NRG1, SSH3]
BMX_Specific	ventricular cardiac muscle tissue development	GO_BiologicalProcess	0.00824483	[COL11A1, NRG1, PPP1R13L, RBPJ, RYR2]
BMX_Specific	protein kinase activator activity	GO_BiologicalProcess	0.00828628	[CCNT1, ERBB3, NRG1, STK11, STK24, VPS51]
BMX_Specific	cellular response to reactive nitrogen species	GO_BiologicalProcess	0.00829967	[CRK, FOXO1, PPARGC1A]
BMX_Specific	protein tyrosine kinase activator activity	GO_BiologicalProcess	0.00829967	[ERBB3, NRG1, VPS51]
BMX_Specific	mitochondrial DNA metabolic process	GO_BiologicalProcess	0.00829967	[DNAJA3, LONP1, PPARGC1A]
BMX_Specific	Regulation of actin cytoskeleton	KEGG	0.00833794	[ACTG1, CRK, EZR, IQGAP2, PDGFD, PTK2, ROCK1, SSH3, TIAM1]
BMX_Specific	DNA duplex unwinding	GO_BiologicalProcess	0.00865303	[CUL4B, ERCC2, G3BP1, GTF2H3, RECQL5, RUVBL2]
BMX_Specific	neural crest cell development	GO_BiologicalProcess	0.00865303	[NELL1, NRG1, PHACTR4, SOX8, SOX9, ZEB2]
BMX_Specific	negative regulation of phosphoprotein phosphatase activity	GO_BiologicalProcess	0.00869574	[IDI1, PHACTR1, PHACTR4, PPP1R10, ROCK1]
BMX_Specific	regulation of mRNA processing	GO_BiologicalProcess	0.00948667	[CCNT1, DAZAP1, DDX17, RBFOX1, RBM5, RNF40, SMU1, VIRMA]
BMX_Specific	Axon guidance	KEGG	0.00948667	[CAMK2A, CAMK2D, EPHB1, GDF7, PRKCZ, PTK2, ROCK1, SSH3]
BMX_Specific	central nervous system neuron development	GO_BiologicalProcess	0.00982296	[CRK, EPHB1, FBXO45, NELL1, PTK2, ZEB2]
BMX_Specific	Leukocyte transendothelial migration	KEGG	0.00982296	[ACTG1, ARHGAP5, CLDN23, EZR, PTK2, ROCK1]
BMX_Specific	amyloid-beta formation	GO_BiologicalProcess	0.00992307	[ABCA7, APH1A, IGFBP7, ROCK1]
BMX_Specific	nuclear matrix	GO_CellularComponent	0.0105072	[AKAP8L, GFI1B, IGFBP7, PML, PRKCZ, RUVBL2, SRRM1]
BMX_Specific	muscle adaptation	GO_BiologicalProcess	0.0105072	[CAMK2D, DMD, FOXO1, IREB2, PPARGC1A, PTK2, ROCK1]
BMX_Specific	central nervous system neuron axonogenesis	GO_BiologicalProcess	0.0105993	[EPHB1, FBXO45, PTK2, ZEB2]
BMX_Specific	regulation of dendrite development	GO_BiologicalProcess	0.0107339	[CAMSAP2, CRK, CUL7, CUX1, DLG5, FSTL4, STK11, TIAM1]
BMX_Specific	Transcriptional misregulation in cancer	KEGG	0.0110639	[ASPSCR1, CCNT1, ETV6, FOXO1, PML, PTK2, SIN3A, TCF3]
BMX_Specific	cellular glucose homeostasis	GO_BiologicalProcess	0.0114012	[ARRB1, C1QTNF12, FOXO1, HKDC1, PPARGC1A, SIN3A, STXBP3, TIAM1]
BMX_Specific	non-canonical Wnt signaling pathway	GO_BiologicalProcess	0.0114012	[AGO2, AP2A1, CAMK2A, GPI, MAP3K7, PSMB2, TIAM1, TNRC6B]
BMX_Specific	structural constituent of cytoskeleton	GO_BiologicalProcess	0.0115525	[ACTG1, DMD, PLEC, PPL, SORBS2, TUBA1B]
BMX_Specific	cell-substrate adherens junction assembly	GO_BiologicalProcess	0.0120164	[DMTN, NELL1, NRG1, PDPK1, PTK2, ROCK1]
BMX_Specific	aromatic amino acid family metabolic process	GO_BiologicalProcess	0.0120395	[AGO2, CARNMT1, CARNS1, PARK7]
BMX_Specific	Pathogenic Escherichia coli infection	KEGG	0.0120395	[ACTG1, EZR, ROCK1, TUBA1B]
BMX_Specific	protein phosphatase inhibitor activity	GO_BiologicalProcess	0.0120395	[IDI1, PHACTR1, PHACTR4, PPP1R10]
BMX_Specific	ciliary basal body	GO_CellularComponent	0.0124521	[ARRB1, CFAP20, DLG5, EZR, IFT172, JADE1, VPS51]
BMX_Specific	positive regulation of cell-substrate adhesion	GO_BiologicalProcess	0.0124521	[CRK, DMD, DMTN, NELL1, NRG1, PRKCZ, ROCK1]
BMX_Specific	negative regulation of gene expression, epigenetic	GO_BiologicalProcess	0.0124521	[AEBP2, ATAD2B, BAZ2A, NAA40, SIN3A, SMCHD1, UBE2B]
BMX_Specific	muscle cell migration	GO_BiologicalProcess	0.0124932	[CRK, NDRG4, NELL1, PDGFD, PPARGC1A, ROCK1]
BMX_Specific	branching morphogenesis of an epithelial tube	GO_BiologicalProcess	0.012827	[DLG5, GDF7, NELL1, PML, RASIP1, SOX8, SOX9, VDR]
BMX_Specific	Sphingolipid signaling pathway	KEGG	0.0129832	[OPRD1, PDPK1, PPP2R2B, PPP2R3A, PRKCZ, ROCK1]
BMX_Specific	regulation of muscle adaptation	GO_BiologicalProcess	0.0129832	[CAMK2D, DMD, FOXO1, PPARGC1A, PTK2, ROCK1]
BMX_Specific	regulation of phosphoprotein phosphatase activity	GO_BiologicalProcess	0.0132983	[IDI1, PHACTR1, PHACTR4, PPP1R10, PPP2R2B, PPP2R3A, ROCK1]
BMX_Specific	alpha-amino acid catabolic process	GO_BiologicalProcess	0.0132983	[AGO2, CARNMT1, CARNS1, GOT2, GPAM, GPT, PHYKPL]
BMX_Specific	protein hydroxylation	GO_BiologicalProcess	0.0135226	[CUX1, P4HB, PLOD3]
BMX_Specific	histone H2A ubiquitination	GO_BiologicalProcess	0.0135226	[CUL4B, UBE2B, UBR5]
BMX_Specific	membrane protein ectodomain proteolysis	GO_BiologicalProcess	0.0135995	[ADAM8, APH1A, IGFBP7, ROCK1]
BMX_Specific	regulation of Rho protein signal transduction	GO_BiologicalProcess	0.0139791	[ABR, ARRB1, FARP1, MCF2L2, NELL1, PLEKHG5, RASIP1, TIAM1]
BMX_Specific	positive regulation of cell morphogenesis involved in differentiation	GO_BiologicalProcess	0.0139791	[CRK, CUL7, CUX1, DMTN, NELL1, STK11, TIAM1, ZEB2]
BMX_Specific	oligodendrocyte differentiation	GO_BiologicalProcess	0.0140034	[EIF2B1, ERCC2, NRG1, PRDM8, SOX8, SOX9]
BMX_Specific	regulation of skeletal muscle tissue development	GO_BiologicalProcess	0.0144253	[DDX17, EPHB1, HDAC9, RBFOX1]
BMX_Specific	positive regulation of ion transmembrane transporter activity	GO_BiologicalProcess	0.0145338	[DMD, GALR2, RGS9, RYR2, SMC4, TCAF1]
BMX_Specific	cardiac muscle tissue growth	GO_BiologicalProcess	0.0145338	[KCNK2, LONP1, MAP2K4, NDRG4, RBPJ, SORBS2]
BMX_Specific	microtubule end	GO_CellularComponent	0.014746	[CAMSAP2, DST, NAV3]
BMX_Specific	regulation of cardiac muscle contraction by regulation of the release of sequestered calcium ion	GO_BiologicalProcess	0.014746	[CAMK2D, DMD, RYR2]
BMX_Specific	response to muscle stretch	GO_BiologicalProcess	0.014746	[DMD, GPI, RYR2]
BMX_Specific	nucleus localization	GO_BiologicalProcess	0.014746	[DCTN4, DMD, PTK2]
BMX_Specific	intermediate filament cytoskeleton organization	GO_BiologicalProcess	0.0152822	[DST, EVPL, PLEC, PPL]
BMX_Specific	positive regulation of muscle tissue development	GO_BiologicalProcess	0.0154945	[ERBB3, LONP1, NRG1, PPARGC1A, RBPJ]
BMX_Specific	regulation of smooth muscle cell migration	GO_BiologicalProcess	0.0154945	[CRK, NDRG4, NELL1, PDGFD, PPARGC1A]
BMX_Specific	establishment of cell polarity	GO_BiologicalProcess	0.0155933	[CRK, EPHB1, GBF1, PRKCZ, PTK2, ROCK1, STK11]
BMX_Specific	regulation of cellular extravasation	GO_BiologicalProcess	0.01603	[ABR, ADAM8, PDGFD]
BMX_Specific	positive regulation of histone acetylation	GO_BiologicalProcess	0.01603	[ARRB1, PPARGC1A, RUVBL2]
BMX_Specific	regulation of substrate adhesion-dependent cell spreading	GO_BiologicalProcess	0.0161706	[CRK, DMTN, NELL1, PTK2]
BMX_Specific	response to monoamine	GO_BiologicalProcess	0.0161706	[PDE4B, PPARGC1A, RYR2, SIN3A]
BMX_Specific	regulation of protein acetylation	GO_BiologicalProcess	0.0161848	[ARRB1, PARK7, PPARGC1A, RUVBL2, SIN3A]
BMX_Specific	histone H4 acetylation	GO_BiologicalProcess	0.0161848	[ARRB1, JADE1, MSL2, NAA40, RUVBL2]
BMX_Specific	positive regulation of cardiac muscle tissue development	GO_BiologicalProcess	0.0170907	[ERBB3, LONP1, NRG1, RBPJ]
BMX_Specific	regulation of cell-substrate junction assembly	GO_BiologicalProcess	0.0176261	[DMTN, NELL1, NRG1, PTK2, ROCK1]
BMX_Specific	striated muscle cell proliferation	GO_BiologicalProcess	0.0176261	[EPHB1, KCNK2, LONP1, NDRG4, RBPJ]
BMX_Specific	regulation of T cell differentiation	GO_BiologicalProcess	0.0181566	[ADAM8, AP3B1, GTF2H3, PRKCZ, RAG1, SART1, SH3RF1]
BMX_Specific	membrane protein proteolysis	GO_BiologicalProcess	0.0183775	[ACOT8, ADAM8, APH1A, IGFBP7, ROCK1]
BMX_Specific	histone deacetylase complex	GO_CellularComponent	0.0183775	[HDAC9, PHF21A, RUVBL2, SF3B3, SIN3A]
BMX_Specific	Alanine, aspartate and glutamate metabolism	KEGG	0.0187808	[ADSL, GOT2, GPT]
BMX_Specific	renal system vasculature development	GO_BiologicalProcess	0.0187808	[NELL1, OXSR1, PDGFD]
BMX_Specific	cellular response to virus	GO_BiologicalProcess	0.0190274	[ANKRD17, GBF1, NPLOC4, RNF125]
BMX_Specific	amyloid precursor protein metabolic process	GO_BiologicalProcess	0.0191498	[ABCA7, AGO2, APH1A, IGFBP7, ROCK1]
BMX_Specific	microbody	GO_CellularComponent	0.0192604	[ABCD3, ACOT8, GBF1, IDI1, LONP1, TTC1, ZNF260]
BMX_Specific	epithelial to mesenchymal transition	GO_BiologicalProcess	0.0192604	[CUL7, DDX17, DLG5, RBPJ, SOX9, TIAM1, WWTR1]
BMX_Specific	negative regulation of phosphatase activity	GO_BiologicalProcess	0.0192889	[FARP1, IDI1, PHACTR1, PHACTR4, PPP1R10, ROCK1]
BMX_Specific	regulation of cell-matrix adhesion	GO_BiologicalProcess	0.0198296	[DMD, DMTN, NELL1, NRG1, PRKCZ, PTK2, ROCK1]
BMX_Specific	Dopaminergic synapse	KEGG	0.0199496	[CAMK2A, CAMK2D, KCNJ9, PPP2R2B, PPP2R3A, SLC18A2]
BMX_Specific	calcium-mediated signaling using intracellular calcium source	GO_BiologicalProcess	0.020248	[DMTN, HOMER2, RYR2]
BMX_Specific	Starch and sucrose metabolism	KEGG	0.020248	[ENPP1, GPI, HKDC1]
BMX_Specific	neurotransmitter:sodium symporter activity	GO_BiologicalProcess	0.020248	[SLC18A2, SLC5A7, SLC6A8]
BMX_Specific	regulation of synapse assembly	GO_BiologicalProcess	0.0206255	[CLSTN2, DLG5, EPHB1, FARP1, LHFPL4, PTK2]
BMX_Specific	Circadian entrainment	KEGG	0.0207577	[CACNA1H, CAMK2A, CAMK2D, KCNJ9, RYR2]
BMX_Specific	regulation of double-strand break repair	GO_BiologicalProcess	0.0215937	[NUDT16L1, PML, RECQL5, SMCHD1, UBR5]
BMX_Specific	positive regulation of animal organ morphogenesis	GO_BiologicalProcess	0.0215937	[LONP1, RBPJ, SOX8, SOX9, VDR]
BMX_Specific	protein transmembrane import into intracellular organelle	GO_BiologicalProcess	0.0217765	[LONP1, TIMM44, ZNF260]
BMX_Specific	histone monoubiquitination	GO_BiologicalProcess	0.0217765	[CUL4B, RAG1, RNF40]
BMX_Specific	T cell apoptotic process	GO_BiologicalProcess	0.0221779	[ADAM8, DNAJA3, GPAM, RAG1]
BMX_Specific	ventricular cardiac muscle tissue morphogenesis	GO_BiologicalProcess	0.0232945	[COL11A1, NRG1, RBPJ, RYR2]
BMX_Specific	miRNA metabolic process	GO_BiologicalProcess	0.0233664	[AGO2, DDX17, XPO5]
BMX_Specific	positive regulation of focal adhesion assembly	GO_BiologicalProcess	0.0233664	[NELL1, NRG1, ROCK1]
BMX_Specific	aortic valve development	GO_BiologicalProcess	0.0233664	[RBPJ, ROCK1, SOX9]
BMX_Specific	chromatin organization involved in negative regulation of transcription	GO_BiologicalProcess	0.0234842	[ATAD2B, BAZ2A, NAA40, SIN3A, SMCHD1, UBE2B]
BMX_Specific	negative regulation of protein catabolic process	GO_BiologicalProcess	0.0234929	[NELL1, NRG1, PARK7, PML, ROCK1, SF3B3, UCHL5]
BMX_Specific	cellular aldehyde metabolic process	GO_BiologicalProcess	0.024232	[CACNA1H, GOT2, GPI, PARK7, PHACTR1]
BMX_Specific	Insulin signaling pathway	KEGG	0.0242383	[CRK, FOXO1, HKDC1, PDPK1, PPARGC1A, PRKCZ]
BMX_Specific	regulation of histone acetylation	GO_BiologicalProcess	0.0244447	[ARRB1, PPARGC1A, RUVBL2, SIN3A]
BMX_Specific	podosome	GO_CellularComponent	0.0250177	[ADAM8, AFAP1L1, SH3GL1]
BMX_Specific	U2-type spliceosomal complex	GO_CellularComponent	0.0251555	[DHX15, SART1, SF3B3, SMU1, SRRM2]
BMX_Specific	Rho guanyl-nucleotide exchange factor activity	GO_BiologicalProcess	0.0251555	[ABR, FARP1, MCF2L2, PLEKHG5, TIAM1]
BMX_Specific	nuclear-transcribed mRNA catabolic process, deadenylation-dependent decay	GO_BiologicalProcess	0.0251555	[AGO2, CNOT6, DDX6, NT5C3B, TNRC6B]
BMX_Specific	endothelial cell development	GO_BiologicalProcess	0.0256287	[DMD, EZR, PLOD3, ROCK1]
BMX_Specific	DNA helicase activity	GO_BiologicalProcess	0.0256287	[ERCC2, G3BP1, RECQL5, RUVBL2]
BMX_Specific	positive regulation of chromatin organization	GO_BiologicalProcess	0.0257948	[AKAP8L, ARRB1, PPARGC1A, RNF40, RUVBL2, SIN3A]
BMX_Specific	cofactor transmembrane transporter activity	GO_BiologicalProcess	0.0267303	[NRG1, OXSR1, SLC6A8]
BMX_Specific	cranial nerve morphogenesis	GO_BiologicalProcess	0.0267303	[DMD, EPHB1, NELL1]
BMX_Specific	exonucleolytic catabolism of deadenylated mRNA	GO_BiologicalProcess	0.0267303	[CNOT6, DDX6, NT5C3B]
BMX_Specific	central nervous system projection neuron axonogenesis	GO_BiologicalProcess	0.0267303	[EPHB1, FBXO45, ZEB2]
BMX_Specific	negative regulation of response to DNA damage stimulus	GO_BiologicalProcess	0.0270695	[NUDT16L1, PPP1R10, RECQL5, SMCHD1, UBR5]
BMX_Specific	cranial nerve development	GO_BiologicalProcess	0.0280987	[DMD, EPHB1, ERBB3, NELL1]
BMX_Specific	positive regulation of signaling receptor activity	GO_BiologicalProcess	0.0280987	[NRG1, PARK7, RGS9, VPS51]
BMX_Specific	heterochromatin	GO_CellularComponent	0.0290739	[BAZ2A, DDX6, PML, RNF40, UBE2B]
BMX_Specific	myoblast differentiation	GO_BiologicalProcess	0.0290739	[DDX17, NRG1, RBPJ, SOX8, SOX9]
BMX_Specific	negative regulation of exocytosis	GO_BiologicalProcess	0.0303387	[ABR, RAB7A, STXBP3]
BMX_Specific	ERBB2 signaling pathway	GO_BiologicalProcess	0.0303387	[ERBB3, NRG1, PTK6]
BMX_Specific	cytoplasmic microtubule organization	GO_BiologicalProcess	0.0307058	[CAMSAP2, DST, EZR, IFT172]
BMX_Specific	filopodium	GO_CellularComponent	0.030859	[AP2A1, DMD, EPHB1, EZR, FARP1, IQGAP2]
BMX_Specific	Adrenergic signaling in cardiomyocytes	KEGG	0.030859	[ATP2B3, CAMK2A, CAMK2D, PPP2R2B, PPP2R3A, RYR2]
BMX_Specific	Insulin resistance	KEGG	0.0311697	[FOXO1, PDPK1, PPARGC1A, PRKCZ, RPS6KA2]
BMX_Specific	nerve development	GO_BiologicalProcess	0.0311697	[DMD, EPHB1, ERBB3, FBXO45, NELL1]
BMX_Specific	vesicle docking	GO_BiologicalProcess	0.032061	[CAMK2A, NDRG4, RAB3C, STXBP3]
BMX_Specific	cytoplasmic pattern recognition receptor signaling pathway	GO_BiologicalProcess	0.032061	[ANKRD17, MAP3K7, NPLOC4, RNF125]
BMX_Specific	regulation of oxidative stress-induced intrinsic apoptotic signaling pathway	GO_BiologicalProcess	0.0322342	[IGFBP7, P4HB, PARK7]
BMX_Specific	aromatic amino acid family catabolic process	GO_BiologicalProcess	0.0322342	[AGO2, CARNMT1, CARNS1]
BMX_Specific	negative regulation of carbohydrate metabolic process	GO_BiologicalProcess	0.0334507	[AP2A1, C1QTNF12, ENPP1, PPARGC1A]
BMX_Specific	regulation of glucose import	GO_BiologicalProcess	0.0334507	[ASPSCR1, C1QTNF12, ENPP1, STXBP3]
BMX_Specific	Gastric acid secretion	KEGG	0.0334507	[CAMK2A, CAMK2D, EZR, KCNK2]
BMX_Specific	axon terminus	GO_CellularComponent	0.0336185	[ACTG1, GRIK3, KCNK2, OPRD1, RNF40, SLC18A2]
BMX_Specific	positive regulation of autophagy	GO_BiologicalProcess	0.0336185	[FOXO1, MAP3K7, OPRD1, PARK7, ROCK1, STK11]
BMX_Specific	hippo signaling	GO_BiologicalProcess	0.0341902	[DLG5, STK24, WWTR1]
BMX_Specific	positive regulation of substrate adhesion-dependent cell spreading	GO_BiologicalProcess	0.0341902	[CRK, DMTN, NELL1]
BMX_Specific	epithelial cell morphogenesis	GO_BiologicalProcess	0.0341902	[DHX15, PLOD3, ROCK1]
BMX_Specific	regulation of steroid biosynthetic process	GO_BiologicalProcess	0.0344871	[GPAM, IDI1, IGFBP7, PPARGC1A, VDR]
BMX_Specific	negative regulation of developmental growth	GO_BiologicalProcess	0.0345727	[FSTL4, KCNK2, NELL1, PTK2, RAI1, STK24]
BMX_Specific	regulation of cardiac muscle hypertrophy	GO_BiologicalProcess	0.0348752	[CAMK2D, FOXO1, PTK2, ROCK1]
BMX_Specific	negative regulation of chromatin organization	GO_BiologicalProcess	0.0348752	[ATAD2B, SIN3A, UBE2B, UBR5]
BMX_Specific	cardiac muscle cell proliferation	GO_BiologicalProcess	0.0348752	[KCNK2, LONP1, NDRG4, RBPJ]
BMX_Specific	kidney morphogenesis	GO_BiologicalProcess	0.0356396	[KLHL3, OXSR1, SOX8, SOX9, WWTR1]
BMX_Specific	T cell homeostasis	GO_BiologicalProcess	0.0362063	[DNAJA3, GPAM, RAG1]
BMX_Specific	regulation of T cell apoptotic process	GO_BiologicalProcess	0.0362063	[ADAM8, GPAM, RAG1]
BMX_Specific	positive regulation of cardiac muscle hypertrophy	GO_BiologicalProcess	0.0362063	[CAMK2D, PTK2, ROCK1]
BMX_Specific	regulation of cardiac muscle cell contraction	GO_BiologicalProcess	0.0362063	[CAMK2D, PDE4B, RYR2]
BMX_Specific	transcription initiation from RNA polymerase I promoter	GO_BiologicalProcess	0.0362063	[BAZ2A, ERCC2, GTF2H3]
BMX_Specific	regulation of chromatin silencing	GO_BiologicalProcess	0.0362063	[ATAD2B, NAA40, SIN3A]
BMX_Specific	hormone biosynthetic process	GO_BiologicalProcess	0.0368157	[CACNA1H, DIO2, PPARGC1A, SLC5A7, VDR]
BMX_Specific	serine/threonine protein kinase complex	GO_CellularComponent	0.0368157	[CCNT1, ERCC2, GTF2H3, MAP3K7, SLC4A11]
BMX_Specific	negative regulation of cysteine-type endopeptidase activity involved in apoptotic process	GO_BiologicalProcess	0.0380154	[ARRB1, GPI, PARK7, RAG1, SH3RF1]
BMX_Specific	response to amphetamine	GO_BiologicalProcess	0.0382824	[HDAC9, RGS9, SLC18A2]
LW_Specific	outflow tract septum morphogenesis	GO_BiologicalProcess	0.000186914	[BMPR1A, ENG, NELL2, TBX2]
LW_Specific	aorta morphogenesis	GO_BiologicalProcess	0.000316018	[BMPR1A, ENG, LIPC, TBX2]
LW_Specific	memory	GO_BiologicalProcess	0.000343674	[ASIC1, B4GALT2, CAMK4, ITGA5, NFATC4, SHANK3, TBC1D8]
LW_Specific	ECM-receptor interaction	KEGG	0.000571094	[COL1A2, COL9A1, ITGA5, ITGA7, TNC]
LW_Specific	regulation of actin cytoskeleton reorganization	GO_BiologicalProcess	0.000639472	[ABL2, ARHGDIB, TEK, TRPC7]
LW_Specific	neuropeptide signaling pathway	GO_BiologicalProcess	0.000805148	[GLRA1, LSM4, OPRM1, SORCS2, SSTR1, TENM1]
LW_Specific	Protein digestion and absorption	KEGG	0.000872859	[ATP1A4, COL1A2, COL5A3, COL9A1, CPA1]
LW_Specific	cardiac septum morphogenesis	GO_BiologicalProcess	0.00116718	[BMPR1A, ENG, LIPC, NELL2, TBX2]
LW_Specific	transmembrane receptor protein kinase activity	GO_BiologicalProcess	0.00130496	[BMPR1A, EGF, LTBP4, NELL2, TBC1D8, TEK]
LW_Specific	integral component of presynaptic membrane	GO_CellularComponent	0.00146382	[CHRNA6, GLRA1, OPRM1, SLC6A9, TBC1D8]
LW_Specific	reflex	GO_BiologicalProcess	0.00168985	[GLRA1, HPN, SATB1]
LW_Specific	glomerulus vasculature development	GO_BiologicalProcess	0.00168985	[LIPC, PECAM1, TEK]
LW_Specific	dendritic cell differentiation	GO_BiologicalProcess	0.00211324	[CAMK4, TBC1D8, TMEM176A, TRPC7]
LW_Specific	integrin complex	GO_CellularComponent	0.00246347	[ITGA5, ITGA7, ITGBL1]
LW_Specific	cell volume homeostasis	GO_BiologicalProcess	0.00268575	[MINDY4, SHANK3, SLC12A1]
LW_Specific	potassium ion homeostasis	GO_BiologicalProcess	0.00292001	[ATP1A4, ERG, SLC12A1]
LW_Specific	cerebellar Purkinje cell layer development	GO_BiologicalProcess	0.00292001	[ABL2, B4GALT2, LDB2]
LW_Specific	embryonic heart tube morphogenesis	GO_BiologicalProcess	0.00353162	[ENG, LIPC, TBC1D8, TBX2]
LW_Specific	endocardial cushion morphogenesis	GO_BiologicalProcess	0.00427814	[BMPR1A, ENG, TBX2]
LW_Specific	glomerulus development	GO_BiologicalProcess	0.00526641	[LIPC, NPHS1, PECAM1, TEK]
LW_Specific	heterotypic cell-cell adhesion	GO_BiologicalProcess	0.00548867	[ALOX15, IL1R1, ITGA5, ITGA7]
LW_Specific	regulation of heart morphogenesis	GO_BiologicalProcess	0.00559956	[ENG, LIPC, TBX2]
LW_Specific	aspartate family amino acid catabolic process	GO_BiologicalProcess	0.00596388	[AASS, C3, SDSL]
LW_Specific	regulation of T cell apoptotic process	GO_BiologicalProcess	0.00596388	[GPAM, RIPK3, WRN]
LW_Specific	basal plasma membrane	GO_CellularComponent	0.00673426	[MINDY4, TEK, TMPO]
LW_Specific	regulation of pri-miRNA transcription by RNA polymerase II	GO_BiologicalProcess	0.00714058	[BMPR1A, NFATC4, PPARD]
LW_Specific	striated muscle cell proliferation	GO_BiologicalProcess	0.00722176	[BMPR1A, DIAPH1, PPARD, TBX2]
LW_Specific	heart trabecula morphogenesis	GO_BiologicalProcess	0.00844547	[BMPR1A, ENG, TEK]
LW_Specific	positive regulation of sprouting angiogenesis	GO_BiologicalProcess	0.00890943	[BMPER, ITGA5, RHOJ]
LW_Specific	transmitter-gated ion channel activity involved in regulation of postsynaptic membrane potential	GO_BiologicalProcess	0.00890943	[CHRNA6, GLRA1, GRIK1]
LW_Specific	regulation of collagen biosynthetic process	GO_BiologicalProcess	0.00938806	[CIITA, ENG, PPARD]
LW_Specific	T-helper 1 type immune response	GO_BiologicalProcess	0.0109128	[HLX, IL1R1, SEMA4A]
LW_Specific	apoptotic cell clearance	GO_BiologicalProcess	0.0109128	[ALOX15, C3, TGM2]
LW_Specific	regulation of filopodium assembly	GO_BiologicalProcess	0.011451	[DNM3, TENM1, TRPC7]
LW_Specific	extracellular matrix component	GO_CellularComponent	0.011451	[COL1A2, COL5A3, TNC]
LW_Specific	neuropeptide receptor activity	GO_BiologicalProcess	0.0120042	[OPRM1, SORCS2, SSTR1]
LW_Specific	thymus development	GO_BiologicalProcess	0.0137549	[LIPC, RIPK3, TBC1D8]
LW_Specific	autonomic nervous system development	GO_BiologicalProcess	0.014369	[HLX, LIPC, NELL2]
LW_Specific	carboxypeptidase activity	GO_BiologicalProcess	0.0156433	[CPA1, CPA6, MINDY4]
LW_Specific	activated T cell proliferation	GO_BiologicalProcess	0.0163035	[GPAM, RIPK3, SATB1]
LW_Specific	positive regulation of organ growth	GO_BiologicalProcess	0.0169793	[BMPR1A, HLX, TBX2]
LW_Specific	heart looping	GO_BiologicalProcess	0.0176705	[ENG, TBC1D8, TBX2]
LW_Specific	Staphylococcus aureus infection	KEGG	0.0183772	[C1QB, C3, HLA-DRA]
LW_Specific	smooth muscle cell differentiation	GO_BiologicalProcess	0.0198373	[ENG, LIPC, NFATC4]
LW_Specific	forebrain neuron differentiation	GO_BiologicalProcess	0.0198373	[LIPC, NELL2, SHANK3]
LW_Specific	cellular extravasation	GO_BiologicalProcess	0.0213597	[IL1R1, PECAM1, RIPK3]
LW_Specific	regulation of pathway-restricted SMAD protein phosphorylation	GO_BiologicalProcess	0.0229444	[BMPER, BMPR1A, ENG]

## Sheet: TableS3
Supplemental Table S3 Gene ontology and KEGG enrichment analysis on most associated genes for breed specific H3K27ac peaks
Peak cateogories	GOTerm	Ontology Source	Term PValue Corrected with Benjamini-Hochberg	Associated Genes Found
BMX_Specific	protein modification process	GO_BiologicalProcess	7.48654e-13	[AATK, ABI2, ABL1, ACVR1, ACVRL1, ADAM10, ADAM12, ADCY3, ADORA2B, AGFG1, ANAPC4, ANAPC7, ANGPT1, APC, APLP2, APP, ARFGEF3, ARHGEF28, ARID4B, ARPC2, ASB15, ASB2, ASH1L, ASPSCR1, ATG4B, ATP2B2, ATP2B4, AXIN2, B4GALT5, BAG4, BAZ1B, BGLAP, BRAP, C10orf90, CAMKK2, CAMTA1, CARM1, CASR, CCDC88A, CCNL2, CCNQ, CCNT1, CDH1, CDH2, CDK14, CDK3, CEMIP, CFAP20, CHD5, CHEK1, CLIP3, CLK1, CLK4, CLSTN1, CLU, CNTN…
BMX_Specific	intracellular organelle	GO_CellularComponent	1.05175e-12	[ABCC3, ABCD3, ABCG1, ABCG2, ABI2, ABL1, ABLIM1, ABLIM2, ACACA, ACAD9, ACAT2, ACOT9, ACOX1, ACSL3, ACTG1, ACVR1, ADAM10, ADAM12, ADARB2, ADCY3, ADGRE3, ADORA2B, AFDN, AGFG1, AGMO, AGO2, AGPAT3, AK5, ALDH3B2, AMPD3, ANAPC4, ANAPC7, ANGPT1, ANKFY1, ANKRD11, ANKRD17, ANKS1A, ANO6, APC, APLP2, APP, ARCN1, ARFGEF3, ARHGAP24, ARHGAP32, ARHGEF28, ARID1B, ARID4B, ARL13B, ARMC9, ARNT2, ARPC1B, ARPC2, ASH1…
BMX_Specific	intracellular organelle part	GO_CellularComponent	1.52312e-12	[ABCC3, ABCD3, ABCG1, ABCG2, ABI2, ABL1, ABLIM1, ACACA, ACAD9, ACAT2, ACOT9, ACOX1, ACSL3, ACTG1, ACVR1, ADAM10, ADAM12, ADARB2, ADGRE3, ADORA2B, AFDN, AGFG1, AGMO, AGO2, AGPAT3, AK5, AMPD3, ANAPC4, ANAPC7, ANGPT1, ANKFY1, ANKRD11, ANKRD17, ANKS1A, ANO6, APC, APLP2, APP, ARCN1, ARFGEF3, ARHGAP32, ARID1B, ARID4B, ARL13B, ARMC9, ARNT2, ARPC1B, ARPC2, ASH1L, ASPSCR1, ATAD2B, ATF1, ATP2A3, ATP6V1E1, …
BMX_Specific	cytoplasm	GO_CellularComponent	2.14458e-12	[AATK, ABCC3, ABCD3, ABCG1, ABCG2, ABI2, ABL1, ABLIM1, ABLIM2, ACACA, ACAD9, ACAT2, ACOT9, ACOX1, ACSL3, ACTG1, ACVR1, ADAM10, ADARB2, ADCY3, ADGRE3, ADORA2B, AFDN, AGFG1, AGMO, AGO2, AGPAT3, AK5, AMDHD1, AMPD3, ANAPC4, ANAPC7, ANGPT1, ANKFY1, ANKRD11, ANKRD17, ANKS1A, ANO6, APC, APLP2, APP, ARCN1, ARFGEF3, ARHGAP24, ARHGAP32, ARHGEF12, ARHGEF28, ARHGEF37, ARID1B, ARID4B, ARL13B, ARMC9, ARNT2, AR…
BMX_Specific	intracellular	GO_CellularComponent	2.2954e-12	[AATK, ABCC3, ABCD3, ABCG1, ABCG2, ABI2, ABL1, ABLIM1, ABLIM2, ACACA, ACAD9, ACAT2, ACOT9, ACOX1, ACSL3, ACTG1, ACVR1, ADAM10, ADAM12, ADARB2, ADCY3, ADGRE3, ADORA2B, AFDN, AGFG1, AGMO, AGO2, AGPAT3, AK5, ALDH3B2, AMDHD1, AMPD3, ANAPC4, ANAPC7, ANGPT1, ANKFY1, ANKRD11, ANKRD17, ANKS1A, ANO6, APC, APLP2, APP, ARCN1, ARFGEF3, ARHGAP24, ARHGAP32, ARHGEF12, ARHGEF28, ARHGEF37, ARID1B, ARID4B, ARL13B,…
BMX_Specific	regulation of cellular component organization	GO_BiologicalProcess	2.84805e-12	[ABI2, ABL1, ACACA, ACVR1, ACVRL1, ADAM10, ADAM12, ANAPC4, ANGPT1, ANKFY1, ANO6, APC, APLP2, APP, ARPC1B, ARPC2, ATAD2B, ATF1, ATXN2, AXIN2, BAG4, BAIAP2, BGLAP, BNIP3, BRAP, BRWD1, BTBD9, C10orf90, CAMKK2, CAPZB, CARM1, CARMIL1, CCDC36, CCDC88A, CDC42EP2, CDH1, CDH2, CDH8, CFDP1, CHEK1, CHMP4B, CHN1, CLEC16A, CLIP1, CLIP3, CLSTN1, CLSTN2, CLSTN3, CLU, CNOT1, CNOT6L, CNTN1, CPEB3, CRK, CROCC, CSD…
BMX_Specific	intracellular part	GO_CellularComponent	8.32652e-12	[AATK, ABCC3, ABCD3, ABCG1, ABCG2, ABI2, ABL1, ABLIM1, ABLIM2, ACACA, ACAD9, ACAT2, ACOT9, ACOX1, ACSL3, ACTG1, ACVR1, ADAM10, ADAM12, ADARB2, ADCY3, ADGRE3, ADORA2B, AFDN, AGFG1, AGMO, AGO2, AGPAT3, AK5, ALDH3B2, AMDHD1, AMPD3, ANAPC4, ANAPC7, ANGPT1, ANKFY1, ANKRD11, ANKRD17, ANKS1A, ANO6, APC, APLP2, APP, ARCN1, ARFGEF3, ARHGAP24, ARHGAP32, ARHGEF12, ARHGEF28, ARHGEF37, ARID1B, ARID4B, ARL13B,…
BMX_Specific	macromolecule modification	GO_BiologicalProcess	1.34476e-11	[AATK, ABI2, ABL1, ACVR1, ACVRL1, ADAM10, ADAM12, ADARB2, ADCY3, ADORA2B, AGFG1, ANAPC4, ANAPC7, ANGPT1, APC, APLP2, APP, ARFGEF3, ARHGEF28, ARID4B, ARPC2, ASB15, ASB2, ASH1L, ASPSCR1, ATG4B, ATP2B2, ATP2B4, AXIN2, B4GALT5, BAG4, BAZ1B, BGLAP, BRAP, C10orf90, CAMKK2, CAMTA1, CARM1, CASR, CCDC88A, CCNL2, CCNQ, CCNT1, CDH1, CDH2, CDK14, CDK3, CDKAL1, CEMIP, CFAP20, CHD5, CHEK1, CLIP3, CLK1, CLK4, C…
BMX_Specific	cytoplasmic part	GO_CellularComponent	1.86763e-11	[AATK, ABCC3, ABCD3, ABCG1, ABCG2, ABI2, ABL1, ACACA, ACAD9, ACAT2, ACOT9, ACOX1, ACSL3, ACTG1, ACVR1, ADAM10, ADCY3, ADGRE3, ADORA2B, AFDN, AGFG1, AGMO, AGO2, AGPAT3, AK5, AMDHD1, AMPD3, ANAPC4, ANAPC7, ANGPT1, ANKFY1, ANKRD11, ANKS1A, ANO6, APC, APLP2, APP, ARCN1, ARFGEF3, ARHGAP24, ARHGAP32, ARHGEF12, ARHGEF28, ARID1B, ARL13B, ARPC1B, ARPC2, ASB15, ASB2, ASH1L, ASPSCR1, ASTN2, ATG4B, ATP2A3, A…
BMX_Specific	intracellular membrane-bounded organelle	GO_CellularComponent	2.02731e-11	[ABCC3, ABCD3, ABCG1, ABCG2, ABI2, ABL1, ACACA, ACAD9, ACAT2, ACOT9, ACOX1, ACSL3, ACTG1, ACVR1, ADAM10, ADAM12, ADARB2, ADCY3, ADORA2B, AFDN, AGFG1, AGMO, AGO2, AGPAT3, AK5, ANAPC4, ANAPC7, ANGPT1, ANKFY1, ANKRD11, ANKRD17, ANKS1A, APC, APLP2, APP, ARCN1, ARFGEF3, ARHGAP32, ARID1B, ARID4B, ARNT2, ARPC1B, ARPC2, ASH1L, ASPSCR1, ATAD2B, ATF1, ATP2A3, ATP6V1E1, ATXN2, AXIN2, B4GALT5, BAG4, BAIAP2, …
BMX_Specific	cellular protein metabolic process	GO_BiologicalProcess	3.21793e-11	[AATK, ABI2, ABL1, ACVR1, ACVRL1, ADAM10, ADAM12, ADCY3, ADORA2B, AGFG1, AGO2, ANAPC4, ANAPC7, ANGPT1, APC, APLP2, APP, ARFGEF3, ARHGEF28, ARID4B, ARPC2, ASB15, ASB2, ASH1L, ASPSCR1, ATG4B, ATP2B2, ATP2B4, ATXN2, AXIN2, B4GALT5, BAG4, BAZ1B, BCL2L13, BGLAP, BNIP3, BRAP, C10orf90, CAMKK2, CAMTA1, CARM1, CASR, CCDC88A, CCNL2, CCNQ, CCNT1, CDH1, CDH2, CDK14, CDK3, CDKAL1, CELF1, CEMIP, CFAP20, CHD5,…
BMX_Specific	nuclear part	GO_CellularComponent	1.2559e-10	[ABL1, ACACA, ACAT2, ACOX1, ACVR1, ADAM12, ADARB2, AFDN, AGFG1, AGO2, AGPAT3, AK5, ANAPC4, ANAPC7, ANGPT1, ANKRD11, ANKRD17, ANKS1A, APC, APP, ARFGEF3, ARHGAP32, ARID1B, ARID4B, ARNT2, ARPC2, ASH1L, ASPSCR1, ATAD2B, ATF1, ATP2A3, BAIAP2, BAZ1B, BICRAL, BNC2, BNIP3, BPTF, BRAP, BRWD1, C10orf90, C4orf19, CAMKK2, CAMTA1, CARM1, CARMIL1, CASR, CCAR1, CCDC36, CCDC88A, CCNL2, CCNT1, CDH1, CELF1, CEPT1,…
BMX_Specific	peptidyl-amino acid modification	GO_BiologicalProcess	2.32377e-10	[ABI2, ABL1, ACVR1, ADAM10, AGFG1, ANGPT1, APP, ARFGEF3, ARHGEF28, ARID4B, ASH1L, ATP2B2, ATP2B4, BAG4, BAZ1B, CAMKK2, CARM1, CEMIP, CFAP20, CHD5, CHEK1, CLIP3, CLK1, CLK4, CNTN1, CREBBP, CSNK1D, CTCF, CTNNB1, DCAF1, DCLK1, DCLK3, DOT1L, DPF3, EGFR, EHMT2, EIF4E, EP300, EP400, EPC1, EPHB1, ERCC6, EYA1, FNIP1, GALNT1, GALNT11, GALNT2, GHR, GHRL, GRM5, GTF2B, H2AFY, HDAC7, HIPK3, HSF1, IKBKB, IL12R…
BMX_Specific	protein metabolic process	GO_BiologicalProcess	2.39891e-10	[AATK, ABCG1, ABI2, ABL1, ACACA, ACVR1, ACVRL1, ADAM10, ADAM12, ADAMTS17, ADAMTS18, ADAMTS2, ADAMTS3, ADCY3, ADORA2B, AGFG1, AGO2, ANAPC4, ANAPC7, ANGPT1, APC, APLP2, APP, ARFGEF3, ARHGEF28, ARID1B, ARID4B, ARPC2, ASB15, ASB2, ASH1L, ASPSCR1, ATG4B, ATP2B2, ATP2B4, ATXN2, AXIN2, B4GALT5, BAG4, BAZ1B, BCL2L13, BGLAP, BNIP3, BPNT1, BRAP, C10orf90, C2CD3, CAMKK2, CAMTA1, CAPN1, CARM1, CASR, CCDC88A,…
BMX_Specific	organelle organization	GO_BiologicalProcess	3.22143e-10	[ABCD3, ABI2, ABL1, ABLIM1, ABLIM2, ACACA, ACAD9, ACOX1, ACTG1, ACVR1, AGFG1, ANAPC4, ANKFY1, APC, ARFGEF3, ARID1B, ARID4B, ARL13B, ARMC9, ARPC1B, ARPC2, ASH1L, ATAD2B, ATG4B, ATP6V1E1, ATXN10, ATXN2, AXIN2, BAG4, BAIAP2, BAIAP3, BAZ1B, BNIP3, BPTF, BRAP, BRWD1, C10orf90, C2CD3, CAMKK2, CAP2, CAPZB, CARM1, CARMIL1, CASR, CCDC136, CCDC36, CCDC88A, CDC42EP2, CDH1, CDH2, CFAP20, CFAP74, CHD5, CHEK1,…
BMX_Specific	nuclear lumen	GO_CellularComponent	6.61864e-10	[ABL1, ACACA, ACAT2, ACOX1, ACVR1, ADAM12, ADARB2, AFDN, AGFG1, AGO2, AK5, ANAPC4, ANAPC7, ANKRD11, ANKS1A, APC, ARFGEF3, ARHGAP32, ARID1B, ARID4B, ARNT2, ARPC2, ASH1L, ASPSCR1, ATAD2B, ATF1, BAIAP2, BAZ1B, BICRAL, BNC2, BNIP3, BPTF, BRAP, BRWD1, C10orf90, C4orf19, CAMKK2, CAMTA1, CARM1, CARMIL1, CASR, CCAR1, CCDC36, CCDC88A, CCNL2, CCNT1, CDH1, CELF1, CERKL, CHD5, CHEK1, CHN1, CLNS1A, CMIP, CMTM…
BMX_Specific	cytosol	GO_CellularComponent	7.23269e-10	[ABCD3, ABI2, ABL1, ACACA, ACAT2, ACOX1, ACTG1, ACVR1, ADAM10, AFDN, AGFG1, AGO2, AK5, AMDHD1, AMPD3, ANAPC4, ANAPC7, ANKFY1, ANKRD11, ANKS1A, ANO6, APC, APP, ARCN1, ARHGAP24, ARHGAP32, ARHGEF12, ARHGEF28, ARID1B, ARPC1B, ARPC2, ASB15, ASB2, ASPSCR1, ATG4B, ATP6V1E1, ATXN10, ATXN2, AXIN2, BAG4, BAIAP2, BAIAP3, BCAS4, BPNT1, BRAP, BRWD1, C10orf90, C2CD2, C2CD3, CAMKK2, CAMTA1, CAPN1, CAPZB, CARM1,…
BMX_Specific	intracellular non-membrane-bounded organelle	GO_CellularComponent	1.09089e-09	[ABI2, ABL1, ABLIM1, ABLIM2, ACACA, ACAT2, ACOX1, ACSL3, ACTG1, ACVR1, ADARB2, ADORA2B, AGFG1, AGO2, AK5, ALDH3B2, ANKRD17, APC, APP, ARHGAP24, ARHGAP32, ARHGEF28, ARID1B, ARL13B, ARMC9, ARPC1B, ARPC2, ASH1L, ATP2B2, ATP2B4, ATXN2, AXIN2, BAIAP2, BAZ1B, BICRAL, BPTF, BRAP, BRWD1, C10orf90, C2CD3, CACNA1D, CAMTA1, CAP2, CAPZB, CARMIL1, CASR, CCDC36, CCDC81, CCDC88A, CDC42EP2, CDH1, CDH2, CEP170, C…
BMX_Specific	histone modification	GO_BiologicalProcess	1.10868e-09	[ACVR1, AGFG1, ARFGEF3, ARID4B, ASH1L, BAZ1B, BRAP, CARM1, CHD5, CHEK1, CREBBP, CTCF, CTNNB1, DCAF1, DEPDC1B, DOT1L, DPF3, EHMT2, EIF4E, EP300, EP400, EPC1, EYA1, GTF2B, H2AFY, HDAC7, IGFBP7, ING5, KANSL3, KDM1B, KDM2A, KDM2B, KDM4B, KDM4C, KDM5A, KDM8, KMT2C, KMT5B, MAGI1, MECP2, MIER2, MSL2, MTF2, MYOCD, NSD1, NSD3, PADI2, PAK1, PAX7, PHB, PKD1, PPP3CA, PRDM2, PRKAA1, PRKAB1, PRKCA, PTPRH, RBBP…
BMX_Specific	organelle lumen	GO_CellularComponent	2.47329e-09	[ABCD3, ABL1, ACACA, ACAT2, ACOT9, ACOX1, ACVR1, ADAM10, ADAM12, ADARB2, AFDN, AGFG1, AGO2, AK5, AMPD3, ANAPC4, ANAPC7, ANGPT1, ANKRD11, ANKS1A, APC, APLP2, APP, ARFGEF3, ARHGAP32, ARID1B, ARID4B, ARNT2, ARPC2, ASH1L, ASPSCR1, ATAD2B, ATF1, BAIAP2, BAZ1B, BCKDHB, BGLAP, BICRAL, BNC2, BNIP3, BPTF, BRAP, BRWD1, C10orf90, C4orf19, CAMKK2, CAMTA1, CAPN1, CARM1, CARMIL1, CASR, CCAR1, CCDC36, CCDC88A, …
BMX_Specific	covalent chromatin modification	GO_BiologicalProcess	2.50628e-09	[ACVR1, AGFG1, ARFGEF3, ARID4B, ASH1L, BAZ1B, BRAP, CARM1, CHD5, CHEK1, CREBBP, CTCF, CTNNB1, DCAF1, DEPDC1B, DOT1L, DPF3, EHMT2, EIF4E, EP300, EP400, EPC1, EYA1, GTF2B, H2AFY, HDAC7, IGFBP7, ING5, KANSL3, KDM1B, KDM2A, KDM2B, KDM4B, KDM4C, KDM5A, KDM8, KMT2C, KMT5B, MAGI1, MECP2, MIER2, MPHOSPH8, MSL2, MTF2, MYOCD, NSD1, NSD3, PADI2, PAK1, PAX7, PHB, PKD1, PPP3CA, PRDM2, PRKAA1, PRKAB1, PRKCA, P…
BMX_Specific	nucleoplasm	GO_CellularComponent	3.0533e-09	[ABL1, ACOX1, ACVR1, ADAM12, AFDN, AGFG1, AGO2, AK5, ANAPC4, ANAPC7, ANKRD11, ANKS1A, APC, ARFGEF3, ARHGAP32, ARID1B, ARID4B, ARNT2, ARPC2, ASH1L, ASPSCR1, ATAD2B, ATF1, BAIAP2, BAZ1B, BNC2, BNIP3, BPTF, BRWD1, C10orf90, C4orf19, CAMKK2, CARM1, CARMIL1, CASR, CCAR1, CCDC88A, CCNL2, CCNT1, CDH1, CELF1, CHD5, CHEK1, CHN1, CLNS1A, CMIP, CMTM8, CREBBP, CRNKL1, CSDE1, CSNK1D, CTCF, CTNNB1, CUL2, DAZAP…
BMX_Specific	organonitrogen compound metabolic process	GO_BiologicalProcess	6.95163e-09	[AATK, ABCG1, ABCG2, ABI2, ABL1, ACACA, ACOT9, ACSL3, ACVR1, ACVRL1, ADAM10, ADAM12, ADAMTS17, ADAMTS18, ADAMTS2, ADAMTS3, ADCY3, ADORA2B, AGFG1, AGO2, AGPAT3, AK5, ALDH3B2, AMDHD1, AMPD3, ANAPC4, ANAPC7, ANGPT1, APC, APLP2, APP, ARFGEF3, ARHGEF28, ARID1B, ARID4B, ARPC2, ASB15, ASB2, ASH1L, ASPSCR1, ATG4B, ATP2B2, ATP2B4, ATXN2, AXIN2, B4GALT5, BAG4, BAZ1B, BCKDHB, BCL2L13, BGLAP, BNIP3, BPNT1, B…
BMX_Specific	nucleus	GO_CellularComponent	1.27429e-08	[ABCG2, ABI2, ABL1, ACACA, ACAD9, ACAT2, ACOX1, ACTG1, ACVR1, ADAM10, ADAM12, ADARB2, AFDN, AGFG1, AGO2, AGPAT3, AK5, ANAPC4, ANAPC7, ANGPT1, ANKRD11, ANKRD17, ANKS1A, APC, APLP2, APP, ARFGEF3, ARHGAP32, ARID1B, ARID4B, ARNT2, ARPC1B, ARPC2, ASH1L, ASPSCR1, ATAD2B, ATF1, ATP2A3, AXIN2, BAG4, BAIAP2, BAZ1B, BCL2L13, BICRAL, BNC2, BNIP3, BPNT1, BPTF, BRAP, BRWD1, C10orf90, C2CD2, C4orf19, CAMKK2, C…
BMX_Specific	cellular component assembly	GO_BiologicalProcess	1.29775e-08	[ABI2, ABL1, ABLIM1, ABLIM2, ACACA, ACAD9, ACAT2, ACSL3, ACTG1, ACVR1, ACVRL1, AFDN, AGFG1, AGO2, ANGPT1, ANO6, APC, APLP2, APP, ARL13B, ARMC9, ARPC1B, ARPC2, ATF1, ATG4B, ATXN10, ATXN2, AXIN2, BAG4, BAIAP2, C10orf90, C2CD3, CAPZB, CARMIL1, CCDC136, CCDC88A, CDC42EP2, CDH1, CDH2, CDH6, CDH8, CELF1, CFAP20, CFAP74, CHMP4B, CLIP1, CLIP3, CLNS1A, CLSTN1, CLSTN2, CLSTN3, CLTB, CLU, CNOT1, CNOT6L, CRE…
BMX_Specific	positive regulation of cellular component organization	GO_BiologicalProcess	1.68828e-08	[ABI2, ABL1, ACVR1, ADAM12, ANAPC4, ANGPT1, ANKFY1, ANO6, APC, APLP2, APP, ARPC1B, ARPC2, ATF1, BAG4, BAIAP2, BNIP3, BRAP, CAMKK2, CARMIL1, CCDC88A, CDC42EP2, CLEC16A, CLIP1, CLIP3, CLSTN1, CLSTN2, CLSTN3, CLU, CNOT1, CNOT6L, CNTN1, CPEB3, CRK, CROCC, CSDE1, CTNNB1, CUL7, DAB2IP, DDX11, DHRS3, DOCK1, DSCAM, DTNA, EIF4E, EP300, EPHB1, FAF1, FCHSD2, FIG4, FNIP1, GBA3, GHRL, GOLGA4, GPC3, GPM6A, H2A…
BMX_Specific	phosphorus metabolic process	GO_BiologicalProcess	4.79882e-08	[AATK, ABI2, ABL1, ACACA, ACOT9, ACSL3, ACVR1, ACVRL1, ADAM10, ADAM12, ADCY3, ADORA2B, AGFG1, AGPAT3, AK5, AMPD3, ANGPT1, APC, APP, ARFGEF3, ARHGEF28, ASH1L, ATP2B2, ATP2B4, AXIN2, BAG4, BAZ1B, BGLAP, BPNT1, BRAP, CAMKK2, CAMTA1, CASR, CCDC88A, CCNL2, CCNQ, CCNT1, CDH2, CDK14, CDK3, CEMIP, CEPT1, CERKL, CHEK1, CLIP3, CLK1, CLK4, CLSTN1, CLU, CNTN1, CRK, CROCC, CSNK1D, CTNNB1, DAB1, DAB2IP, DCAF1,…
BMX_Specific	chromosome organization	GO_BiologicalProcess	6.97763e-08	[ABL1, ACVR1, AGFG1, ANAPC4, APC, ARFGEF3, ARID1B, ARID4B, ASH1L, ATAD2B, AXIN2, BAZ1B, BPTF, BRAP, BRWD1, CARM1, CCDC36, CCDC88A, CHD5, CHEK1, CHMP4B, CREBBP, CTCF, CTNNB1, DCAF1, DDX11, DEK, DEPDC1B, DNA2, DOT1L, DPF3, DSCAM, EHMT2, EIF4E, EP300, EP400, EPC1, ERCC6, EYA1, GTF2B, H2AFY, HDAC7, HID1, IGFBP7, ING5, IPO4, KANSL3, KDM1B, KDM2A, KDM2B, KDM4B, KDM4C, KDM5A, KDM8, KMT2C, KMT5B, KRAS, M…
BMX_Specific	phosphate-containing compound metabolic process	GO_BiologicalProcess	7.1071e-08	[AATK, ABI2, ABL1, ACACA, ACOT9, ACSL3, ACVR1, ACVRL1, ADAM10, ADAM12, ADCY3, ADORA2B, AGFG1, AGPAT3, AK5, AMPD3, ANGPT1, APC, APP, ARFGEF3, ARHGEF28, ASH1L, ATP2B2, ATP2B4, AXIN2, BAG4, BAZ1B, BGLAP, BPNT1, BRAP, CAMKK2, CAMTA1, CASR, CCDC88A, CCNL2, CCNQ, CCNT1, CDH2, CDK14, CDK3, CEMIP, CEPT1, CERKL, CHEK1, CLIP3, CLK1, CLK4, CLSTN1, CLU, CNTN1, CRK, CROCC, CSNK1D, CTNNB1, DAB1, DAB2IP, DCAF1,…
BMX_Specific	cytoskeleton organization	GO_BiologicalProcess	7.31765e-08	[ABI2, ABL1, ABLIM1, ABLIM2, ACTG1, ACVR1, AGFG1, APC, ARPC1B, ARPC2, BAG4, BAIAP2, BRWD1, C10orf90, C2CD3, CAP2, CAPZB, CARMIL1, CASR, CCDC88A, CDC42EP2, CFAP74, CHEK1, CHMP4B, CLIP1, CLIP3, CLU, CNN3, CRK, CROCC, CSNK1D, CTNNB1, CUL7, DAB2IP, DCAF1, DNAL1, DOCK1, DOCK2, DST, DTNA, EML2, EVPL, FAM83H, FARP1, FARP2, FAT1, FCHSD2, FGD2, FHOD3, FRMD5, GAS7, GHRL, GOLGA4, HDGFL2, HTT, IKBKB, KANK1, …
BMX_Specific	neuron part	GO_CellularComponent	7.32303e-08	[ABI2, ABL1, ACAD9, ACTG1, ACVRL1, ADAM10, ADGRA1, ADORA2B, AGFG1, AGO2, ANKS1A, APP, ARHGAP32, ARID1B, ARPC2, ASH1L, ASTN2, ATP2B2, ATP2B4, ATXN10, BAIAP3, BGLAP, BNIP3, CACNA1D, CAP2, CAPZB, CASR, CDH2, CDH8, CERKL, CLSTN1, CLSTN2, CLSTN3, CLTB, CLU, CNN3, CNTN1, CNTN4, CPEB3, CROCC, CSNK1D, CTBP2, CTNNB1, CTNND2, CTTNBP2, DAB1, DAB2IP, DCAF1, DCLK1, DDX11, DHRS3, DNER, DPF3, DPYSL5, DROSHA, DS…
BMX_Specific	intracellular signal transduction	GO_BiologicalProcess	7.42453e-08	[ABI2, ABL1, ACACA, ADAM12, ADCY3, ADGRE3, ADORA2B, AGFG1, ANGPT1, ANKRD17, APC, APP, ARFGEF3, ARHGAP24, ARHGAP32, ARHGEF12, ARHGEF28, ARHGEF37, ASB15, ASB2, ASH1L, ATP2B2, ATP2B4, BAG4, BGLAP, BNIP3, BRAP, CAMKK2, CAMTA1, CARM1, CASR, CCDC88A, CCR9, CDC42EP2, CDH1, CDH2, CHD5, CHEK1, CHN1, CLEC16A, CLSTN1, CLU, CNOT1, CNOT6L, CNTN1, CREBBP, CRK, CTNNB1, CUL2, DAB1, DAB2IP, DCAF1, DCLK1, DCLK3, D…
BMX_Specific	endomembrane system	GO_CellularComponent	7.78876e-08	[ABCG1, ABI2, ABL1, ACAT2, ACSL3, ADAM10, ADCY3, ADGRE3, ADORA2B, AGFG1, AGMO, AGO2, AGPAT3, AMPD3, ANGPT1, ANKFY1, ANKRD17, ANO6, APC, APLP2, APP, ARCN1, ARFGEF3, ARHGAP32, ARID1B, ARPC2, ASH1L, ASPSCR1, ASTN2, ATP2A3, ATP6V1E1, ATXN2, AVL9, B4GALT5, BAIAP3, BGLAP, BNIP3, BRAP, CAPN1, CARMIL1, CASR, CATSPER3, CCDC136, CCDC88A, CDC42EP2, CDH1, CDH2, CDKAL1, CEMIP, CEPT1, CERKL, CHD5, CHID1, CHMP4…
BMX_Specific	transferase complex	GO_CellularComponent	9.29465e-08	[ACVR1, ACVRL1, AGFG1, ANAPC4, ANAPC7, ARFGEF3, ARPC2, ASB2, BPTF, BRAP, CCNT1, CDH1, CDK14, CLNS1A, CLSTN1, CREBBP, CROCC, CUL2, CUL7, DCAF1, DCAF6, DEPDC1B, DNA2, DPF3, EIF4E, EP300, EP400, EPC1, ERC1, FBXL18, FBXO25, FBXW4, GID8, GRHPR, GTF2B, HDAC7, IKBKB, ING5, KANSL3, KDM2A, KDM4B, KDM4C, KDM5A, KLHL2, KMT2C, MAGI1, MAGT1, MED27, MKLN1, MSL2, MTF2, NAA16, NAA35, NPAS3, NSMCE2, OGDH, PHKA1, …
BMX_Specific	regulation of locomotion	GO_BiologicalProcess	1.12237e-07	[ABI2, ABL1, ACVR1, ACVRL1, ADAM10, ADAM12, ADORA2B, AFDN, AGO2, ANGPT1, ANO6, APC, APLP2, APP, BAG4, BGLAP, CARMIL1, CASR, CCAR1, CCDC88A, CD99L2, CDH1, CEMIP, CFAP20, CHMP4B, CHN1, CLSTN1, CNTN1, CRK, DAB2IP, DOCK1, DSCAM, DTNA, EGFR, FAM83H, FRMD5, GHRL, GNA12, HDAC7, HSF1, ITGA2B, ITGA4, JCAD, KANK1, LAMA1, MAPK1, MAPK15, MAPRE1, MCTP1, MECP2, MEGF8, MET, MIA3, MPRIP, MYOCD, NAV3, NCK1, NOX4,…
BMX_Specific	cell motility	GO_BiologicalProcess	1.17504e-07	[ABI2, ABL1, ACVR1, ACVRL1, ADAM10, ADAM12, ADCY3, AFDN, AGO2, ANGPT1, ANKS1A, ANO6, APC, APLP2, APP, ARL13B, ARPC2, ASH1L, ATP2B2, ATP2B4, AVL9, BAG4, BGLAP, CACNA1I, CARMIL1, CASR, CATSPER3, CCAR1, CCDC88A, CCR9, CD99L2, CDH1, CDH2, CEMIP, CFAP20, CHN1, CLSTN1, CLU, CNTN1, CRK, CTNNB1, DAB1, DAB2IP, DCLK1, DDX11, DEPDC1B, DNER, DOCK1, DPYSL5, DST, DTNA, EGFR, EML2, EPHB1, FAM83H, FAT1, FHOD3, F…
BMX_Specific	regulation of cell communication	GO_BiologicalProcess	1.28825e-07	[ABI2, ABL1, ACVR1, ACVRL1, ADAM12, ADAMTS3, ADORA2B, AGFG1, ANGPT1, ANKRD17, ANKS1A, APC, APLP2, APP, ARFGEF3, ARHGAP24, ARHGAP32, ARHGEF12, ARHGEF28, ARHGEF37, ARID1B, ASH1L, ATP2B2, ATP2B4, ATXN2, AXIN2, BAG4, BAIAP3, BGLAP, BNIP3, BRAP, C2CD3, CACNA1D, CAMTA1, CAPN1, CARM1, CASR, CDC42EP2, CDH1, CDH2, CDK14, CHD5, CHEK1, CHN1, CLEC16A, CLIP3, CLSTN1, CLSTN2, CLSTN3, CLU, CMTM7, CMTM8, CNOT1, …
BMX_Specific	regulation of signaling	GO_BiologicalProcess	1.62355e-07	[ABI2, ABL1, ACVR1, ACVRL1, ADAM12, ADAMTS3, ADORA2B, AGFG1, ANGPT1, ANKRD17, ANKS1A, APC, APLP2, APP, ARFGEF3, ARHGAP24, ARHGAP32, ARHGEF12, ARHGEF28, ARHGEF37, ARID1B, ASH1L, ATP2A3, ATP2B2, ATP2B4, ATXN2, AXIN2, BAG4, BAIAP3, BGLAP, BNIP3, BRAP, C2CD3, CACNA1D, CAMTA1, CAPN1, CARM1, CASR, CDC42EP2, CDH1, CDH2, CDK14, CHD5, CHEK1, CHN1, CLEC16A, CLIP3, CLSTN1, CLSTN2, CLSTN3, CLU, CMTM7, CMTM8,…
BMX_Specific	regulation of phosphate metabolic process	GO_BiologicalProcess	1.70552e-07	[ABI2, ABL1, ACSL3, ACVR1, ACVRL1, ADAM12, ADCY3, ADORA2B, AGFG1, ANGPT1, APC, APP, ARFGEF3, ARHGEF28, ASH1L, ATP2B2, ATP2B4, AXIN2, BAG4, BGLAP, CAMKK2, CAMTA1, CASR, CCDC88A, CCNL2, CCNQ, CCNT1, CDH2, CEMIP, CLIP3, CLU, CNTN1, CRK, CSNK1D, CTNNB1, DAB1, DAB2IP, DCAF1, DEPTOR, DHRS3, DSCAM, EGFR, EIF4E, EPHB1, ERCC6, FAF1, FARP1, FGD2, FNIP1, GBA3, GHR, GHRL, GNA12, GRM5, H2AFY, HIPK3, HSF1, HTT…
BMX_Specific	regulation of signal transduction	GO_BiologicalProcess	2.50755e-07	[ABI2, ABL1, ACVR1, ACVRL1, ADAM12, ADAMTS3, ADORA2B, AGFG1, ANGPT1, ANKRD17, ANKS1A, APC, APLP2, APP, ARFGEF3, ARHGAP24, ARHGAP32, ARHGEF12, ARHGEF28, ARHGEF37, ARID1B, ASH1L, ATP2B2, ATP2B4, ATXN2, AXIN2, BAG4, BGLAP, BNIP3, BRAP, C2CD3, CAMTA1, CAPN1, CARM1, CASR, CDC42EP2, CDH2, CDK14, CHD5, CHEK1, CHN1, CLEC16A, CLIP3, CLSTN1, CLU, CMTM7, CMTM8, CNOT1, CNTN1, CREBBP, CRK, CSDE1, CSNK1D, CTBP…
BMX_Specific	phosphorylation	GO_BiologicalProcess	2.58628e-07	[AATK, ABI2, ABL1, ACVR1, ACVRL1, ADAM10, ADAM12, ADCY3, ADORA2B, AGFG1, AK5, ANGPT1, APC, APP, ARHGEF28, ASH1L, ATP2B2, ATP2B4, AXIN2, BAG4, BAZ1B, BGLAP, BPNT1, BRAP, CAMKK2, CASR, CCDC88A, CCNL2, CCNQ, CCNT1, CDH2, CDK14, CDK3, CEMIP, CERKL, CHEK1, CLIP3, CLK1, CLK4, CLSTN1, CLU, CNTN1, CRK, CSNK1D, CTNNB1, DAB1, DAB2IP, DCAF1, DCLK1, DCLK3, DEPTOR, DGUOK, DHRS3, DSCAM, EGFR, EIF2S1, EIF4E, EP…
BMX_Specific	cell migration	GO_BiologicalProcess	3.30582e-07	[ABI2, ABL1, ACVR1, ACVRL1, ADAM10, ADAM12, AFDN, AGO2, ANGPT1, ANKS1A, ANO6, APC, APLP2, APP, ARL13B, ASH1L, AVL9, BAG4, BGLAP, CARMIL1, CASR, CCAR1, CCDC88A, CCR9, CD99L2, CDH1, CDH2, CEMIP, CHN1, CLSTN1, CLU, CNTN1, CRK, CTNNB1, DAB1, DAB2IP, DCLK1, DDX11, DEPDC1B, DNER, DOCK1, DPYSL5, DTNA, EGFR, EML2, EPHB1, FAM83H, FAT1, FHOD3, FRMD5, GBF1, GNA12, GOLGA4, GPC3, GPC6, GPM6A, HDAC7, HSF1, INP…
BMX_Specific	protein phosphorylation	GO_BiologicalProcess	3.37975e-07	[AATK, ABI2, ABL1, ACVR1, ACVRL1, ADAM10, ADAM12, ADCY3, ADORA2B, AGFG1, ANGPT1, APC, APP, ARHGEF28, ASH1L, ATP2B2, ATP2B4, AXIN2, BAG4, BAZ1B, BGLAP, BRAP, CAMKK2, CASR, CCDC88A, CCNL2, CCNQ, CCNT1, CDH2, CDK14, CDK3, CEMIP, CHEK1, CLIP3, CLK1, CLK4, CLSTN1, CLU, CNTN1, CRK, CSNK1D, CTNNB1, DAB1, DAB2IP, DCAF1, DCLK1, DCLK3, DEPTOR, DGUOK, DHRS3, EGFR, EIF2S1, EIF4E, EPHB1, ERC1, ERCC6, FAF1, FA…
BMX_Specific	regulation of developmental process	GO_BiologicalProcess	3.53645e-07	[ABCG1, ABI2, ABL1, ACVR1, ACVRL1, ADAM10, ADAM12, AFDN, AGFG1, AGO2, ANKRD17, ANO6, APC, APLP2, APP, ARFGEF3, ARHGEF28, ARPC2, ASH1L, ATF1, AXIN2, B4GALT5, BAIAP2, BGLAP, BNIP3, BRWD1, CAPZB, CARM1, CARMIL1, CASR, CCDC88A, CDC42EP2, CDH1, CDH2, CELF1, CFDP1, CHN1, CLSTN1, CLSTN2, CLSTN3, CNOT1, CNTN1, CNTN4, CPEB3, CREBBP, CRK, CSDE1, CSNK1D, CTNNB1, CUL7, DAB1, DAB2IP, DCAF1, DGUOK, DHRS3, DOCK…
BMX_Specific	regulation of protein modification process	GO_BiologicalProcess	3.63468e-07	[ABI2, ABL1, ACVR1, ACVRL1, ADAM12, ADCY3, ADORA2B, AGFG1, ANGPT1, APC, APP, ARHGEF28, ASH1L, ASPSCR1, ATP2B2, ATP2B4, AXIN2, BAG4, BGLAP, BRAP, CAMKK2, CAMTA1, CASR, CCDC88A, CCNL2, CCNQ, CCNT1, CDH1, CDH2, CEMIP, CHEK1, CLIP3, CLU, CNTN1, CRK, CSNK1D, CTCF, CTNNB1, DAB1, DAB2IP, DCAF1, DEPTOR, DHRS3, EGFR, EHMT2, EIF4E, EP300, EPHB1, ERCC6, FAF1, FGD2, FNIP1, GBA3, GHR, GHRL, GNA12, GRM5, H2AFY…
BMX_Specific	regulation of cell migration	GO_BiologicalProcess	3.6921e-07	[ABI2, ABL1, ACVR1, ACVRL1, ADAM10, ADAM12, AFDN, AGO2, ANGPT1, ANO6, APC, APLP2, APP, BAG4, BGLAP, CARMIL1, CCAR1, CCDC88A, CD99L2, CDH1, CEMIP, CHN1, CLSTN1, CNTN1, CRK, DAB2IP, DOCK1, DTNA, EGFR, FAM83H, FRMD5, GNA12, HDAC7, HSF1, ITGA2B, ITGA4, JCAD, KANK1, LAMA1, MAPK1, MAPK15, MAPRE1, MCTP1, MECP2, MET, MIA3, MPRIP, MYOCD, NAV3, NCK1, NOX4, NTN1, PADI2, PAK1, PDPK1, PIK3C2A, PIK3CD, PKD1, P…
BMX_Specific	positive regulation of metabolic process	GO_BiologicalProcess	4.28491e-07	[ABCG1, ABI2, ABL1, ACACA, ACSL3, ACTG1, ACVR1, ACVRL1, ADAM12, ADCY3, ADORA2B, AFDN, AGFG1, AGO2, ANGPT1, APC, APLP2, APP, ARFGEF3, ARHGEF28, ARID1B, ARID4B, ARNT2, ARPC2, ASH1L, ASPSCR1, ATAD2B, ATF1, ATG4B, ATP2B2, ATP2B4, AXIN2, BAG4, BAZ1B, BCL2L13, BNIP3, BPNT1, BPTF, BRAP, CAMKK2, CAMTA1, CAMTA2, CARM1, CASR, CCAR1, CCDC88A, CCNT1, CDH1, CDH2, CEMIP, CHD5, CHEK1, CHN1, CLEC16A, CLIP3, CLST…
BMX_Specific	regulation of cellular component biogenesis	GO_BiologicalProcess	4.32396e-07	[ABI2, ABL1, ACVRL1, APC, APP, ARPC1B, ARPC2, ATXN2, BAG4, BAIAP2, C10orf90, CAPZB, CARMIL1, CCDC88A, CDC42EP2, CHMP4B, CLIP1, CLIP3, CLSTN1, CLSTN2, CLSTN3, CLU, CNOT1, CNOT6L, CROCC, CSDE1, DAB2IP, DTNA, EHMT2, EIF4E, EML2, EP300, EPHB1, FAF1, FARP1, FARP2, FCHSD2, FHOD3, FNIP1, GBA3, GHRL, GPM6A, HSF1, HTT, IKBKB, KANK1, KIRREL1, MAPK1, MAPK15, MAPRE1, MECP2, MET, MPP7, MTMR3, MYO10, NAPB, NAV…
BMX_Specific	cell projection	GO_CellularComponent	4.54547e-07	[ABI2, ABL1, ABLIM1, ACAD9, ACTG1, ACVR1, ACVRL1, ADAM10, ADCY3, ADORA2B, AGFG1, AGO2, ANGPT1, ANKS1A, APC, APLP2, APP, ARHGAP24, ARHGAP32, ARL13B, ARMC9, ARPC2, ATP2B2, ATP2B4, ATP6V1E1, ATXN10, BAIAP2, BGLAP, BNIP3, C2CD3, CAMKK2, CAPZB, CARMIL1, CASR, CATSPER3, CCDC88A, CDC42EP2, CDH1, CDH2, CDH8, CEP170, CERKL, CFAP20, CFAP36, CFAP74, CLIP1, CLSTN1, CLTB, CLU, CNN3, CNTN4, CPEB3, CROCC, CSNK1…
BMX_Specific	positive regulation of cellular process	GO_BiologicalProcess	4.84198e-07	[ABI2, ABL1, ACACA, ACSL3, ACTG1, ACVR1, ACVRL1, ADAM10, ADAM12, ADAMTS3, ADCY3, ADORA2B, AGFG1, AGO2, ANAPC4, ANGPT1, ANKFY1, ANKRD17, ANO6, APC, APLP2, APP, ARFGEF3, ARHGEF12, ARHGEF28, ARID1B, ARID4B, ARNT2, ARPC1B, ARPC2, ASH1L, ASPSCR1, ATAD2B, ATF1, ATP2B2, ATP2B4, AXIN2, BAG4, BAIAP2, BAIAP3, BCL2L13, BGLAP, BNIP3, BPTF, BRAP, CACNA1D, CACNA1I, CAMKK2, CAMTA1, CAMTA2, CAPN1, CARM1, CARMIL1…
BMX_Specific	regulation of protein complex assembly	GO_BiologicalProcess	8.4798e-07	[ABI2, ABL1, ARPC1B, ARPC2, ATXN2, BAG4, BAIAP2, CAPZB, CARMIL1, CDC42EP2, CLIP1, CLIP3, CLU, CNOT1, CNOT6L, CSDE1, DAB2IP, EIF4E, EML2, EP300, FAF1, FARP2, FCHSD2, FHOD3, FNIP1, GBA3, KANK1, KIRREL1, MAPK15, MAPRE1, MECP2, MET, MPP7, NAPB, NAV3, NCK1, OPRD1, PAK1, PRKAA1, PRKAB1, PRKCE, PSMC3, SENP6, SIRT2, SORL1, SPIRE2, SPTAN1, SPTBN2, STYXL1, TENM1, TIMELESS, TP53, VCP, WASHC1, WDR1, WIPF2, X…
BMX_Specific	regulation of cell motility	GO_BiologicalProcess	8.90586e-07	[ABI2, ABL1, ACVR1, ACVRL1, ADAM10, ADAM12, AFDN, AGO2, ANGPT1, ANO6, APC, APLP2, APP, BAG4, BGLAP, CARMIL1, CCAR1, CCDC88A, CD99L2, CDH1, CEMIP, CFAP20, CHN1, CLSTN1, CNTN1, CRK, DAB2IP, DOCK1, DTNA, EGFR, FAM83H, FRMD5, GNA12, HDAC7, HSF1, ITGA2B, ITGA4, JCAD, KANK1, LAMA1, MAPK1, MAPK15, MAPRE1, MCTP1, MECP2, MET, MIA3, MPRIP, MYOCD, NAV3, NCK1, NOX4, NTN1, PADI2, PAK1, PDPK1, PIK3C2A, PIK3CD,…
BMX_Specific	peptidyl-threonine modification	GO_BiologicalProcess	9.76498e-07	[ACVR1, AGFG1, APP, ARHGEF28, CEMIP, CHEK1, CLK1, CSNK1D, DCAF1, EIF4E, GALNT1, GALNT11, GALNT2, HIPK3, MAPK1, PAK1, PARD3, PARP4, PDPK1, PKD1, PPP2R5D, PRKAG2, PRKCA, SIRT2, TNKS, TTBK2, UBE2K]
BMX_Specific	positive regulation of biological process	GO_BiologicalProcess	1.04826e-06	[ABCG1, ABI2, ABL1, ACACA, ACSL3, ACTG1, ACVR1, ACVRL1, ADAM10, ADAM12, ADAMTS3, ADCY3, ADORA2B, AFDN, AGFG1, AGO2, ANAPC4, ANGPT1, ANKFY1, ANKRD17, ANO6, APC, APLP2, APP, ARFGEF3, ARHGEF12, ARHGEF28, ARID1B, ARID4B, ARNT2, ARPC1B, ARPC2, ASH1L, ASPSCR1, ATAD2B, ATF1, ATG4B, ATP2B2, ATP2B4, AXIN2, B4GALT5, BAG4, BAIAP2, BAIAP3, BAZ1B, BCL2L13, BGLAP, BNIP3, BPNT1, BPTF, BRAP, CACNA1D, CACNA1I, CA…
BMX_Specific	positive regulation of nucleobase-containing compound metabolic process	GO_BiologicalProcess	1.12179e-06	[ABI2, ABL1, ACTG1, ACVR1, ACVRL1, ADORA2B, AGFG1, AGO2, APC, APP, ARFGEF3, ARHGEF28, ARID1B, ARID4B, ARNT2, ARPC2, ASH1L, ATAD2B, ATF1, BPTF, CAMKK2, CAMTA1, CAMTA2, CARM1, CASR, CCAR1, CCDC88A, CCNT1, CDH1, CHD5, CHEK1, CHN1, CNOT1, CNOT6L, CPEB3, CREBBP, CSDE1, CTBP2, CTCF, CTNNB1, DAB2IP, DAZAP1, DCAF1, DCAF6, DDX11, DEPDC1B, DNA2, DOT1L, DPF3, EGFR, EIF2S1, EIF4E, EP300, EPC1, EPHB1, ERCC6, …
BMX_Specific	neurogenesis	GO_BiologicalProcess	1.39208e-06	[ABI2, ABL1, ADAM10, ADORA2B, AFDN, ANKS1A, APLP2, APP, ARFGEF3, ASH1L, ATF1, ATP2B2, ATP2B4, ATXN10, B4GALT5, BAIAP2, BNIP3, CARM1, CCDC88A, CDH1, CDH2, CHD5, CHN1, CLSTN1, CLU, CNTN1, CNTN4, CPEB3, CRK, CSNK1D, CTNNB1, CTNND2, CUL7, DAB1, DAB2IP, DAGLB, DCLK1, DDX11, DGUOK, DHRS3, DNER, DPYSL5, DSCAM, DTNA, EGFR, EHMT2, EIF4E, EP300, EPHB1, ETV6, EYA1, FARP1, FARP2, FIG4, GAK, GAS7, GHRL, GOLGA…
BMX_Specific	regulation of phosphorylation	GO_BiologicalProcess	1.53018e-06	[ABI2, ABL1, ACVR1, ACVRL1, ADAM12, ADCY3, ADORA2B, AGFG1, ANGPT1, APC, APP, ARHGEF28, ASH1L, ATP2B2, ATP2B4, AXIN2, BAG4, BGLAP, CAMKK2, CASR, CCDC88A, CCNL2, CCNQ, CCNT1, CDH2, CEMIP, CLIP3, CLU, CNTN1, CRK, CSNK1D, CTNNB1, DAB1, DAB2IP, DCAF1, DEPTOR, DHRS3, DSCAM, EGFR, EIF4E, EPHB1, ERCC6, FAF1, FGD2, FNIP1, GBA3, GHR, GHRL, GRM5, H2AFY, HIPK3, HSF1, HTT, IKBKB, IL34, IL6ST, IRAK3, ITCH, JCA…
BMX_Specific	positive regulation of cellular metabolic process	GO_BiologicalProcess	1.67345e-06	[ABI2, ABL1, ACACA, ACSL3, ACTG1, ACVR1, ACVRL1, ADAM12, ADCY3, ADORA2B, AGFG1, AGO2, ANGPT1, APC, APP, ARFGEF3, ARHGEF28, ARID1B, ARID4B, ARNT2, ARPC2, ASH1L, ASPSCR1, ATAD2B, ATF1, ATP2B2, ATP2B4, AXIN2, BAG4, BCL2L13, BNIP3, BPTF, BRAP, CAMKK2, CAMTA1, CAMTA2, CARM1, CASR, CCAR1, CCDC88A, CCNT1, CDH1, CDH2, CEMIP, CHD5, CHEK1, CHN1, CLEC16A, CLIP3, CLU, CNOT1, CNOT6L, CNTN1, CPEB3, CREBBP, CRK…
BMX_Specific	plasma membrane bounded cell projection	GO_CellularComponent	1.68625e-06	[ABI2, ABL1, ABLIM1, ACAD9, ACTG1, ACVRL1, ADAM10, ADCY3, ADORA2B, AGO2, ANGPT1, ANKS1A, APC, APLP2, APP, ARHGAP32, ARL13B, ARMC9, ARPC2, ATP2B2, ATP2B4, ATP6V1E1, ATXN10, BAIAP2, BGLAP, BNIP3, C2CD3, CAPZB, CARMIL1, CASR, CATSPER3, CCDC88A, CDC42EP2, CDH1, CDH2, CDH8, CEP170, CERKL, CFAP20, CFAP36, CFAP74, CLIP1, CLSTN1, CLTB, CLU, CNN3, CNTN4, CPEB3, CROCC, CSNK1D, CTNNB1, CTNND2, CTTNBP2, DAB1…
BMX_Specific	regulation of cellular component movement	GO_BiologicalProcess	1.92282e-06	[ABI2, ABL1, ACVR1, ACVRL1, ADAM10, ADAM12, AFDN, AGO2, ANGPT1, ANO6, APC, APLP2, APP, BAG4, BGLAP, CARMIL1, CCAR1, CCDC88A, CD99L2, CDH1, CEMIP, CFAP20, CHN1, CLSTN1, CNTN1, CRK, DAB2IP, DOCK1, DSCAM, DTNA, EGFR, FAM83H, FRMD5, GNA12, HDAC7, HSF1, ITGA2B, ITGA4, JCAD, KANK1, LAMA1, MAPK1, MAPK15, MAPRE1, MCTP1, MECP2, MEGF8, MET, MIA3, MPRIP, MYOCD, NAV3, NCK1, NOX4, NTN1, PADI2, PAK1, PDE4D, PD…
BMX_Specific	cellular macromolecule metabolic process	GO_BiologicalProcess	1.94071e-06	[AATK, ABCG1, ABI2, ABL1, ABLIM2, ACTG1, ACVR1, ACVRL1, ADAM10, ADAM12, ADCY3, ADORA2B, AGFG1, AGO2, ANAPC4, ANAPC7, ANGPT1, ANKRD17, APC, APLP2, APP, ARFGEF3, ARHGEF28, ARID1B, ARID4B, ARNT2, ARPC2, ASB15, ASB2, ASH1L, ASPSCR1, ATAD2B, ATF1, ATG4B, ATP2B2, ATP2B4, ATXN2, AXIN2, B4GALT5, BAG4, BAZ1B, BCL2L13, BGLAP, BNC2, BNIP3, BPTF, BRAP, BRWD1, C10orf90, CAMKK2, CAMTA1, CAMTA2, CAPN1, CARM1, C…
BMX_Specific	macromolecule metabolic process	GO_BiologicalProcess	2.04557e-06	[AATK, ABCG1, ABI2, ABL1, ABLIM2, ACACA, ACTG1, ACVR1, ACVRL1, ADAM10, ADAM12, ADAMTS17, ADAMTS18, ADAMTS2, ADAMTS3, ADARB2, ADCY3, ADORA2B, AFDN, AGFG1, AGO2, ANAPC4, ANAPC7, ANGPT1, ANKRD17, APC, APLP2, APP, ARFGEF3, ARHGEF28, ARID1B, ARID4B, ARNT2, ARPC2, ASB15, ASB2, ASH1L, ASPSCR1, ATAD2B, ATF1, ATG4B, ATP2B2, ATP2B4, ATXN2, AXIN2, B4GALT5, BAG4, BAZ1B, BCL2L13, BGLAP, BNC2, BNIP3, BPNT1, BP…
BMX_Specific	anatomical structure morphogenesis	GO_BiologicalProcess	2.45197e-06	[ABI2, ABL1, ABLIM1, ACTG1, ACVR1, ACVRL1, ADAM10, ADAM12, ADORA2B, AFDN, AGFG1, AGO2, ANGPT1, ANKRD11, APC, APP, ARHGAP24, ARID1B, ARL13B, ARPC2, ASH1L, ASTN2, AXIN2, B4GALT5, BAIAP2, BGLAP, BNIP3, BRWD1, C2CD3, CAP2, CAPN1, CAPZB, CARM1, CARMIL1, CASR, CCDC136, CDC42EP2, CDH1, CDH2, CDH6, CDH8, CFDP1, CHN1, CLSTN1, CLU, CNTN1, CNTN4, COL14A1, CPM, CREBBP, CRK, CTNNB1, CTNND2, CUL7, DAB1, DAB2IP…
BMX_Specific	regulation of intracellular signal transduction	GO_BiologicalProcess	2.51148e-06	[ABI2, ABL1, ADAM12, ADORA2B, AGFG1, ANGPT1, ANKRD17, APP, ARFGEF3, ARHGAP24, ARHGAP32, ARHGEF12, ARHGEF28, ARHGEF37, ASH1L, ATP2B2, ATP2B4, BAG4, BGLAP, CAMTA1, CASR, CDH2, CHD5, CHEK1, CHN1, CLEC16A, CLSTN1, CLU, CNTN1, CRK, CTNNB1, DAB2IP, DCAF1, DEPDC1B, DEPTOR, DHRS3, DNA2, EGFR, EHMT2, EP300, EPHB1, ERCC6, FARP1, FARP2, FGD2, FNIP1, GBA3, GBF1, GHR, GHRL, GNA12, HDAC7, HIPK1, HIPK3, HSF1, H…
BMX_Specific	plasma membrane bounded cell projection organization	GO_BiologicalProcess	2.73328e-06	[ABI2, ABL1, ABLIM1, ABLIM2, ACVR1, ADAM10, ADORA2B, ANO6, APC, APP, ARFGEF3, ARL13B, ARMC9, ARPC2, ATF1, ATXN10, B4GALT5, BAG4, BAIAP2, C2CD3, CAPZB, CARM1, CARMIL1, CCDC88A, CDC42EP2, CDH1, CDH2, CFAP20, CFAP74, CHN1, CLSTN1, CLU, CNTN1, CNTN4, CPEB3, CRK, CROCC, CSNK1D, CTNNB1, CTNND2, CUL7, DAB1, DAB2IP, DCLK1, DDX11, DGUOK, DHRS3, DNAL1, DPYSL5, DSCAM, DTNA, EGFR, EP300, EPHB1, FARP1, FGD2, …
BMX_Specific	neuron differentiation	GO_BiologicalProcess	2.89191e-06	[ABI2, ABL1, ADAM10, ADORA2B, ANKS1A, APP, ARFGEF3, ASH1L, ATF1, ATP2B2, ATP2B4, ATXN10, B4GALT5, BAIAP2, CARM1, CCDC88A, CDH1, CDH2, CHD5, CHN1, CLSTN1, CNTN1, CNTN4, CPEB3, CRK, CSNK1D, CTNNB1, CTNND2, CUL7, DAB1, DAB2IP, DCLK1, DDX11, DGUOK, DHRS3, DPYSL5, DSCAM, DTNA, EGFR, EHMT2, EIF4E, EP300, EPHB1, EYA1, FARP1, FARP2, FIG4, GAK, GAS7, GHRL, GOLGA4, GPM6A, HDAC7, HDGFL2, HIPK1, HTT, IST1, I…
BMX_Specific	ameboidal-type cell migration	GO_BiologicalProcess	3.1741e-06	[ABI2, ABL1, ACVR1, ACVRL1, ADAM12, AGO2, ANGPT1, APC, APLP2, BAG4, BGLAP, DAB2IP, DOCK1, GNA12, GPC3, HDAC7, HSF1, ITGA4, JCAD, KANK1, MECP2, MEGF8, MET, MIA3, PAK1, PDPK1, PIK3C2A, PKD1, PKN2, PLEKHG5, PLXNA1, PML, PRKCA, PRKCE, PRR5L, PRSS55, PTK2, PTPN23, PTPRG, RAB11A, RBM14, SASH1, SCARB1, SEMA4D, SEMA7A, SF3B1, SRFBP1, STAT5A, TGFB2, TMEM201, TNS1, TP53INP1, WDR1]
BMX_Specific	apoptotic process	GO_BiologicalProcess	3.28971e-06	[ABI2, ABL1, ACVR1, ADAM10, ADORA2B, AGFG1, ANGPT1, ANO6, APC, APP, ARHGEF12, ARHGEF28, ARNT2, ASH1L, BAG4, BCL2L13, BNIP3, BPNT1, CASR, CCAR1, CCDC88A, CFDP1, CHEK1, CHN1, CLIP3, CLSTN1, CLU, CNTFR, CNTN1, CREBBP, CTNNB1, CUL2, DAB2IP, DCAF1, DDX11, DDX42, DEDD, DEDD2, DEPTOR, DHCR24, DIDO1, DNAJA3, DOCK1, EGFR, EIF2S1, EIF4E, EML2, EP300, ERC1, ERCC6, ETV6, EYA1, FAF1, FAM3B, FARP2, FASTK, FGD2…
BMX_Specific	peptidyl-lysine modification	GO_BiologicalProcess	3.32831e-06	[ARFGEF3, ARID4B, ASH1L, CHD5, CHEK1, CREBBP, CTCF, CTNNB1, DOT1L, DPF3, EHMT2, EIF4E, EP300, EP400, EPC1, EYA1, GTF2B, H2AFY, HDAC7, ING5, KANSL3, KDM4B, KDM4C, KMT2C, KMT5B, KRAS, MECP2, MIA3, MSL2, MTF2, MYOCD, NDUFAB1, NSD1, NSD3, NSMCE2, NUP50, NUP98, P3H4, PIAS4, POR, PRDM2, PRKAA1, PRKAB1, RBBP5, SENP6, SENP7, SIRT2, SIRT3, SMYD3, TAF12, TAF15, YEATS4]
BMX_Specific	chromatin organization	GO_BiologicalProcess	3.41093e-06	[ACVR1, AGFG1, ARFGEF3, ARID1B, ARID4B, ASH1L, ATAD2B, BAZ1B, BPTF, BRAP, BRWD1, CARM1, CHD5, CHEK1, CREBBP, CTCF, CTNNB1, DCAF1, DDX11, DEK, DEPDC1B, DOT1L, DPF3, DSCAM, EHMT2, EIF4E, EP300, EP400, EPC1, EYA1, GTF2B, H2AFY, HDAC7, IGFBP7, ING5, IPO4, KANSL3, KDM1B, KDM2A, KDM2B, KDM4B, KDM4C, KDM5A, KDM8, KMT2C, KMT5B, MAGI1, MECP2, MIER2, MPHOSPH8, MPP7, MSL2, MTF2, MYOCD, NRDE2, NSD1, NSD3, PA…
BMX_Specific	regulation of cell cycle	GO_BiologicalProcess	4.50646e-06	[ABI2, ABL1, ACACA, ACVR1, AGFG1, ANAPC4, ANAPC7, ANKRD17, APC, APP, ASH1L, ATP2B2, ATP2B4, AXIN2, BRAP, C10orf90, CARM1, CCDC36, CCDC88A, CCNL2, CCNQ, CCNT1, CDC42EP2, CDH1, CDK14, CDK3, CHEK1, CHMP4B, CHN1, CNOT1, CNOT6L, CSNK1D, CTCF, CTNNB1, CUL2, CUL7, DAB2IP, DCAF1, DDX11, DEPDC1B, DHCR24, DNA2, DOT1L, EGFR, EHMT2, EIF4E, EP300, EPC1, FBXL18, GAS7, GBF1, H2AFY, HSF1, HTT, IGFBP7, KDM2A, KIF…
BMX_Specific	regulation of organelle organization	GO_BiologicalProcess	4.51576e-06	[ABI2, ABL1, ACACA, ACVR1, ANAPC4, APC, ARPC1B, ARPC2, ATAD2B, ATXN2, AXIN2, BAG4, BAIAP2, BNIP3, BRAP, C10orf90, CAMKK2, CAPZB, CARMIL1, CCDC36, CCDC88A, CDC42EP2, CDH1, CDH2, CHEK1, CHMP4B, CLEC16A, CLIP1, CLIP3, CLU, CNOT1, CNOT6L, CRK, CROCC, CTCF, CTNNB1, CUL7, DAB2IP, DDX11, EHMT2, EML2, FCHSD2, FHOD3, GBA3, H2AFY, HDGFL2, HTT, IGFBP7, KANK1, KDM4B, KDM4C, KDM5A, KIF1B, KIRREL1, KRAS, MAD1L…
BMX_Specific	cell development	GO_BiologicalProcess	4.81769e-06	[ABI2, ABL1, ACTG1, ACVR1, ADAM10, ADORA2B, AFDN, AGFG1, ANKS1A, APLP2, APP, ARFGEF3, ARID1B, ARID4B, ARL13B, ARPC2, ASH1L, ATF1, ATXN10, AXIN2, B4GALT5, BAIAP2, BGLAP, CARM1, CARMIL1, CASR, CATSPER3, CCDC136, CCDC36, CCDC88A, CDH1, CDH2, CELF1, CHD5, CHN1, CLSTN1, CLU, CNTN1, CNTN4, COL14A1, CPEB3, CRK, CSNK1D, CTNNB1, CTNND2, CUL7, DAB1, DAB2IP, DCAF1, DCLK1, DDX11, DGUOK, DHRS3, DNER, DOCK1, D…
BMX_Specific	generation of neurons	GO_BiologicalProcess	4.8725e-06	[ABI2, ABL1, ADAM10, ADORA2B, AFDN, ANKS1A, APLP2, APP, ARFGEF3, ASH1L, ATF1, ATP2B2, ATP2B4, ATXN10, B4GALT5, BAIAP2, CARM1, CCDC88A, CDH1, CDH2, CHD5, CHN1, CLSTN1, CNTN1, CNTN4, CPEB3, CRK, CSNK1D, CTNNB1, CTNND2, CUL7, DAB1, DAB2IP, DAGLB, DCLK1, DDX11, DGUOK, DHRS3, DNER, DPYSL5, DSCAM, DTNA, EGFR, EHMT2, EIF4E, EP300, EPHB1, EYA1, FARP1, FARP2, FIG4, GAK, GAS7, GHRL, GOLGA4, GPM6A, HDAC7, H…
BMX_Specific	adherens junction	GO_CellularComponent	4.91324e-06	[ABI2, ACTG1, ADAM10, ADAM12, AFDN, APC, ARHGAP24, ARPC1B, ARPC2, BAIAP2, BGLAP, CAPN1, CASR, CD99L2, CDH1, CDH2, CDH6, CDH8, CHN1, CNN3, CTNNB1, CTNND2, DAB2IP, DCAF6, DST, EGFR, FAT1, FERMT2, FLOT2, FRMD4A, FRMD5, GAK, GNA12, IGSF21, ILF3, ITGA2B, ITGA4, JCAD, KRAS, MAGI1, MAPK1, MAPRE1, MPP7, MPRIP, MTF2, NCSTN, NECTIN1, NHS, NOX4, PAK1, PARD3, PARD3B, PARVA, PDPK1, PLEKHA7, POP5, PPP1R12A, PT…
BMX_Specific	positive regulation of locomotion	GO_BiologicalProcess	4.91324e-06	[ABI2, ABL1, ACVR1, ADAM10, ADAM12, AGO2, ANGPT1, ANO6, APC, APP, BAG4, CARMIL1, CASR, CCAR1, CD99L2, CEMIP, CFAP20, CHMP4B, CHN1, CLSTN1, CNTN1, CRK, DAB2IP, DOCK1, DSCAM, EGFR, FAM83H, HDAC7, ITGA2B, ITGA4, JCAD, MAPK1, MAPRE1, MEGF8, MET, MIA3, NOX4, NTN1, PAK1, PDPK1, PIK3C2A, PIK3CD, PKD1, PPP3CA, PRKCA, PRKCE, PRSS55, PTK2, RAB11A, RAPGEF2, RNASEH2A, RNF34, ROR2, RORA, RUFY3, SASH1, SCARB1,…
BMX_Specific	positive regulation of macromolecule metabolic process	GO_BiologicalProcess	5.47475e-06	[ABI2, ABL1, ACTG1, ACVR1, ACVRL1, ADAM12, ADCY3, ADORA2B, AFDN, AGFG1, AGO2, ANGPT1, APC, APP, ARFGEF3, ARHGEF28, ARID1B, ARID4B, ARNT2, ARPC2, ASH1L, ASPSCR1, ATAD2B, ATF1, ATG4B, ATP2B2, ATP2B4, AXIN2, BAG4, BAZ1B, BCL2L13, BPNT1, BPTF, BRAP, CAMKK2, CAMTA1, CAMTA2, CARM1, CASR, CCAR1, CCDC88A, CCNT1, CDH1, CDH2, CEMIP, CHD5, CHEK1, CHN1, CLIP3, CLSTN1, CLU, CNOT1, CNOT6L, CNTN1, CPEB3, CREBBP…
BMX_Specific	positive regulation of cellular component movement	GO_BiologicalProcess	6.96618e-06	[ABI2, ABL1, ACVR1, ADAM10, ADAM12, AGO2, ANGPT1, ANO6, APC, APP, BAG4, CARMIL1, CCAR1, CD99L2, CEMIP, CFAP20, CHN1, CLSTN1, CNTN1, CRK, DAB2IP, DOCK1, DSCAM, EGFR, FAM83H, HDAC7, ITGA2B, ITGA4, JCAD, MAPK1, MAPRE1, MEGF8, MET, MIA3, NOX4, NTN1, PAK1, PDPK1, PIK3C2A, PIK3CD, PKD1, PPP3CA, PRKCA, PRKCE, PRSS55, PTK2, RAB11A, RAPGEF2, RNASEH2A, RNF34, ROR2, RORA, RUFY3, SASH1, SCARB1, SEMA4D, SEMA7…
BMX_Specific	somatodendritic compartment	GO_CellularComponent	7.25203e-06	[ABI2, ABL1, ACAD9, ACVRL1, ADAM10, ADORA2B, AGFG1, AGO2, APP, ARHGAP32, ASH1L, ASTN2, ATXN10, BGLAP, BNIP3, CASR, CLSTN1, CLU, CNN3, CPEB3, CTNND2, CTTNBP2, DAB1, DAB2IP, DCAF1, DDX11, DHRS3, DNER, DPYSL5, DSCAM, EPHB1, FARP1, FLOT2, FUS, GHR, GLRX3, GNA12, GPM6A, GRIA1, GRIK3, HTR4, HTT, IGFBP7, IL6ST, ITGA4, KCNK2, KIF1A, KIF1B, KIRREL1, KIRREL3, KPNA1, MAPK1, MAPK10, MOB4, MYO10, NACC1, NECTI…
BMX_Specific	positive regulation of RNA metabolic process	GO_BiologicalProcess	7.2608e-06	[ABI2, ABL1, ACTG1, ACVR1, ACVRL1, AGFG1, AGO2, APC, APP, ARFGEF3, ARHGEF28, ARID1B, ARID4B, ARNT2, ARPC2, ASH1L, ATAD2B, ATF1, BPTF, CAMKK2, CAMTA1, CAMTA2, CARM1, CASR, CCAR1, CCDC88A, CCNT1, CDH1, CHD5, CHEK1, CHN1, CNOT1, CNOT6L, CPEB3, CREBBP, CSDE1, CTBP2, CTCF, CTNNB1, DAB2IP, DAZAP1, DCAF1, DCAF6, DDX11, DOT1L, DPF3, EGFR, EIF2S1, EIF4E, EP300, EPC1, EPHB1, ERCC6, ETV6, EYA1, FOXK1, FUS, …
BMX_Specific	positive regulation of nitrogen compound metabolic process	GO_BiologicalProcess	7.98524e-06	[ABI2, ABL1, ACSL3, ACTG1, ACVR1, ACVRL1, ADAM12, ADCY3, ADORA2B, AGFG1, AGO2, ANGPT1, APC, APP, ARFGEF3, ARHGEF28, ARID1B, ARID4B, ARNT2, ARPC2, ASH1L, ASPSCR1, ATAD2B, ATF1, ATG4B, ATP2B2, ATP2B4, AXIN2, BAG4, BCL2L13, BPTF, BRAP, CAMKK2, CAMTA1, CAMTA2, CARM1, CASR, CCAR1, CCDC88A, CCNT1, CDH1, CDH2, CEMIP, CHD5, CHEK1, CHN1, CLIP3, CLU, CNOT1, CNOT6L, CNTN1, CPEB3, CREBBP, CRK, CSDE1, CSNK1D,…
BMX_Specific	cellular protein localization	GO_BiologicalProcess	8.04218e-06	[ABI2, ACOX1, ACSL3, ACVR1, ADAM10, AFDN, AGFG1, ANGPT1, APC, APLP2, ARCN1, ARL13B, ASPSCR1, ASTN2, ATG4B, AXIN2, BAG4, C2CD3, CARM1, CCDC88A, CDC42EP2, CDH1, CDH2, CEMIP, CHD5, CHMP4B, CLIP1, CLIP3, CLSTN1, CLTB, CLU, CROCC, CSNK1D, CTCF, CTNNB1, DAB2IP, DCAF1, DCLK1, DCLK3, DHRS3, DNAJA3, DPP6, EGFR, EIF4E, ERLEC1, EVI5, EXOC7, FAM83H, FERMT2, FLOT2, GAK, GBF1, GOLGA4, GOLPH3L, GPC6, GRTP1, H2A…
BMX_Specific	negative regulation of cellular process	GO_BiologicalProcess	8.29109e-06	[ABCG1, ABI2, ABL1, ACVR1, ACVRL1, ADAM10, ADAMTS18, ADORA2B, AFDN, AGFG1, AGO2, ANGPT1, ANKRD17, APC, APLP2, APP, ARFGEF3, ARHGEF28, ARNT2, ASH1L, ATAD2B, ATP2B2, ATP2B4, ATXN2, AXIN2, BAG4, BGLAP, BNIP3, BPNT1, BPTF, BRAP, CAPZB, CARM1, CARMIL1, CASR, CCAR1, CCDC88A, CCNT1, CDH1, CDH2, CELF1, CEMIP, CFDP1, CHD5, CHEK1, CHMP4B, CHN1, CLEC16A, CLIP3, CLU, CNOT1, CNOT6L, CNTFR, CNTN4, CPEB3, CREBB…
BMX_Specific	negative regulation of cellular component organization	GO_BiologicalProcess	8.30426e-06	[ACVRL1, APC, ATAD2B, ATXN2, BAG4, BNIP3, CAPZB, CARM1, CARMIL1, CHEK1, CHMP4B, CLEC16A, CLIP3, CLU, CSDE1, DAB1, DGUOK, DTNA, EHMT2, EML2, EP300, FHOD3, GAK, GBA3, H2AFY, HDGFL2, HSF1, IKBKB, IRAK3, KANK1, KDM4B, KDM4C, KDM5A, KIAA0319, MAD1L1, MAPK1, MAPRE1, MCTP1, MECP2, MET, MID1, MTF2, NAV3, NTN1, NUPR1, OPRD1, PACSIN3, PARP4, PKD1, PPP3CA, PRSS55, PTK2, PTPRG, RAPGEF2, RBM14, ROBO2, RUFY3, …
BMX_Specific	positive regulation of cellular biosynthetic process	GO_BiologicalProcess	8.39874e-06	[ABI2, ABL1, ACSL3, ACTG1, ACVR1, ACVRL1, ADORA2B, AGFG1, AGO2, APC, APP, ARFGEF3, ARHGEF28, ARID1B, ARID4B, ARNT2, ARPC2, ASH1L, ATAD2B, ATF1, BPTF, CAMKK2, CAMTA1, CAMTA2, CARM1, CASR, CCAR1, CCDC88A, CCNT1, CDH1, CHD5, CHEK1, CHN1, CLU, CPEB3, CREBBP, CSDE1, CTBP2, CTCF, CTNNB1, DAB2IP, DCAF1, DCAF6, DDX11, DNA2, DOT1L, DPF3, EGFR, EIF2S1, EIF4E, EP300, EPC1, EPHB1, ERCC6, ETV6, EYA1, FAF1, FO…
BMX_Specific	regulation of protein phosphorylation	GO_BiologicalProcess	9.30671e-06	[ABI2, ABL1, ACVR1, ACVRL1, ADAM12, ADCY3, ADORA2B, AGFG1, ANGPT1, APC, APP, ARHGEF28, ASH1L, ATP2B2, ATP2B4, AXIN2, BAG4, BGLAP, CAMKK2, CASR, CCDC88A, CCNL2, CCNQ, CCNT1, CDH2, CEMIP, CLIP3, CLU, CNTN1, CRK, CSNK1D, CTNNB1, DAB1, DAB2IP, DCAF1, DEPTOR, DHRS3, EGFR, EIF4E, EPHB1, ERCC6, FAF1, FGD2, FNIP1, GBA3, GHR, GHRL, GRM5, H2AFY, HIPK3, HSF1, HTT, IL34, IL6ST, IRAK3, ITCH, JCAD, KIRREL1, KR…
BMX_Specific	regulation of cellular protein metabolic process	GO_BiologicalProcess	9.37217e-06	[ABI2, ABL1, ACVR1, ACVRL1, ADAM12, ADCY3, ADORA2B, AGFG1, AGO2, ANGPT1, APC, APLP2, APP, ARHGEF28, ASH1L, ASPSCR1, ATP2B2, ATP2B4, ATXN2, AXIN2, BAG4, BCL2L13, BGLAP, BRAP, CAMKK2, CAMTA1, CASR, CCDC88A, CCNL2, CCNQ, CCNT1, CDH1, CDH2, CELF1, CEMIP, CHEK1, CLEC16A, CLIP3, CLU, CNOT1, CNOT6L, CNTN1, CPEB3, CRK, CSDE1, CSNK1D, CTCF, CTNNB1, DAB1, DAB2IP, DCAF1, DEPTOR, DHCR24, DHRS3, EGFR, EHMT2, …
BMX_Specific	peptidyl-threonine phosphorylation	GO_BiologicalProcess	9.44286e-06	[ACVR1, AGFG1, APP, ARHGEF28, CEMIP, CHEK1, CLK1, CSNK1D, DCAF1, EIF4E, HIPK3, MAPK1, PAK1, PARD3, PARP4, PDPK1, PKD1, PPP2R5D, PRKAG2, PRKCA, SIRT2, TNKS, TTBK2, UBE2K]
BMX_Specific	signal transduction	GO_BiologicalProcess	1.10263e-05	[ABI2, ABL1, ACACA, ACTG1, ACVR1, ACVRL1, ADAM10, ADAM12, ADAMTS18, ADAMTS3, ADCY3, ADGRA1, ADGRE3, ADORA2B, AFDN, AGFG1, AGO2, ANGPT1, ANKRD17, ANKS1A, ANO6, APC, APLP2, APP, ARFGEF3, ARHGAP24, ARHGAP32, ARHGEF12, ARHGEF28, ARHGEF37, ARID1B, ARL13B, ARPC1B, ARPC2, ASB15, ASB2, ASH1L, ATP2B2, ATP2B4, ATP6V1E1, ATXN2, AXIN2, BAG4, BAIAP2, BAIAP3, BGLAP, BNIP3, BRAP, BRWD1, C2CD3, CACNA1D, CACNA1I,…
BMX_Specific	cellular component morphogenesis	GO_BiologicalProcess	1.18928e-05	[ABI2, ABL1, ACTG1, ADAM10, ADORA2B, AGFG1, APP, ARL13B, ARPC2, B4GALT5, BAIAP2, BRWD1, CAP2, CAPZB, CARMIL1, CCDC136, CDC42EP2, CDH1, CDH2, CDH6, CDH8, CFDP1, CHN1, CLSTN1, CLU, CNTN4, COL14A1, CRK, CTNNB1, CTNND2, CUL7, DAB1, DAB2IP, DCAF1, DCLK1, DDX11, DHRS3, DOCK1, DPYSL5, DSCAM, EGFR, EP300, EPHB1, FARP1, FERMT2, FGD2, FHOD3, FIG4, GAS7, GNA12, GOLGA4, GPM6A, IST1, ITGA4, ITSN2, KANK1, KIRR…
BMX_Specific	regulation of microtubule cytoskeleton organization	GO_BiologicalProcess	1.24213e-05	[ABI2, ABL1, APC, C10orf90, CDC42EP2, CHEK1, CHMP4B, CLIP1, CLIP3, CTNNB1, DAB2IP, EML2, HDGFL2, MAPK15, MAPRE1, MCPH1, MECP2, MET, MID1, NAV3, PAK1, PKD1, PRKAA1, PRKAB1, RBM14, SENP6, SF3B1, SMC1A, TAOK1, TP53INP1, TTBK2, WDR1]
BMX_Specific	positive regulation of cell communication	GO_BiologicalProcess	1.24507e-05	[ABI2, ABL1, ACVR1, ACVRL1, ADAM12, ADAMTS3, ADORA2B, AGFG1, ANGPT1, ANKRD17, APC, APLP2, APP, ARHGEF28, ARID1B, ASH1L, AXIN2, BAG4, BAIAP3, BNIP3, CACNA1D, CAMTA1, CASR, CDH2, CHD5, CHN1, CLEC16A, CLSTN1, CLSTN2, CLSTN3, CLU, CNTN1, CREBBP, CRK, CSNK1D, CTBP2, CTNNB1, DAB2IP, DCAF1, DEDD2, DEPDC1B, DHRS3, EGFR, EIF2S1, EIF4E, EML2, EP300, ERCC6, FAF1, FGD2, GBA3, GHR, GHRL, GID8, GPC3, HSF1, HTT…
BMX_Specific	positive regulation of biosynthetic process	GO_BiologicalProcess	1.25113e-05	[ABCG1, ABI2, ABL1, ACSL3, ACTG1, ACVR1, ACVRL1, ADORA2B, AGFG1, AGO2, APC, APP, ARFGEF3, ARHGEF28, ARID1B, ARID4B, ARNT2, ARPC2, ASH1L, ATAD2B, ATF1, BPTF, CAMKK2, CAMTA1, CAMTA2, CARM1, CASR, CCAR1, CCDC88A, CCNT1, CDH1, CHD5, CHEK1, CHN1, CLU, CPEB3, CREBBP, CSDE1, CTBP2, CTCF, CTNNB1, DAB2IP, DCAF1, DCAF6, DDX11, DNA2, DOT1L, DPF3, EGFR, EIF2S1, EIF4E, EP300, EPC1, EPHB1, ERCC6, ETV6, EYA1, F…
BMX_Specific	positive regulation of cell motility	GO_BiologicalProcess	1.25686e-05	[ABI2, ABL1, ACVR1, ADAM10, ADAM12, AGO2, ANGPT1, ANO6, APC, APP, BAG4, CARMIL1, CCAR1, CD99L2, CEMIP, CFAP20, CHN1, CLSTN1, CNTN1, CRK, DAB2IP, DOCK1, EGFR, FAM83H, HDAC7, ITGA2B, ITGA4, JCAD, MAPK1, MAPRE1, MET, MIA3, NOX4, NTN1, PAK1, PDPK1, PIK3C2A, PIK3CD, PKD1, PPP3CA, PRKCA, PRKCE, PRSS55, PTK2, RAB11A, RAPGEF2, RNASEH2A, RNF34, ROR2, RORA, RUFY3, SASH1, SCARB1, SEMA4D, SEMA7A, STAT5A, TGF…
BMX_Specific	cell morphogenesis	GO_BiologicalProcess	1.26512e-05	[ABI2, ABL1, ADAM10, ADORA2B, APP, ARL13B, ARPC2, B4GALT5, BAIAP2, BRWD1, CAP2, CAPZB, CARMIL1, CDC42EP2, CDH1, CDH2, CDH6, CDH8, CFDP1, CHN1, CLSTN1, CLU, CNTN4, COL14A1, CRK, CTNNB1, CTNND2, CUL7, DAB1, DAB2IP, DCLK1, DDX11, DHRS3, DOCK1, DPYSL5, DSCAM, EGFR, EP300, EPHB1, FARP1, FERMT2, FGD2, FHOD3, GAS7, GNA12, GOLGA4, GPM6A, IST1, ITGA4, ITSN2, KANK1, KIRREL3, LARP4, MAPK1, MEGF8, MET, MKLN1…
BMX_Specific	neuron development	GO_BiologicalProcess	1.27463e-05	[ABI2, ABL1, ADAM10, ADORA2B, ANKS1A, APP, ARFGEF3, ASH1L, ATF1, ATXN10, B4GALT5, BAIAP2, CARM1, CCDC88A, CDH1, CDH2, CHN1, CLSTN1, CNTN1, CNTN4, CPEB3, CRK, CTNNB1, CTNND2, CUL7, DAB1, DAB2IP, DCLK1, DDX11, DGUOK, DHRS3, DPYSL5, DSCAM, DTNA, EGFR, EP300, EPHB1, FARP1, FARP2, FIG4, GAK, GAS7, GHRL, GOLGA4, GPM6A, HDGFL2, IST1, ITGA4, ITSN2, KANK1, KIAA0319, KIRREL3, LAMA1, MAPK1, MECP2, MEGF8, MO…
BMX_Specific	transcription coactivator activity	GO_BiologicalProcess	1.2984e-05	[ABL1, ACTG1, APC, ARID1B, ARPC2, CARM1, CASR, CCAR1, CCDC88A, CREBBP, CSDE1, CTBP2, CTNNB1, DCAF6, EIF4E, EP300, FUS, KDM5A, KMT2C, MAML1, MED27, MEIS3, MIA3, MPRIP, MRTFB, MYOCD, NSD3, NUP98, NUPR1, PAK1, PKD1, PMF1, PML, RBM14, REEP5, RNASEH2A, RNF34, SMARCA4, SMARCC1, TAF12, TAF15, TERF2, TFDP1, THRB, TP53INP1, VDR, WWC1]
BMX_Specific	regulation of protein metabolic process	GO_BiologicalProcess	1.43656e-05	[ABI2, ABL1, ACVR1, ACVRL1, ADAM12, ADCY3, ADORA2B, AGFG1, AGO2, ANGPT1, APC, APLP2, APP, ARHGEF28, ASH1L, ASPSCR1, ATG4B, ATP2B2, ATP2B4, ATXN2, AXIN2, BAG4, BCL2L13, BGLAP, BRAP, C2CD3, CAMKK2, CAMTA1, CASR, CCDC88A, CCNL2, CCNQ, CCNT1, CDH1, CDH2, CELF1, CEMIP, CHEK1, CLEC16A, CLIP3, CLU, CNOT1, CNOT6L, CNTN1, CPEB3, CRK, CSDE1, CSNK1D, CTCF, CTNNB1, DAB1, DAB2IP, DCAF1, DEDD, DEPTOR, DHCR24, …
BMX_Specific	programmed cell death	GO_BiologicalProcess	1.58129e-05	[ABI2, ABL1, ACVR1, ADAM10, ADORA2B, AGFG1, ANGPT1, ANO6, APC, APP, ARHGEF12, ARHGEF28, ARNT2, ASH1L, BAG4, BCL2L13, BNIP3, BPNT1, CAPN1, CASR, CCAR1, CCDC88A, CFDP1, CHEK1, CHN1, CLIP3, CLSTN1, CLU, CNTFR, CNTN1, CREBBP, CTNNB1, CUL2, DAB2IP, DCAF1, DDX11, DDX42, DEDD, DEDD2, DEPTOR, DHCR24, DIDO1, DNAJA3, DOCK1, EGFR, EIF2S1, EIF4E, EML2, EP300, ERC1, ERCC6, ETV6, EVPL, EYA1, FAF1, FAM3B, FARP2…
BMX_Specific	positive regulation of nucleic acid-templated transcription	GO_BiologicalProcess	1.64505e-05	[ABI2, ABL1, ACTG1, ACVR1, ACVRL1, AGFG1, AGO2, APC, APP, ARFGEF3, ARHGEF28, ARID1B, ARID4B, ARNT2, ARPC2, ASH1L, ATAD2B, ATF1, BPTF, CAMKK2, CAMTA1, CAMTA2, CARM1, CASR, CCAR1, CCDC88A, CCNT1, CDH1, CHD5, CHEK1, CHN1, CREBBP, CSDE1, CTBP2, CTCF, CTNNB1, DAB2IP, DCAF1, DCAF6, DDX11, DOT1L, DPF3, EGFR, EIF2S1, EIF4E, EP300, EPC1, EPHB1, ERCC6, ETV6, EYA1, FOXK1, FUS, GARS, GTF2B, HNF1B, HSF1, IGFB…
BMX_Specific	positive regulation of cell migration	GO_BiologicalProcess	1.74062e-05	[ABI2, ABL1, ACVR1, ADAM10, ADAM12, AGO2, ANGPT1, ANO6, APC, APP, BAG4, CARMIL1, CCAR1, CD99L2, CEMIP, CHN1, CLSTN1, CNTN1, CRK, DAB2IP, DOCK1, EGFR, FAM83H, HDAC7, ITGA2B, ITGA4, JCAD, MAPK1, MAPRE1, MET, MIA3, NOX4, PAK1, PDPK1, PIK3C2A, PIK3CD, PKD1, PPP3CA, PRKCA, PRKCE, PRSS55, PTK2, RAB11A, RAPGEF2, RNASEH2A, RNF34, ROR2, RORA, RUFY3, SASH1, SCARB1, SEMA4D, SEMA7A, STAT5A, TGFB2, TXNRD1, WA…
BMX_Specific	microtubule cytoskeleton organization	GO_BiologicalProcess	1.95705e-05	[ABI2, ABL1, ACVR1, APC, C10orf90, C2CD3, CCDC88A, CDC42EP2, CFAP74, CHEK1, CHMP4B, CLIP1, CLIP3, CROCC, CSNK1D, CTNNB1, CUL7, DAB2IP, DNAL1, DST, EML2, GOLGA4, HDGFL2, HTT, KATNA1, KIF19, MAPK15, MAPRE1, MCPH1, MECP2, MET, MID1, MLH1, NAV3, PAK1, PARD3, PARD3B, PARP4, PKD1, PPP1R12A, PRKAA1, PRKAB1, PTK2, PTPRA, RAB11A, RANBP9, RBM14, SENP6, SF3B1, SMC1A, SON, SPAG1, SPIRE2, TAOK1, TNKS, TP53INP…
BMX_Specific	positive regulation of phosphorus metabolic process	GO_BiologicalProcess	2.48828e-05	[ABI2, ABL1, ACSL3, ACVR1, ACVRL1, ADAM12, ADCY3, ADORA2B, AGFG1, ANGPT1, APP, ARHGEF28, ATP2B2, ATP2B4, AXIN2, BAG4, CAMKK2, CAMTA1, CASR, CCDC88A, CCNT1, CDH2, CEMIP, CLIP3, CLU, CNTN1, CRK, CSNK1D, CTNNB1, DAB1, DAB2IP, DCAF1, DHRS3, DSCAM, EGFR, EIF4E, ERCC6, FGD2, FNIP1, GBA3, GHR, GHRL, GRM5, HSF1, IL34, IL6ST, JCAD, KRAS, MAP3K21, MAP3K4, MAPK1, MAPK10, MIA3, MID1, MOB2, MPRIP, NOX4, NUPR1…
BMX_Specific	positive regulation of signal transduction	GO_BiologicalProcess	2.65541e-05	[ABI2, ABL1, ACVR1, ACVRL1, ADAM12, ADAMTS3, ADORA2B, AGFG1, ANGPT1, ANKRD17, APC, APLP2, APP, ARHGEF28, ARID1B, ASH1L, AXIN2, BAG4, BNIP3, CAMTA1, CASR, CDH2, CHD5, CHN1, CLEC16A, CLSTN1, CNTN1, CREBBP, CRK, CSNK1D, CTBP2, CTNNB1, DAB2IP, DCAF1, DEDD2, DEPDC1B, DHRS3, EGFR, EIF2S1, EIF4E, EP300, ERCC6, FAF1, FGD2, GHR, GHRL, GID8, GPC3, HSF1, HTT, IGFBP7, IKBKB, IL6ST, ING5, ITSN2, JCAD, KANK1, …
BMX_Specific	regulation of cell cycle process	GO_BiologicalProcess	2.81749e-05	[ABI2, ACACA, ACVR1, AGFG1, ANAPC4, ANAPC7, ANKRD17, APC, APP, ATP2B2, ATP2B4, AXIN2, C10orf90, CARM1, CCDC36, CCDC88A, CDC42EP2, CDH1, CHEK1, CHMP4B, CNOT1, CNOT6L, CSNK1D, CTCF, CTNNB1, CUL7, DAB2IP, DCAF1, DDX11, DEPDC1B, EGFR, EHMT2, EIF4E, EP300, EPC1, H2AFY, IGFBP7, KDM2A, KIF1B, MAD1L1, MAGI1, MAPK15, MAPRE1, MCPH1, MECP2, MYO19, NSMCE2, NUGGC, PARP4, PKD1, PKN2, PML, PPP3CA, PRKCA, PRKCE,…
BMX_Specific	positive regulation of developmental process	GO_BiologicalProcess	2.84164e-05	[ABI2, ABL1, ACVR1, ACVRL1, ADAM12, AGFG1, AGO2, ANO6, APC, APP, ARHGEF28, ARPC2, ASH1L, ATF1, AXIN2, B4GALT5, BGLAP, BNIP3, CARM1, CARMIL1, CDH2, CELF1, CLSTN1, CLSTN2, CLSTN3, CNTN1, CPEB3, CRK, CSNK1D, CTNNB1, CUL7, DAB1, DAB2IP, DCAF1, DHRS3, DOCK1, DSCAM, DTNA, EIF4E, EP300, EPHB1, FIG4, GARS, GHR, GHRL, GOLGA4, GPAM, H2AFY, HDAC7, HIPK1, HSF1, IL34, IL6ST, INPP5D, IRAK3, IST1, ITCH, ITSN2, …
BMX_Specific	neuron projection development	GO_BiologicalProcess	2.86707e-05	[ABI2, ABL1, ADAM10, ADORA2B, APP, ARFGEF3, ATF1, ATXN10, B4GALT5, BAIAP2, CARM1, CCDC88A, CDH1, CDH2, CHN1, CLSTN1, CNTN1, CNTN4, CPEB3, CRK, CTNNB1, CTNND2, CUL7, DAB1, DAB2IP, DCLK1, DDX11, DGUOK, DHRS3, DPYSL5, DSCAM, DTNA, EGFR, EP300, EPHB1, FARP1, FIG4, GAK, GAS7, GHRL, GOLGA4, GPM6A, HDGFL2, IST1, ITGA4, ITSN2, KANK1, KIAA0319, KIRREL3, LAMA1, MAPK1, MECP2, MEGF8, MOB2, NCK1, NECTIN1, NFI…
BMX_Specific	postsynapse	GO_CellularComponent	2.86724e-05	[ABI2, ABL1, ACTG1, ADAM10, ADGRA1, ADORA2B, APP, ARHGAP32, ATP2B2, ATP2B4, BNIP3, CAP2, CAPZB, CDH1, CDH2, CLSTN1, CLSTN2, CLSTN3, CLTB, CNN3, CNTN1, CPEB3, CTNNB1, CTNND2, CTTNBP2, DAB1, DAB2IP, DAGLB, DCLK1, DHRS3, DLGAP4, DNAJA3, DROSHA, EIF4E, FARP1, FUS, GHRL, GPM6A, GRIA1, GRIK3, GRIK4, GRM5, HTT, IGSF21, KCNK2, KIF1A, KPNA1, MAPK1, MECP2, MOB4, OPRD1, PDPK1, PKN2, PLCB4, PPP3CA, PRKCA, PR…
BMX_Specific	supramolecular fiber organization	GO_BiologicalProcess	2.87978e-05	[ABI2, ABL1, ACTG1, ADAMTS2, ADAMTS3, AGFG1, APC, APP, ARPC1B, ARPC2, BAG4, BAIAP2, CAP2, CAPZB, CARMIL1, CCDC88A, CDC42EP2, CLIP1, CLIP3, CLU, COL14A1, CSNK1D, DCAF1, DST, DTNA, EML2, FAT1, FCHSD2, FHOD3, GAS7, GHRL, GOLGA4, HDGFL2, KANK1, KATNA1, KIF19, KIRREL1, LDB3, LTBP2, MAPRE1, MECP2, MET, MICAL3, MID1, MPRIP, MYBPC1, NAV3, NCK1, NOX4, P3H4, PAK1, PHACTR1, PLA2G1B, PRKCE, RAB11A, RALBP1, R…
BMX_Specific	Axon guidance	KEGG	2.92801e-05	[ABL1, ABLIM1, ABLIM2, ARHGEF12, DPYSL5, EPHB1, KRAS, MAPK1, MET, MYL5, NCK1, NTN1, PAK1, PARD3, PIK3CD, PLXNA1, PLXNA2, PPP3CA, PRKCA, PTK2, ROBO2, SEMA4D, SEMA7A, UNC5B, WNT5B]
BMX_Specific	regulation of response to stimulus	GO_BiologicalProcess	2.9566e-05	[ABI2, ABL1, ACTG1, ACVR1, ACVRL1, ADAM10, ADAM12, ADAMTS18, ADAMTS3, ADORA2B, AGFG1, ANGPT1, ANKRD17, ANKS1A, ANO6, APC, APLP2, APP, ARFGEF3, ARHGAP24, ARHGAP32, ARHGEF12, ARHGEF28, ARHGEF37, ARID1B, ARPC1B, ARPC2, ASH1L, ATP2B2, ATP2B4, ATXN2, AXIN2, BAG4, BAIAP2, BAIAP3, BGLAP, BNIP3, BRAP, C2CD3, CAMTA1, CAPN1, CARM1, CASR, CDC42EP2, CDH2, CDK14, CHD5, CHEK1, CHID1, CHN1, CLEC16A, CLIP3, CLST…
BMX_Specific	cell cycle process	GO_BiologicalProcess	2.98569e-05	[ABI2, ABL1, ACACA, ACVR1, AGFG1, ANAPC4, ANAPC7, ANKRD17, APC, APP, ATP2B2, ATP2B4, AXIN2, C10orf90, C2CD3, CARM1, CCDC36, CCDC88A, CDC42EP2, CDH1, CDK14, CDK3, CHEK1, CHMP4B, CNOT1, CNOT6L, CROCC, CSNK1D, CTCF, CTNNB1, CUL2, CUL7, DAB2IP, DCAF1, DDX11, DEPDC1B, DHCR24, DNA2, EGFR, EHMT2, EIF4E, EP300, EPC1, FBXL18, GAS7, GOLGA4, GPAM, H2AFY, HID1, HSF1, HTT, IGFBP7, IST1, KDM2A, KDM8, KIF1B, MA…
BMX_Specific	regulation of cell population proliferation	GO_BiologicalProcess	3.01458e-05	[ABI2, ABL1, ACVR1, ACVRL1, ADAM10, ADORA2B, AFDN, AGFG1, ANGPT1, APC, APLP2, APP, ARHGEF28, ARNT2, ASH1L, AXIN2, BGLAP, CAPN1, CARM1, CASR, CCAR1, CCDC88A, CDH1, CDH2, CFDP1, CHD5, CHEK1, CHN1, CLU, CNOT6L, CNTFR, CNTN1, CTBP2, CTCF, CTNNB1, CUL2, DAB2IP, DCAF1, DLGAP4, DNAJA3, DOT1L, EGFR, EIF4E, EML2, EPHB1, EYA1, FBXW4, GARS, GHRL, GID8, GPAM, GPC3, HIPK1, HSF1, HTT, IFT122, IGFBP7, IL12RB2, …
BMX_Specific	Golgi apparatus	GO_CellularComponent	3.01954e-05	[ABCG1, ACSL3, ADAM10, ADCY3, ADORA2B, AGO2, AGPAT3, APP, ARCN1, ARHGAP32, ARID1B, ASH1L, ATXN2, B4GALT5, BAIAP3, BGLAP, BRAP, CCDC88A, CDH1, CEPT1, CERKL, CHID1, CLEC16A, CLIP3, CLSTN1, CLSTN2, CLSTN3, CLTB, CLU, CROCC, CSDE1, CSNK1D, CUL7, DEF6, DHCR24, EGFR, EIPR1, EMID1, EML2, ENTPD4, ERC1, EVI5, EXTL3, FAM20B, FGD2, FHOD3, FIG4, GAK, GALNT1, GALNT11, GALNT18, GALNT2, GBA3, GBF1, GLYR1, GNPNA…
BMX_Specific	cellular response to stress	GO_BiologicalProcess	3.07642e-05	[ABI2, ABL1, ADORA2B, AGFG1, APC, APP, ARHGEF28, AXIN2, BAG4, BAZ1B, BNIP3, CAMKK2, CARM1, CASR, CCDC88A, CDH1, CDK3, CHD5, CHEK1, CHN1, CLEC16A, CLPB, CLU, CNOT1, CNOT6L, CREBBP, CRK, CTNNB1, CUL2, CUL7, DAB2IP, DCAF1, DDX11, DEK, DEPDC1B, DNA2, DOT1L, EEPD1, EGFR, EHMT2, EIF2S1, EIF4E, ELOVL6, EP300, EPHB1, ERCC6, ERLEC1, EXD2, EXTL3, EYA1, FGD2, FNIP1, FUS, GBA3, HHAT, HID1, HIKESHI, HIPK1, HI…
BMX_Specific	regulation of anatomical structure morphogenesis	GO_BiologicalProcess	3.12594e-05	[ABI2, ABL1, ACVR1, ACVRL1, ADAM10, ADAM12, AGO2, APC, ARPC2, BAIAP2, BGLAP, BNIP3, BRWD1, CAPZB, CARM1, CARMIL1, CDC42EP2, CDH2, CFDP1, CHN1, CNTN1, CRK, CTNNB1, CUL7, DAB1, DAB2IP, DOCK1, DSCAM, EYA1, FERMT2, FGD2, FHOD3, GARS, GHRL, GNA12, GOLGA4, GPC3, GPC6, HDAC7, HIPK1, HNF1B, IST1, ITSN2, JCAD, KANK1, LARP4, MAPK1, MECP2, MEGF8, MINDY4, MKLN1, MYO10, MYO19, NFIB, NTN1, OLFM4, PAK1, PARVA, …
BMX_Specific	positive regulation of macromolecule biosynthetic process	GO_BiologicalProcess	3.42943e-05	[ABI2, ABL1, ACTG1, ACVR1, ACVRL1, AGFG1, AGO2, APC, APP, ARFGEF3, ARHGEF28, ARID1B, ARID4B, ARNT2, ARPC2, ASH1L, ATAD2B, ATF1, BPTF, CAMKK2, CAMTA1, CAMTA2, CARM1, CASR, CCAR1, CCDC88A, CCNT1, CDH1, CHD5, CHEK1, CHN1, CPEB3, CREBBP, CSDE1, CTBP2, CTCF, CTNNB1, DAB2IP, DCAF1, DCAF6, DDX11, DNA2, DOT1L, DPF3, EGFR, EIF2S1, EIF4E, EP300, EPC1, EPHB1, ERCC6, ETV6, EYA1, FAF1, FOXK1, FUS, GARS, GBA3,…
BMX_Specific	nervous system development	GO_BiologicalProcess	3.50035e-05	[ABI2, ABL1, ACSL3, ADAM10, ADORA2B, AFDN, ANKS1A, APLP2, APP, ARCN1, ARFGEF3, ARID1B, ARL13B, ARNT2, ASH1L, ATF1, ATP2B2, ATP2B4, ATXN10, B4GALT5, BAIAP2, BNIP3, BPNT1, BPTF, C2CD3, CARM1, CASR, CCDC88A, CDH1, CDH2, CHD5, CHN1, CLSTN1, CLSTN2, CLSTN3, CLU, CMTM8, CNTFR, CNTN1, CNTN4, CPEB3, CRK, CSNK1D, CTNNB1, CTNND2, CTTNBP2, CUL7, DAB1, DAB2IP, DAGLB, DCLK1, DDX11, DGUOK, DHRS3, DNER, DPF3, D…
BMX_Specific	positive regulation of gene silencing by miRNA	GO_BiologicalProcess	3.51659e-05	[AGFG1, AGO2, DCAF1, EGFR, EIF4E, MYCN, PUM1, RALBP1, SH3BP4, TP53]
BMX_Specific	cytoskeleton	GO_CellularComponent	3.52145e-05	[ABI2, ABL1, ABLIM1, ABLIM2, ACACA, ACTG1, ACVR1, ADORA2B, AK5, APC, APP, ARHGAP24, ARHGAP32, ARHGEF28, ARL13B, ARMC9, ARPC1B, ARPC2, AXIN2, BAIAP2, C10orf90, C2CD3, CAP2, CAPZB, CARMIL1, CASR, CCDC81, CCDC88A, CDC42EP2, CDH1, CDH2, CEP170, CFAP20, CFAP74, CHEK1, CLIP1, CLNS1A, CLU, CNN3, CRK, CRNKL1, CROCC, CSNK1D, CTNNB1, CTTNBP2, CUL7, DAB2IP, DDX11, DEF6, DEPDC1B, DIDO1, DNAJA3, DNAL1, DOCK2,…
BMX_Specific	regulation of primary metabolic process	GO_BiologicalProcess	3.59675e-05	[ABCG1, ABI2, ABL1, ACACA, ACOX1, ACSL3, ACTG1, ACVR1, ACVRL1, ADAM10, ADAM12, ADCY3, ADORA2B, AGFG1, AGO2, ANGPT1, ANKRD17, APC, APLP2, APP, ARFGEF3, ARHGEF28, ARID1B, ARID4B, ARNT2, ARPC2, ASH1L, ASPSCR1, ATAD2B, ATF1, ATG4B, ATP2B2, ATP2B4, ATXN2, AXIN2, BAG4, BAZ1B, BCL2L13, BGLAP, BNC2, BPTF, BRAP, BRWD1, C2CD3, CAMKK2, CAMTA1, CAMTA2, CARM1, CASR, CCAR1, CCDC88A, CCNL2, CCNQ, CCNT1, CDH1, C…
BMX_Specific	protein-containing complex subunit organization	GO_BiologicalProcess	3.78358e-05	[ABCG1, ABI2, ABL1, ACACA, ACAD9, ACAT2, ACSL3, ADAMTS2, ADAMTS3, AGFG1, AGO2, ANGPT1, ANO6, APC, APLP2, ARPC1B, ARPC2, ATF1, ATXN10, ATXN2, AXIN2, BAG4, BAIAP2, BNIP3, CAPZB, CARMIL1, CDC42EP2, CELF1, CHD5, CHMP4B, CLEC16A, CLIP1, CLIP3, CLNS1A, CLTB, CLU, CNOT1, CNOT6L, COL14A1, CREBBP, CRNKL1, CSDE1, CSNK1D, CTCF, CTNNB1, DAB2IP, DCAF1, DNAL1, DTNA, EIF2S1, EIF4E, EML2, EP300, FAF1, FARP2, FCH…
BMX_Specific	protein localization	GO_BiologicalProcess	3.83715e-05	[ABCG1, ABI2, ABL1, ACOX1, ACSL3, ACVR1, ADAM10, ADAM12, ADORA2B, AFDN, AGFG1, ANGPT1, APC, APLP2, ARCN1, ARHGEF28, ARL13B, ASPSCR1, ASTN2, ATG4B, ATP6V1E1, AXIN2, BAG4, BAIAP3, C2CD3, CACNA1D, CARM1, CASR, CCDC88A, CDC42EP2, CDH1, CDH2, CEMIP, CHD5, CHMP4B, CLIP1, CLIP3, CLSTN1, CLSTN3, CLTB, CLU, CROCC, CSDE1, CSNK1D, CTCF, CTNNB1, DAB2IP, DCAF1, DCLK1, DCLK3, DDX42, DHRS3, DNAJA3, DNAJC14, DPP…
BMX_Specific	peptidyl-serine phosphorylation	GO_BiologicalProcess	4.58891e-05	[AGFG1, ANGPT1, APP, ARHGEF28, ATP2B2, ATP2B4, BAG4, CLK1, CSNK1D, DCAF1, DCLK1, DCLK3, EGFR, EIF4E, ERCC6, FNIP1, HIPK3, IKBKB, MAGI1, MAPK1, NCK1, NSD1, OPRD1, PAK1, PARP4, PDE4D, PDPK1, PKD1, PKN2, POP4, PRKAA1, PRKAB1, PRKCA, PRKCE, PRKDC, RALBP1, SMYD3, TENM1, TNKS, TTBK2, ZHX2]
BMX_Specific	regulation of catalytic activity	GO_BiologicalProcess	4.60607e-05	[ABI2, ABL1, ACVR1, ADAM12, ADCY3, ADORA2B, AFDN, AGFG1, ANGPT1, APC, APLP2, APP, ARFGEF3, ARHGAP24, ARHGAP32, ARHGEF12, ARHGEF28, ATP2B2, ATP2B4, BAG4, BCL2L13, BGLAP, BRAP, CACNA1D, CAMKK2, CAP2, CAPN1, CASR, CCDC88A, CCNL2, CCNQ, CCNT1, CDC42EP2, CDH1, CEMIP, CHN1, CLU, CNN3, CNTN1, CRK, CSDE1, CTNNB1, CYB5B, DAB1, DAB2IP, DCAF1, DDX11, DEPDC1B, DEPTOR, DHCR24, DNAJA3, DOCK1, DOCK2, DOCK9, EGF…
BMX_Specific	nucleoplasm part	GO_CellularComponent	4.90524e-05	[ABL1, ACVR1, AFDN, AGFG1, AK5, ARFGEF3, ARPC2, BAZ1B, BPTF, CARMIL1, CCDC88A, CCNL2, CCNT1, CHD5, CREBBP, CRNKL1, DCAF1, DDX42, DOCK1, DPF3, EHMT2, EIF4E, ELOVL6, EP300, EP400, EPC1, ERCC6, EYA1, GLYR1, GTF2B, HDAC7, HIPK1, HIPK3, HSF1, IGFBP7, ING5, KANSL3, KAZN, KDM4B, KDM4C, KDM5A, KLHDC2, KMT2C, KRAS, LHPP, MAGI1, MAML1, MED13L, MED27, MET, MIA3, MSL2, MTF2, NACC1, NBR1, NHS, NPAS3, NSMCE2, …
BMX_Specific	peptidyl-serine modification	GO_BiologicalProcess	4.93423e-05	[AGFG1, ANGPT1, APP, ARHGEF28, ATP2B2, ATP2B4, BAG4, CLK1, CSNK1D, DCAF1, DCLK1, DCLK3, EGFR, EIF4E, ERCC6, FNIP1, GALNT1, GALNT2, HIPK3, IKBKB, MAGI1, MAPK1, NCK1, NSD1, OPRD1, PAK1, PARP4, PDE4D, PDPK1, PKD1, PKN2, POP4, PRKAA1, PRKAB1, PRKCA, PRKCE, PRKDC, RALBP1, SMYD3, TENM1, TNKS, TTBK2, ZHX2]
BMX_Specific	cellular protein-containing complex assembly	GO_BiologicalProcess	4.95605e-05	[ABI2, ABL1, ACAD9, AGO2, ANGPT1, ARPC1B, ARPC2, ATF1, ATXN2, BAG4, BAIAP2, CAPZB, CARMIL1, CDC42EP2, CELF1, CHMP4B, CLIP1, CLIP3, CLNS1A, CLTB, CLU, CNOT1, CNOT6L, CRNKL1, CSNK1D, DNAL1, EIF2S1, EIF4E, EML2, FCHSD2, FHOD3, GARS, GAS7, GOLGA4, GTF2B, H2AFY, HDGFL2, HID1, HNF1B, HSF1, IPO4, ITSN2, KANK1, KIRREL1, MAPRE1, MDN1, MECP2, MET, MPP7, MRPL20, MYBPC1, NAPB, NAV3, NCK1, NDUFAB1, NDUFB9, NU…
BMX_Specific	perinuclear region of cytoplasm	GO_CellularComponent	5.41999e-05	[AATK, ABI2, ABL1, ACSL3, ACVR1, ADAM10, APC, APP, ASPSCR1, ATXN10, ATXN2, CCAR1, CCDC88A, CDC42EP2, CDH1, CERKL, CLU, CSNK1D, CTNNB1, CUL7, DAB1, DAB2IP, DEF6, EGFR, EIF4E, EXOC7, FAF1, FAT1, FLOT2, FUS, GAK, GALNT1, GALNT2, HECTD3, HSF1, HTT, JCAD, KIRREL1, LDB3, LRRFIP1, MAP3K4, MOB2, MOB4, NOX4, NUPR1, ODC1, OLFM4, OSBP2, PKN2, PLEKHG5, PRKCA, PRKCE, PTPRA, RAB11A, RAD51, RAPGEF2, RNF34, SBF1…
BMX_Specific	system development	GO_BiologicalProcess	5.63747e-05	[ABI2, ABL1, ABLIM1, ACSL3, ACVR1, ACVRL1, ADAM10, ADAM12, ADAMTS18, ADAMTS2, ADORA2B, AFDN, AGFG1, AGO2, ANGPT1, ANKRD11, ANKRD17, ANKS1A, ANO6, APC, APLP2, APP, ARCN1, ARFGEF3, ARHGAP24, ARHGEF28, ARID1B, ARID4B, ARL13B, ARNT2, ASB2, ASH1L, ATF1, ATP2B2, ATP2B4, ATXN10, AXIN2, B4GALT5, BAIAP2, BGLAP, BNC2, BNIP3, BPNT1, BPTF, C2CD3, CAPN1, CARM1, CASR, CCDC88A, CCR9, CDH1, CDH2, CHD5, CHN1, CLS…
BMX_Specific	positive regulation of protein modification process	GO_BiologicalProcess	5.7439e-05	[ABI2, ABL1, ACVR1, ACVRL1, ADAM12, ADCY3, ADORA2B, AGFG1, ANGPT1, APP, ARHGEF28, ASPSCR1, ATP2B2, ATP2B4, AXIN2, BAG4, BRAP, CAMKK2, CAMTA1, CASR, CCDC88A, CCNT1, CDH1, CDH2, CEMIP, CLIP3, CLU, CNTN1, CRK, CSNK1D, CTNNB1, DAB1, DAB2IP, DCAF1, DHRS3, EGFR, EIF4E, ERCC6, FGD2, FNIP1, GBA3, GHR, GHRL, GRM5, HSF1, IL34, IL6ST, JCAD, KRAS, MAP3K21, MAP3K4, MAPK1, MAPK10, MECP2, MIA3, MID1, MOB2, MPRI…
BMX_Specific	protein serine/threonine/tyrosine kinase activity	GO_BiologicalProcess	6.05964e-05	[ABI2, ADAM12, AGFG1, ARHGEF28, CLK1, CLK4, CRK, DAB2IP, DCAF1, EGFR, ERCC6, MAP3K21, MAP3K4, MAPK1, MAPK10, PRKAA1, PRKAB1, PRKCA, RALBP1, TAOK1, TXNRD1, WDR1, ZHX2]
BMX_Specific	regulation of gene expression, epigenetic	GO_BiologicalProcess	6.23688e-05	[AGFG1, AGO2, ARID1B, ARID4B, ATAD2B, BAZ1B, CELF1, CHEK1, CNOT1, CTCF, CTNNB1, DCAF1, DEK, DOT1L, DROSHA, EGFR, EIF4E, EP300, EPC1, ERCC6, GARS, H2AFY, KDM1B, MECP2, MPHOSPH8, MTF2, MYCN, NRDE2, NUP50, NUP98, PADI2, PPP3CA, PUM1, RALBP1, SF3B1, SH3BP4, SIRT2, SMCHD1, TNRC6B, TP53, UBR2]
BMX_Specific	regulation of microtubule-based process	GO_BiologicalProcess	6.25419e-05	[ABI2, ABL1, APC, C10orf90, CDC42EP2, CFAP20, CHEK1, CHMP4B, CLIP1, CLIP3, CTNNB1, DAB2IP, EML2, HDGFL2, MAPK15, MAPRE1, MCPH1, MECP2, MET, MID1, NAV3, PAK1, PKD1, PRKAA1, PRKAB1, RBM14, SENP6, SF3B1, SMC1A, TAOK1, TP53INP1, TTBK2, WDR1]
BMX_Specific	positive regulation of molecular function	GO_BiologicalProcess	6.25619e-05	[ABI2, ABL1, ACVR1, ADAM12, ADCY3, ADORA2B, AFDN, AGFG1, ANGPT1, APC, APP, ARHGAP24, ARHGAP32, ARHGEF12, ARHGEF28, ATP2B2, ATP2B4, BCL2L13, BRAP, CACNA1D, CARM1, CASR, CCDC88A, CCNT1, CDC42EP2, CDH1, CEMIP, CHN1, CLU, CNTN1, CRK, CSDE1, CTBP2, CTNNB1, CYB5B, DAB1, DAB2IP, DCAF1, DDX11, DEPDC1B, DOCK1, DOCK2, DOCK9, EGFR, EIF2S1, EIF4E, EP300, ERC1, ERCC6, EVI5, FGD2, FLOT2, GBA3, GHR, GHRL, GRM5,…
BMX_Specific	negative regulation of protein modification process	GO_BiologicalProcess	6.32824e-05	[ABI2, ABL1, ACVR1, ADORA2B, ANGPT1, APC, ASH1L, ATP2B2, ATP2B4, BGLAP, CTNNB1, DAB2IP, DEPTOR, EIF4E, GBA3, GNA12, H2AFY, HIPK3, IDI1, IKBKB, IRAK3, ITCH, KDM4B, KDM4C, KDM5A, KIRREL1, MAGI1, MAPK1, MECP2, MRTFB, MTF2, MYOCD, NCK1, PAK1, PARD3, PDE4D, PDPK1, PHACTR1, PHB, PKD1, PKN2, POP4, PPP1R37, PPP2R5D, PRKAA1, PRKAB1, PRKAG2, PRKCE, PRKDC, PRR5L, PTPN13, PTPRA, RANBP9, SCP2, SEMA4D, SF3B1, …
BMX_Specific	negative regulation of biological process	GO_BiologicalProcess	6.49851e-05	[ABCG1, ABI2, ABL1, ACVR1, ACVRL1, ADAM10, ADAMTS18, ADORA2B, AFDN, AGFG1, AGO2, ANGPT1, ANKRD17, APC, APLP2, APP, ARFGEF3, ARHGEF28, ARID1B, ARNT2, ASH1L, ASTN2, ATAD2B, ATP2B2, ATP2B4, ATXN2, AXIN2, BAG4, BGLAP, BNIP3, BPNT1, BPTF, BRAP, CAPZB, CARM1, CARMIL1, CASR, CCAR1, CCDC88A, CCNT1, CDH1, CDH2, CELF1, CEMIP, CFDP1, CHD5, CHEK1, CHID1, CHMP4B, CHN1, CLEC16A, CLIP3, CLSTN1, CLU, CNOT1, CNOT…
BMX_Specific	dendrite	GO_CellularComponent	6.74208e-05	[ABI2, ABL1, ACAD9, ACVRL1, ADAM10, ADORA2B, AGO2, APP, ARHGAP32, ATXN10, BGLAP, BNIP3, CLSTN1, CLU, CNN3, CPEB3, CTNND2, CTTNBP2, DAB2IP, DDX11, DHRS3, DNER, DPYSL5, DSCAM, EPHB1, FARP1, FLOT2, FUS, GLRX3, GNA12, GPM6A, GRIA1, GRIK3, HTR4, HTT, IGFBP7, IL6ST, KIF1A, KIF1B, KIRREL1, KIRREL3, KPNA1, MAPK1, MOB4, NECTIN1, OPRD1, OSBP2, PAK1, PLCB4, PLXNA1, PPP3CA, PRKAA1, PRKAB1, PRKCA, PTK2, RGS12…
BMX_Specific	positive regulation of phosphorylation	GO_BiologicalProcess	7.17746e-05	[ABI2, ABL1, ACVR1, ACVRL1, ADAM12, ADCY3, ADORA2B, AGFG1, ANGPT1, APP, ARHGEF28, ATP2B2, ATP2B4, AXIN2, BAG4, CAMKK2, CASR, CCDC88A, CCNT1, CDH2, CEMIP, CLIP3, CLU, CNTN1, CRK, CSNK1D, CTNNB1, DAB1, DAB2IP, DCAF1, DHRS3, DSCAM, EGFR, EIF4E, ERCC6, FGD2, FNIP1, GHR, GHRL, GRM5, HSF1, IL34, IL6ST, JCAD, KRAS, MAP3K21, MAP3K4, MAPK1, MAPK10, MIA3, MID1, MOB2, MPRIP, NOX4, NUPR1, OPRD1, PAK1, PDPK1,…
BMX_Specific	cellular response to organonitrogen compound	GO_BiologicalProcess	7.20513e-05	[ABL1, ADCY3, APC, APLP2, APP, ARHGEF28, ATP2B2, ATP2B4, ATP6V1E1, BAIAP2, BGLAP, CASR, CCDC88A, CDH1, CHN1, CLU, CPEB3, CRK, CTNNB1, DDX11, EGFR, EHMT2, GHR, GHRL, GPAM, GRM5, HDAC7, HSF1, HTT, ITGA4, KANK1, MAPK1, MINDY4, MMP2, NCK1, NOX4, PAK1, PDE4D, PDPK1, PFDN1, PIK3C2A, PKD1, PLA2G1B, POR, PPP3CA, PRKAA1, PRKCA, PRKDC, PTK2, PTPRA, RAB31, RAD51, RAPGEF2, RYR2, SH3BP4, SIRT2, SMARCC1, SMPD3…
BMX_Specific	cellular response to organic substance	GO_BiologicalProcess	7.49951e-05	[ABI2, ABL1, ACACA, ACTG1, ACVR1, ACVRL1, ADAM12, ADAMTS3, ADCY3, AGFG1, ANGPT1, APC, APLP2, APP, ARHGEF28, ATP2B2, ATP2B4, ATP6V1E1, BAG4, BAIAP2, BAIAP3, BGLAP, BRWD1, CARM1, CASR, CCDC88A, CCR9, CDC42EP2, CDH1, CHN1, CLIP3, CLSTN1, CLU, CNOT1, CNTFR, CNTN1, CPEB3, CREBBP, CRK, CSDE1, CSNK1D, CTBP2, CTNNB1, CUL7, DAB2IP, DCAF1, DDX11, DEF6, DHRS3, DPYSL5, DTNA, EGFR, EHMT2, EIF2S1, EIF4E, EP300…
BMX_Specific	regulation of cell morphogenesis	GO_BiologicalProcess	7.53953e-05	[ABI2, ABL1, ADAM10, ARPC2, BAIAP2, BRWD1, CAPZB, CARMIL1, CDC42EP2, CDH2, CFDP1, CHN1, CRK, CUL7, DAB1, DOCK1, DSCAM, FERMT2, FGD2, FHOD3, GNA12, GOLGA4, IST1, ITSN2, KANK1, LARP4, MAPK1, MEGF8, MKLN1, MYO10, NTN1, OLFM4, PAK1, PARVA, PDZD8, PLXNA1, PLXNA2, PPP3CA, PTK2, QRICH1, RAB11A, RAPGEF2, RNF34, ROBO2, RUFY3, SEMA4D, SEMA7A, SF3B1, SH3KBP1, SPART, SYNE3, SYT17, WDR1, ZRANB1]
BMX_Specific	protein-containing complex assembly	GO_BiologicalProcess	7.97322e-05	[ABI2, ABL1, ACACA, ACAD9, ACAT2, ACSL3, AGFG1, AGO2, ANGPT1, ANO6, APC, APLP2, ARPC1B, ARPC2, ATF1, ATXN10, ATXN2, AXIN2, BAG4, BAIAP2, CAPZB, CARMIL1, CDC42EP2, CELF1, CHMP4B, CLIP1, CLIP3, CLNS1A, CLTB, CLU, CNOT1, CNOT6L, CREBBP, CRNKL1, CSDE1, CSNK1D, CTNNB1, DAB2IP, DCAF1, DNAL1, DTNA, EIF2S1, EIF4E, EML2, EP300, FAF1, FARP2, FCHSD2, FERMT2, FHOD3, FNIP1, FUS, GARS, GAS7, GBA3, GOLGA4, GPAM…
BMX_Specific	neuron projection	GO_CellularComponent	9.15105e-05	[ABI2, ABL1, ACAD9, ACTG1, ACVRL1, ADAM10, ADORA2B, AGO2, ANKS1A, APP, ARHGAP32, ARPC2, ATP2B2, ATP2B4, ATXN10, BGLAP, BNIP3, CASR, CDH2, CDH8, CERKL, CLSTN1, CLU, CNN3, CNTN4, CPEB3, CSNK1D, CTNND2, CTTNBP2, DAB1, DAB2IP, DDX11, DHRS3, DNER, DPYSL5, DSCAM, DST, DTNA, EPHB1, EXOC7, FARP1, FCHSD2, FLOT2, FUS, GARS, GHRL, GLRX3, GNA12, GPM6A, GRIA1, GRIK3, GRM5, HTR4, HTT, IFT122, IGFBP7, IL6ST, IT…
BMX_Specific	small GTPase mediated signal transduction	GO_BiologicalProcess	9.2477e-05	[ABI2, ABL1, ARFGEF3, ARHGAP24, ARHGAP32, ARHGEF12, ARHGEF28, ARHGEF37, BRAP, CDC42EP2, CHN1, CRK, DAB1, DAB2IP, DEPDC1B, DNAJA3, DOCK1, DOCK2, DOCK9, FARP1, FARP2, FGD2, GBF1, GNA12, ITSN2, KANK1, KRAS, MAPK1, MET, MYO9A, NTN1, PARD3, PKD1, PLD2, PLEKHG4, PLEKHG5, PPP3CA, RAB11A, RAB31, RAB6A, RALBP1, RALGPS1, RALGPS2, RAPGEF2, RASGEF1A, RBM14, RGS19, RNF34, SCAI, SH3YL1, STAT5A, TGFB2, TIMELESS…
BMX_Specific	protein serine/threonine kinase activity	GO_BiologicalProcess	9.64888e-05	[AATK, ABI2, ABL1, ACVR1, ACVRL1, ADAM12, ADORA2B, AGFG1, APC, ARHGEF28, ATP2B2, ATP2B4, CAMKK2, CCNL2, CCNQ, CCNT1, CDK14, CDK3, CEMIP, CHEK1, CLK1, CLK4, CRK, CSNK1D, DAB2IP, DCAF1, DCLK1, DCLK3, EGFR, ERCC6, FASTK, FGD2, GAK, GBA3, GHR, GHRL, H2AFY, HIPK1, HIPK3, HTT, IKBKB, IRAK3, KRAS, MAP3K21, MAP3K4, MAPK1, MAPK10, MAPK15, MPRIP, MYOCD, NOX4, PAK1, PDPK1, PFDN1, PHKA1, PKD1, PKN2, PLA2G1B,…
BMX_Specific	cell differentiation	GO_BiologicalProcess	9.67013e-05	[ABCG1, ABI2, ABL1, ACAT2, ACTG1, ACVR1, ACVRL1, ADAM10, ADAM12, ADORA2B, AFDN, AGFG1, ANGPT1, ANKRD17, ANKS1A, APC, APLP2, APP, ARFGEF3, ARHGAP24, ARHGEF28, ARID1B, ARID4B, ARL13B, ARPC2, ASB2, ASH1L, ATF1, ATP2B2, ATP2B4, ATXN10, AXIN2, B4GALT5, BAIAP2, BGLAP, BNIP3, CAPN1, CARM1, CARMIL1, CASR, CATSPER3, CCDC136, CCDC36, CCDC88A, CCR9, CDH1, CDH2, CELF1, CHD5, CHN1, CLIP3, CLSTN1, CLU, CMTM7, …
BMX_Specific	regulation of nervous system development	GO_BiologicalProcess	9.79338e-05	[ABI2, ABL1, ADAM10, AFDN, APLP2, APP, ASH1L, ATF1, CARM1, CCDC88A, CDH2, CHN1, CLSTN1, CLSTN2, CLSTN3, CNTN1, CNTN4, CPEB3, CRK, CSNK1D, CTNNB1, CUL7, DAB1, DAB2IP, DGUOK, DHRS3, DSCAM, DTNA, EIF4E, EP300, EPHB1, EYA1, FARP1, FIG4, GAK, GHRL, GOLGA4, GPR161, HTT, IFT122, IL6ST, IST1, ITSN2, KANK1, KDM4C, KIAA0319, MAPK1, MECP2, MEGF8, MOB2, MYCL, NCK1, NECTIN1, NTN1, PAK1, PARD3, PCP4, PKD1, PLX…
BMX_Specific	regulation of lipid metabolic process	GO_BiologicalProcess	9.8091e-05	[ABCG1, ABI2, ACACA, ACOX1, ACSL3, ANGPT1, APLP2, BGLAP, CARM1, CHN1, CREBBP, CSDE1, DAB2IP, EIF4E, ELOVL6, FBXW4, GOLM1, GPAM, H2AFY, HHAT, IDI1, IGFBP7, LDLRAP1, MBTPS1, MTMR3, PDPK1, PKD1, POR, PPP2R5A, PPP3CA, PPP4R3B, PRKAA1, PRKAB1, PRKAG2, PRKCE, PSAPL1, PTK2, PTPRH, RORA, SCARB1, SMPD3, TTC39B, TXNRD1, VAV2, VDR, WASHC1, WDR1, WDR91, ZBTB20]
BMX_Specific	positive regulation of catabolic process	GO_BiologicalProcess	9.8091e-05	[ABI2, ADAM12, AGO2, APC, ARHGEF28, ATG4B, BNIP3, CAMKK2, CDH1, CLEC16A, CLU, CNOT1, CNOT6L, CPEB3, CSNK1D, DAB2IP, FAF1, FBXW4, GBA3, GPC3, HSF1, HTT, ITCH, MIA3, NPAS3, NUPR1, OPRD1, PACSIN3, PKD1, PRKAA1, PRKAB1, PRKCE, PRR5L, PSMC3, PTK2, PUM1, RBM14, SH3BP4, SIRT2, SORL1, TMTC3, TNRC6B, TP53INP1, TPCN1, TSC2, UVRAG, VCP, WDR1, ZBTB20]
BMX_Specific	positive regulation of catalytic activity	GO_BiologicalProcess	0.00010492	[ABI2, ABL1, ACVR1, ADAM12, ADCY3, ADORA2B, AFDN, AGFG1, ANGPT1, APP, ARHGAP24, ARHGAP32, ARHGEF12, ARHGEF28, ATP2B2, ATP2B4, BCL2L13, BRAP, CACNA1D, CASR, CCDC88A, CCNT1, CDC42EP2, CDH1, CEMIP, CHN1, CLU, CNTN1, CRK, CSDE1, CTNNB1, CYB5B, DAB1, DAB2IP, DCAF1, DDX11, DEPDC1B, DOCK1, DOCK2, DOCK9, EGFR, ERCC6, EVI5, FGD2, GBA3, GHR, GHRL, GRM5, GRTP1, HSF1, IGFBP7, KCP, KRAS, LDLRAP1, MAP3K21, MAP…
BMX_Specific	cellular response to endogenous stimulus	GO_BiologicalProcess	0.000115466	[ABI2, ABL1, ACACA, ACVR1, ACVRL1, ADAM12, ADCY3, APC, APLP2, APP, ARHGEF28, ATP2B2, ATP2B4, ATP6V1E1, BAG4, BAIAP2, BGLAP, CARM1, CASR, CCDC88A, CDH1, CHN1, CLU, CNOT1, CPEB3, CREBBP, CRK, CSDE1, CSNK1D, CTNNB1, DAB2IP, DDX11, DHRS3, EGFR, EHMT2, EIF4E, EP300, EPHX1, FERMT2, GARS, GHR, GHRL, GNA12, GPAM, GPC3, GRM5, HDAC7, HHAT, HSF1, HTT, IGFBP7, ITGA4, KANK1, KCP, KIF1B, KLF9, LEMD3, LTBP2, MA…
BMX_Specific	protein polymerization	GO_BiologicalProcess	0.000115651	[ABI2, ABL1, ARPC1B, ARPC2, BAG4, BAIAP2, CAPZB, CARMIL1, CDC42EP2, CHMP4B, CLIP1, CLIP3, CSNK1D, EML2, FCHSD2, FHOD3, GAS7, GOLGA4, HDGFL2, KANK1, KIRREL1, MAPRE1, MECP2, MET, NAV3, NCK1, PAK1, PRKCE, RANBP9, SPIRE2, SPTAN1, SPTBN2, TENM1, UBE2K, WASHC1, WIPF2, ZNF207]
BMX_Specific	regulation of nitrogen compound metabolic process	GO_BiologicalProcess	0.000115723	[ABCG1, ABI2, ABL1, ACSL3, ACTG1, ACVR1, ACVRL1, ADAM10, ADAM12, ADCY3, ADORA2B, AGFG1, AGO2, ANGPT1, ANKRD17, APC, APLP2, APP, ARFGEF3, ARHGEF28, ARID1B, ARID4B, ARNT2, ARPC2, ASH1L, ASPSCR1, ATAD2B, ATF1, ATG4B, ATP2B2, ATP2B4, ATXN2, AXIN2, BAG4, BAZ1B, BCL2L13, BGLAP, BNC2, BPTF, BRAP, BRWD1, C2CD3, CAMKK2, CAMTA1, CAMTA2, CARM1, CASR, CCAR1, CCDC88A, CCNL2, CCNQ, CCNT1, CDH1, CDH2, CELF1, CE…
BMX_Specific	positive regulation of JUN kinase activity	GO_BiologicalProcess	0.000121469	[ABI2, AGFG1, ARHGEF28, DAB2IP, DCAF1, ERCC6, FGD2, MAP3K21, MAP3K4, PAK1, RALBP1, ROR2, RORA, SASH1, TAOK1, TIMELESS, WDR1, WNT7B]
BMX_Specific	regulation of cellular process	GO_BiologicalProcess	0.000121888	[ABCG1, ABI2, ABL1, ACACA, ACSL3, ACTG1, ACVR1, ACVRL1, ADAM10, ADAM12, ADAMTS18, ADAMTS3, ADCY3, ADGRA1, ADGRE3, ADORA2B, AFDN, AGFG1, AGO2, ANAPC4, ANAPC7, ANGPT1, ANKFY1, ANKRD17, ANKS1A, ANO6, APC, APLP2, APP, ARFGEF3, ARHGAP24, ARHGAP32, ARHGEF12, ARHGEF28, ARHGEF37, ARID1B, ARID4B, ARL13B, ARNT2, ARPC1B, ARPC2, ASB15, ASB2, ASH1L, ASPSCR1, ATAD2B, ATF1, ATP2B2, ATP2B4, ATP6V1E1, ATXN2, AXIN…
BMX_Specific	regulation of nucleobase-containing compound metabolic process	GO_BiologicalProcess	0.000121954	[ABCG1, ABI2, ABL1, ACTG1, ACVR1, ACVRL1, ADAM10, ADORA2B, AGFG1, AGO2, ANKRD17, APC, APP, ARFGEF3, ARHGEF28, ARID1B, ARID4B, ARNT2, ARPC2, ASH1L, ATAD2B, ATF1, ATP2B2, ATP2B4, AXIN2, BAZ1B, BNC2, BPTF, BRWD1, CAMKK2, CAMTA1, CAMTA2, CARM1, CASR, CCAR1, CCDC88A, CCNL2, CCNQ, CCNT1, CDH1, CELF1, CHD5, CHEK1, CHN1, CLK1, CLK4, CLU, CNOT1, CNOT6L, COMMD6, CPEB3, CREBBP, CRK, CSDE1, CTBP2, CTCF, CTNN…
BMX_Specific	cell junction organization	GO_BiologicalProcess	0.000122364	[ABI2, ABL1, ACTG1, ACVRL1, AFDN, APC, CASR, CDH1, CDH2, CDH6, CDH8, CTNNB1, CTNND2, DAB2IP, DST, FERMT2, HDAC7, HIPK1, IKBKB, KCP, MPP7, MYO9A, NECTIN1, PARD3, PDPK1, PKN2, PLEKHA7, PRKCA, PRSS55, PTK2, PTPN13, PTPN23, RAPGEF2, SDK1, TGFB2, TLN2, TNS1, TXNRD1, WDR1]
BMX_Specific	synapse assembly	GO_BiologicalProcess	0.000129594	[ABI2, APP, CDH1, CDH2, CLSTN1, CLSTN2, CLSTN3, DAB2IP, DHRS3, DNER, DSCAM, EIF4E, EPHB1, FARP1, GHRL, GPM6A, KIRREL3, MAPK1, MECP2, NECTIN1, NTN1, PTK2, ROBO2, SDK1, SEMA4D, SPTBN2, WDR1]
BMX_Specific	intrinsic component of presynaptic active zone membrane	GO_CellularComponent	0.000132648	[ATP2B2, ATP2B4, CACNA1D, CDH2, DHRS3, FLOT2, GPM6A, NECTIN1]
BMX_Specific	regulation of cytoskeleton organization	GO_BiologicalProcess	0.000132669	[ABI2, ABL1, APC, ARPC1B, ARPC2, BAG4, BAIAP2, C10orf90, CAPZB, CARMIL1, CCDC88A, CDC42EP2, CHEK1, CHMP4B, CLIP1, CLIP3, CLU, CRK, CTNNB1, DAB2IP, EML2, FCHSD2, FHOD3, HDGFL2, KANK1, KIRREL1, MAPK1, MAPK15, MAPRE1, MCPH1, MECP2, MET, MID1, NAV3, NCK1, NOX4, PAK1, PKD1, PRKAA1, PRKAB1, PRKCE, PTK2, RBM14, RNF34, SENP6, SF3B1, SMC1A, SPIRE2, SPTAN1, SPTBN2, TAOK1, TENM1, TIMELESS, TP53INP1, TTBK2, …
BMX_Specific	JUN kinase activity	GO_BiologicalProcess	0.000134241	[ABI2, AGFG1, ARHGEF28, DAB2IP, DCAF1, ERCC6, FGD2, HIPK3, MAP3K21, MAP3K4, MAPK10, PAK1, RALBP1, ROR2, RORA, SASH1, TAOK1, TIMELESS, WDR1, WNT7B]
BMX_Specific	epithelial cell migration	GO_BiologicalProcess	0.000136254	[ABI2, ABL1, ACVRL1, ADAM12, ANGPT1, APC, BGLAP, DAB2IP, DOCK1, HDAC7, HSF1, JCAD, KANK1, MECP2, MET, MIA3, PAK1, PDPK1, PIK3C2A, PKD1, PKN2, PLEKHG5, PLXNA1, PRKCA, PRKCE, PRSS55, PTK2, PTPN23, PTPRG, RAB11A, RBM14, SASH1, SCARB1, SRFBP1, STAT5A, TGFB2, TP53INP1, WDR1]
BMX_Specific	cell cycle phase transition	GO_BiologicalProcess	0.000137191	[ACVR1, AGFG1, ANAPC4, ANAPC7, ANKRD17, APC, APP, ATP2B2, ATP2B4, CARM1, CCDC88A, CDC42EP2, CDH1, CDK14, CDK3, CHEK1, CHMP4B, CNOT1, CNOT6L, CSNK1D, CUL2, DCAF1, DEPDC1B, EGFR, EIF4E, EP300, FBXL18, GPAM, H2AFY, KDM2A, KDM8, KIF1B, MAD1L1, MAPK15, MAPRE1, MECP2, NSMCE2, ORC4, PKD1, PML, PPP1R12A, PPP2R2A, PPP3CA, PRKCA, PRKDC, PSMB7, PSMC3, PSMD2, RAB11A, RALBP1, RBM14, REEP5, RNASEH2B, SCARA3, S…
BMX_Specific	regulation of neuron differentiation	GO_BiologicalProcess	0.000138315	[ABI2, ABL1, ADAM10, APP, ASH1L, ATF1, CARM1, CCDC88A, CDH2, CHN1, CNTN1, CNTN4, CPEB3, CRK, CSNK1D, CUL7, DAB1, DAB2IP, DGUOK, DHRS3, DSCAM, DTNA, EIF4E, EP300, EYA1, FIG4, GAK, GOLGA4, HTT, IST1, ITSN2, KANK1, KDM4C, KIAA0319, MAPK1, MEGF8, MOB2, MYCL, NCK1, NTN1, PAK1, PCP4, PKD1, PLXNA1, PLXNA2, PPP3CA, PTK2, PTPRG, RAB11A, RAPGEF2, ROBO2, RUFY3, SDK1, SEMA4D, SEMA7A, SEZ6, SF3B1, SPART, SPOC…
BMX_Specific	regulation of transferase activity	GO_BiologicalProcess	0.000148401	[ABI2, ABL1, ACVR1, ADAM12, ADCY3, ADORA2B, AGFG1, ANGPT1, APC, APP, ARHGEF28, ATP2B2, ATP2B4, BGLAP, CAMKK2, CCDC88A, CCNL2, CCNQ, CCNT1, CDH1, CEMIP, CLU, CRK, CTNNB1, DAB1, DAB2IP, DCAF1, DEPTOR, EGFR, EIF4E, ERCC6, FAF1, FGD2, GBA3, GHR, GHRL, GRM5, H2AFY, HIPK3, HTT, IRAK3, KRAS, MAP3K21, MAP3K4, MAPK1, MAPK10, MAPK15, MCPH1, MPRIP, MYOCD, NCK1, NOX4, PAK1, PARP4, PDPK1, PFDN1, PKD1, PKN2, P…
BMX_Specific	cellular response to oxygen-containing compound	GO_BiologicalProcess	0.000148454	[ABI2, ABL1, ACACA, ADAM12, ADCY3, AGFG1, APC, APLP2, APP, ARHGEF28, ATP2B2, ATP2B4, ATP6V1E1, BAIAP2, BAIAP3, BGLAP, BNIP3, CAMKK2, CASR, CCDC88A, CDH1, CHN1, CLU, CPEB3, CRK, CSDE1, CTNNB1, DAB2IP, DCAF1, DDX11, DEF6, EGFR, EHMT2, EIF4E, GHR, GHRL, GOLGA4, GPAM, GRAMD1B, GRM5, HDAC7, HSF1, HTT, ITGA4, KANK1, KLF9, MAPK1, MET, MINDY4, MMP2, MPRIP, NCK1, NOX4, NUGGC, PAK1, PDE4D, PDPK1, PFDN1, PI…
BMX_Specific	positive regulation of protein complex assembly	GO_BiologicalProcess	0.000148942	[ABI2, ARPC1B, ARPC2, BAG4, BAIAP2, CARMIL1, CDC42EP2, CLIP1, CLU, CNOT1, CNOT6L, CSDE1, EIF4E, FAF1, FCHSD2, FNIP1, KIRREL1, MAPRE1, MECP2, MET, MPP7, NAV3, NCK1, PAK1, PRKCE, PSMC3, SPIRE2, TENM1, TIMELESS, TP53, VCP, WASHC1, WIPF2, XPA]
BMX_Specific	negative regulation of protein metabolic process	GO_BiologicalProcess	0.000152495	[ABI2, ABL1, ACVR1, ADORA2B, AGO2, ANGPT1, APC, APLP2, APP, ASH1L, ATP2B2, ATP2B4, BGLAP, CELF1, CLEC16A, CLU, CNOT1, CNOT6L, CPEB3, CSDE1, CTNNB1, DAB2IP, DEDD, DEPTOR, DHCR24, EGFR, EIF2S1, EIF4E, ERLEC1, FLOT2, FNIP1, GBA3, GHRL, GNA12, GPC3, H2AFY, HIPK3, IDI1, IKBKB, ILF3, INPP5D, IRAK3, ITCH, KDM4B, KDM4C, KDM5A, KIRREL1, MAGI1, MAPK1, MECP2, MINDY4, MRTFB, MTF2, MYOCD, NCK1, PAK1, PARD3, P…
BMX_Specific	negative regulation of cell population proliferation	GO_BiologicalProcess	0.000153018	[ABI2, ACVRL1, ADAM10, ADORA2B, AGFG1, APC, APLP2, APP, AXIN2, BGLAP, CASR, CHD5, CTBP2, CTCF, CTNNB1, CUL2, DAB2IP, DCAF1, DLGAP4, DNAJA3, EML2, EPHB1, GARS, GHRL, GPC3, HSF1, HTT, IFT122, IGFBP7, ING5, INPP5D, ITCH, KCNK2, KDM2B, KLF9, MAD1L1, MAGI1, MTSS1, MYOCD, NFIB, NOX4, NUPR1, PAK1, PDS5B, PHB, PKD1, PLXNA1, PML, PRSS55, RALBP1, RAPGEF2, RASSF5, RBM14, RBM5, REEP5, RNF10, ROR2, RORA, SH3B…
BMX_Specific	cell surface receptor signaling pathway	GO_BiologicalProcess	0.000157804	[ABI2, ABL1, ACTG1, ACVR1, ACVRL1, ADAM10, ADAM12, ADAMTS18, ADAMTS3, ADGRA1, ADGRE3, ADORA2B, AGFG1, AGO2, ANGPT1, ANKS1A, ANO6, APC, APLP2, APP, ARHGEF28, ARID1B, ARL13B, ARPC1B, ARPC2, ASH1L, ATP6V1E1, ATXN2, AXIN2, BAG4, BAIAP2, BGLAP, BRWD1, C2CD3, CAPN1, CCR9, CDH2, CDH6, CDK14, CHN1, CLIP3, CLSTN1, CNTFR, CNTN1, CREBBP, CRK, CSDE1, CSNK1D, CTNNB1, CTNND2, DAB1, DAB2IP, DAGLB, DCAF1, DEDD, …
BMX_Specific	activation of MAPKK activity	GO_BiologicalProcess	0.000158844	[ABI2, ADAM12, AGFG1, ARHGEF28, CRK, DAB2IP, DCAF1, EGFR, ERCC6, MAP3K21, MAP3K4, MAPK1, RALBP1, TAOK1, TXNRD1, WDR1, ZHX2]
BMX_Specific	neuronal cell body	GO_CellularComponent	0.000159487	[ABI2, ABL1, ACVRL1, ADAM10, ADORA2B, AGFG1, APP, ASH1L, ASTN2, ATXN10, BGLAP, CASR, CLU, CNN3, CTNND2, DAB1, DAB2IP, DCAF1, DNER, DPYSL5, DSCAM, FUS, GHR, GPM6A, GRIA1, GRIK3, IL6ST, ITGA4, KCNK2, KIF1A, MAPK1, MAPK10, MOB4, MYO10, NACC1, PARD3, PDPK1, PKD1, PLXNA1, PRKAA1, PRKAB1, RAPGEF2, RIC3, ROR2, RORA, RUFY3, SEZ6, SEZ6L, SF3B1, SIRT2, SLC38A7, SPTBN2, SYT5, TANC1, TGFB2, TTLL7, WDR1]
BMX_Specific	establishment of localization in cell	GO_BiologicalProcess	0.000160152	[ABCD3, ABCG1, ABI2, ABL1, ACACA, ACOX1, ACTG1, ACVR1, ADORA2B, AGFG1, ANGPT1, ANKFY1, APC, APLP2, APP, ARCN1, ASPSCR1, ATG4B, ATP2B2, ATP2B4, BAG4, BAIAP3, BGLAP, BTBD9, CACNA1D, CAPZB, CASR, CCDC88A, CDH1, CDH2, CEMIP, CHMP4B, CHN1, CLEC16A, CLIP1, CLSTN1, CLTB, CLU, CSNK1D, CTBP2, CTNNB1, DAB2IP, DCAF1, DCLK1, DST, EIF4E, EIPR1, ERC1, ERLEC1, EVI5, FAM155A, FAM155B, FERMT2, FLOT2, GAK, GBF1, G…
BMX_Specific	multicellular organism development	GO_BiologicalProcess	0.000167406	[ABI2, ABL1, ABLIM1, ACSL3, ACVR1, ACVRL1, ADAM10, ADAM12, ADAMTS18, ADAMTS2, ADORA2B, AFDN, AGFG1, AGO2, ANGPT1, ANKRD11, ANKRD17, ANKS1A, ANO6, APC, APLP2, APP, ARCN1, ARFGEF3, ARHGAP24, ARHGEF28, ARID1B, ARID4B, ARL13B, ARNT2, ASB2, ASH1L, ATF1, ATP2B2, ATP2B4, ATXN10, AXIN2, B4GALT5, BAIAP2, BGLAP, BNC2, BNIP3, BPNT1, BPTF, C2CD3, CAPN1, CARM1, CASR, CATSPER3, CCDC88A, CCR9, CDH1, CDH2, CELF1…
BMX_Specific	regulation of localization	GO_BiologicalProcess	0.000167809	[ABCG1, ABI2, ABL1, ACSL3, ACVR1, ACVRL1, ADAM10, ADAM12, ADORA2B, AFDN, AGFG1, AGO2, ANGPT1, ANKFY1, ANO6, APC, APLP2, APP, ARHGEF28, ASPSCR1, ASTN2, ATP2B2, ATP2B4, ATXN2, BAG4, BAIAP3, BGLAP, BTBD9, CACNA1D, CACNA1I, CAPN1, CARMIL1, CASR, CATSPER3, CCAR1, CCDC88A, CD99L2, CDC42EP2, CDH1, CDH2, CEMIP, CFAP20, CHN1, CLIP3, CLSTN1, CLSTN3, CLU, CNTN1, CRK, CRNKL1, CROCC, CSDE1, CTNNB1, DAB2IP, DC…
BMX_Specific	kinase activity	GO_BiologicalProcess	0.000172037	[AATK, ABI2, ABL1, ACVR1, ACVRL1, ADAM10, ADAM12, ADCY3, ADORA2B, AGFG1, AK5, ANGPT1, APC, APP, ARHGEF28, ATP2B2, ATP2B4, BAZ1B, BGLAP, CAMKK2, CCDC88A, CCNL2, CCNQ, CCNT1, CDK14, CDK3, CEMIP, CERKL, CHEK1, CLK1, CLK4, CLSTN1, CLU, CRK, CSNK1D, DAB1, DAB2IP, DCAF1, DCLK1, DCLK3, DEPTOR, DGUOK, EGFR, EPHB1, ERCC6, FAF1, FAM20B, FASTK, FGD2, GAK, GBA3, GHR, GHRL, GRM5, H2AFY, HIPK1, HIPK3, HTT, IKB…
BMX_Specific	positive regulation of transcription, DNA-templated	GO_BiologicalProcess	0.000180161	[ABI2, ABL1, ACTG1, ACVR1, ACVRL1, AGFG1, AGO2, APC, APP, ARFGEF3, ARHGEF28, ARID1B, ARID4B, ARNT2, ASH1L, ATAD2B, ATF1, BPTF, CAMKK2, CAMTA1, CAMTA2, CARM1, CASR, CCNT1, CDH1, CHD5, CHEK1, CHN1, CREBBP, CSDE1, CTBP2, CTCF, CTNNB1, DAB2IP, DCAF1, DCAF6, DDX11, DOT1L, DPF3, EGFR, EIF2S1, EIF4E, EP300, EPC1, EPHB1, ERCC6, ETV6, EYA1, FOXK1, GARS, GTF2B, HNF1B, HSF1, IGFBP7, IKBKB, IKZF2, ILF3, ING5…
BMX_Specific	cell projection part	GO_CellularComponent	0.000189119	[ABI2, ABL1, ACAD9, ACTG1, ACVRL1, ADAM10, ADORA2B, AGO2, APC, APLP2, APP, ARHGAP32, ARL13B, ARMC9, ARPC2, ATP2B2, ATP2B4, ATXN10, BGLAP, BNIP3, C2CD3, CASR, CCDC88A, CDH8, CEP170, CERKL, CFAP20, CFAP36, CFAP74, CLSTN1, CLTB, CLU, CNN3, CPEB3, CROCC, CTNNB1, CTNND2, CTTNBP2, DAB2IP, DDX11, DHRS3, DNAL1, DNER, DPYSL5, DSCAM, DST, DTNA, EPHB1, EXOC7, FARP1, FCHSD2, FERMT2, FGD2, FLOT2, FUS, GLRX3, …
BMX_Specific	integral component of presynaptic active zone membrane	GO_CellularComponent	0.000206022	[ATP2B2, ATP2B4, CACNA1D, CDH2, DHRS3, GPM6A, NECTIN1]
BMX_Specific	regulation of cell cycle phase transition	GO_BiologicalProcess	0.000206543	[ACVR1, AGFG1, ANAPC4, ANAPC7, ANKRD17, APC, APP, ATP2B2, ATP2B4, CARM1, CCDC88A, CDC42EP2, CDH1, CHEK1, CNOT1, CNOT6L, CSNK1D, DCAF1, DEPDC1B, EGFR, EIF4E, EP300, H2AFY, KDM2A, KIF1B, MAD1L1, MAPK15, MAPRE1, MECP2, NSMCE2, PKD1, PML, PRKCA, PRKDC, PSMB7, PSMC3, PSMD2, RAB11A, RALBP1, RBM14, REEP5, RNASEH2B, SCARA3, SCP2, SF3B1, SIRT2, TAOK1, TEX14, TFDP1, TP53, TP53INP1, ZNF16, ZNF207]
BMX_Specific	positive regulation of cellular catabolic process	GO_BiologicalProcess	0.000209592	[ABI2, ADAM12, AGO2, ARHGEF28, BNIP3, CAMKK2, CLEC16A, CLU, CNOT1, CNOT6L, CPEB3, CSNK1D, DAB2IP, FAF1, FBXW4, GBA3, HSF1, HTT, ITCH, MIA3, NPAS3, NUPR1, OPRD1, PACSIN3, PKD1, PRKAA1, PRKAB1, PRR5L, PSMC3, PTK2, PUM1, RBM14, SH3BP4, SIRT2, TMTC3, TNRC6B, TP53INP1, TPCN1, TSC2, UVRAG, VCP, WDR1, ZBTB20]
BMX_Specific	cell-cell junction organization	GO_BiologicalProcess	0.00021625	[ABI2, AFDN, APC, CASR, CDH1, CDH2, CDH6, CDH8, CTNND2, DAB2IP, HDAC7, IKBKB, KCP, MPP7, NECTIN1, PARD3, PKN2, PLEKHA7, PRKCA, PTPN13, SDK1, TGFB2, TLN2, TXNRD1, WDR1]
BMX_Specific	intrinsic component of presynaptic membrane	GO_CellularComponent	0.00021698	[ADORA2B, ATP2B2, ATP2B4, CACNA1D, CDH2, CNTN1, DHRS3, FLOT2, GPM6A, GRIK4, HTT, IGFBP7, MAPK1, NCSTN, NECTIN1, OPRD1, SLC1A2]
BMX_Specific	regulation of plasma membrane bounded cell projection organization	GO_BiologicalProcess	0.000221839	[ABI2, ABL1, ADAM10, APC, ARPC2, ATF1, CAPZB, CARM1, CARMIL1, CCDC88A, CDC42EP2, CDH2, CHN1, CLU, CNTN1, CPEB3, CRK, CROCC, CUL7, DAB1, DAB2IP, DGUOK, DHRS3, DSCAM, DTNA, EP300, FIG4, GAK, GOLGA4, GPM6A, HTT, IST1, ITSN2, KANK1, KIAA0319, MAPK1, MAPK15, MEGF8, MOB2, MYO10, NAV3, NCK1, NTN1, PAK1, PKD1, PLXNA1, PLXNA2, PPP3CA, PTK2, PTPRG, RAB11A, RAPGEF2, ROBO2, RUFY3, SDK1, SEMA4D, SEMA7A, SEZ6,…
BMX_Specific	positive regulation of organelle organization	GO_BiologicalProcess	0.000222039	[ABI2, ABL1, ACVR1, ANAPC4, APC, ARPC1B, ARPC2, BAG4, BAIAP2, BNIP3, BRAP, CAMKK2, CARMIL1, CCDC88A, CDC42EP2, CLEC16A, CLIP1, CNOT1, CNOT6L, CROCC, CTNNB1, DAB2IP, DDX11, FCHSD2, GBA3, H2AFY, HTT, IGFBP7, KIRREL1, KRAS, MAGI1, MAP3K4, MAPK1, MAPK15, MAPRE1, MECP2, MET, MPHOSPH8, MTF2, NAV3, NCK1, NOX4, NSD3, NSMCE2, PAK1, PARP4, PAX7, PKD1, PML, PRKAA1, PRKCE, REEP5, SIRT2, SMPD3, SPIRE2, TCP1, …
BMX_Specific	cell body	GO_CellularComponent	0.000232731	[ABI2, ABL1, ACVRL1, ADAM10, ADORA2B, AGFG1, APP, ASH1L, ASTN2, ATXN10, BGLAP, CASR, CLU, CNN3, CTNND2, DAB1, DAB2IP, DCAF1, DNER, DPYSL5, DSCAM, DTNA, FUS, GHR, GPM6A, GRIA1, GRIK3, IL6ST, ITGA4, KCNK2, KIF1A, MAPK1, MAPK10, MOB4, MYO10, NACC1, PARD3, PDPK1, PKD1, PLXNA1, PRKAA1, PRKAB1, PTPN13, RAPGEF2, RBM14, RIC3, ROR2, RORA, RUFY3, SEZ6, SEZ6L, SF3B1, SIRT2, SLC38A7, SPTBN2, SYT5, TANC1, TCP…
BMX_Specific	regulation of small GTPase mediated signal transduction	GO_BiologicalProcess	0.000237686	[ABI2, ABL1, ARFGEF3, ARHGAP24, ARHGAP32, ARHGEF12, ARHGEF28, ARHGEF37, CHN1, CRK, DAB2IP, DEPDC1B, FARP1, FARP2, FGD2, GBF1, ITSN2, KANK1, KRAS, MAPK1, MET, MYO9A, PARD3, PLEKHG4, PLEKHG5, RALBP1, RALGPS1, RALGPS2, RASGEF1A, RBM14, RNF34, SCAI, STAT5A, TGFB2, TIMELESS, TP53INP1, TSC2, TXNRD1, USP48, VAV2, WDR1, ZHX2]
BMX_Specific	regulation of cell differentiation	GO_BiologicalProcess	0.000240013	[ABCG1, ABI2, ABL1, ACVR1, ACVRL1, ADAM10, AFDN, AGFG1, ANKRD17, APC, APLP2, APP, ARFGEF3, ARHGEF28, ARPC2, ASH1L, ATF1, AXIN2, BGLAP, CARM1, CARMIL1, CCDC88A, CDH2, CHN1, CNTN1, CNTN4, CPEB3, CREBBP, CRK, CSDE1, CSNK1D, CTNNB1, CUL7, DAB1, DAB2IP, DCAF1, DGUOK, DHRS3, DOCK1, DROSHA, DSCAM, DTNA, EGFR, EIF4E, EP300, EPHB1, EYA1, FIG4, FLOT2, FNIP1, GAK, GARS, GHR, GOLGA4, H2AFY, HDAC7, HNF1B, HTT…
BMX_Specific	regulation of sister chromatid cohesion	GO_BiologicalProcess	0.000251237	[AXIN2, CTCF, CTNNB1, DDX11, H2AFY, IGFBP7, NSMCE2, PARP4, TNKS]
BMX_Specific	MAP kinase kinase activity	GO_BiologicalProcess	0.000252951	[ABI2, ADAM12, AGFG1, ARHGEF28, CRK, DAB2IP, DCAF1, EGFR, ERCC6, MAP3K21, MAP3K4, MAPK1, MAPK10, RALBP1, TAOK1, TXNRD1, WDR1, ZHX2]
BMX_Specific	negative regulation of phosphate metabolic process	GO_BiologicalProcess	0.000256238	[ABI2, ABL1, ACVR1, ADORA2B, ANGPT1, APC, ARFGEF3, ASH1L, BAG4, BGLAP, DAB2IP, DEPTOR, EIF4E, FARP1, GBA3, GNA12, H2AFY, HIPK3, IDI1, IKBKB, IRAK3, ITCH, KDM5A, KIRREL1, MAGI1, MAPK1, MRTFB, MYOCD, NCK1, NUPR1, PAK1, PARD3, PDE4D, PDPK1, PHACTR1, PHB, PKD1, PKN2, POP4, PPP1R37, PPP2R5A, PPP2R5D, PRKAG2, PRKDC, PRR5L, PTPN13, PTPRA, RANBP9, SCP2, SEMA4D, SF3B1, SIRT2, SIRT3, SMYD3, SORL1, SRFBP1, …
BMX_Specific	regulation of neuron projection development	GO_BiologicalProcess	0.000257446	[ABI2, ABL1, ADAM10, ATF1, CARM1, CCDC88A, CDH2, CHN1, CNTN1, CPEB3, CRK, CUL7, DAB1, DAB2IP, DGUOK, DHRS3, DSCAM, DTNA, EP300, FIG4, GAK, GOLGA4, IST1, ITSN2, KANK1, KIAA0319, MAPK1, MEGF8, MOB2, NCK1, NTN1, PAK1, PKD1, PLXNA1, PLXNA2, PPP3CA, PTK2, PTPRG, RAB11A, RAPGEF2, ROBO2, RUFY3, SDK1, SEMA4D, SEMA7A, SEZ6, SF3B1, SPART, SPOCK1, STYXL1, SYT17, TENM1, WDR1, ZMYND8]
BMX_Specific	MAPK cascade	GO_BiologicalProcess	0.000262399	[ABI2, ABL1, ADAM12, ADORA2B, AGFG1, ANGPT1, APP, ARHGEF28, ASH1L, BGLAP, BRAP, CAMKK2, CASR, CDH2, CRK, CTNNB1, DAB2IP, DCAF1, DHRS3, EGFR, EPHB1, ERCC6, FGD2, GARS, GBA3, GHR, GHRL, HIPK3, HSF1, IKBKB, IRAK3, ITCH, JCAD, KRAS, MAGI1, MAGI3, MAP3K21, MAP3K4, MAPK1, MAPK10, MAPK15, MET, MID1, NBR1, NOX4, PAK1, PELI2, PFDN1, PHB, PKD1, PKN2, PLA2G1B, PPP3CA, PRKAA1, PRKCA, PRKCE, PRSS55, PSMB7, PS…
BMX_Specific	negative regulation of cellular protein metabolic process	GO_BiologicalProcess	0.0002705	[ABI2, ABL1, ACVR1, ADORA2B, AGO2, ANGPT1, APC, APLP2, APP, ASH1L, ATP2B2, ATP2B4, BGLAP, CELF1, CLEC16A, CNOT1, CNOT6L, CPEB3, CSDE1, CTNNB1, DAB2IP, DEPTOR, DHCR24, EIF2S1, EIF4E, ERLEC1, FNIP1, GBA3, GNA12, GPC3, H2AFY, HIPK3, IDI1, IKBKB, ILF3, IRAK3, ITCH, KDM4B, KDM4C, KDM5A, KIRREL1, MAGI1, MAPK1, MECP2, MINDY4, MRTFB, MTF2, MYOCD, NCK1, PAK1, PARD3, PDE4D, PDPK1, PHACTR1, PHB, PKD1, PKN2,…
BMX_Specific	histone methylation	GO_BiologicalProcess	0.000274761	[ACVR1, ARFGEF3, ARID4B, ASH1L, CARM1, CHD5, CTCF, CTNNB1, DOT1L, EHMT2, H2AFY, KDM4B, KDM4C, KMT2C, KMT5B, MECP2, MTF2, NSD1, NSD3, PAX7, PRDM2, RBBP5, SMYD3]
BMX_Specific	regulation of JUN kinase activity	GO_BiologicalProcess	0.000279164	[ABI2, AGFG1, ARHGEF28, DAB2IP, DCAF1, ERCC6, FGD2, HIPK3, MAP3K21, MAP3K4, PAK1, RALBP1, ROR2, RORA, SASH1, TAOK1, TIMELESS, WDR1, WNT7B]
BMX_Specific	chromosome	GO_CellularComponent	0.000280528	[ANKRD17, APC, ARID1B, ARPC2, ASH1L, BAZ1B, BICRAL, BPTF, CCDC36, CCDC88A, CFDP1, CHD5, CHEK1, CLIP1, CREBBP, CTCF, CTNNB1, DDX11, DNA2, DOT1L, DPF3, EHMT2, EIF4E, EP300, EP400, GLYR1, GRHPR, GTF2B, H2AFY, HID1, HSF1, IGFBP7, IPO4, IST1, KDM1B, KDM4B, KDM4C, KDM8, KMT5B, MAD1L1, MAGI1, MECP2, MLH1, MOB2, MPHOSPH8, MPP7, MYCN, MYOCD, NSD1, NSD3, NSMCE2, NUP98, ORC4, P3H4, PADI2, PAK1, PARP4, PDS5B…
BMX_Specific	regulation of DNA metabolic process	GO_BiologicalProcess	0.000285708	[ACVRL1, ANKRD17, ATF1, AXIN2, CCDC88A, CHEK1, CTNNB1, DDX11, DEK, DEPDC1B, DNA2, EGFR, EHMT2, ERCC6, EYA1, FAF1, FUS, HSF1, KCNK2, KDM1B, KPNA1, KRAS, MAP3K4, MAPK1, MAPK15, MECP2, MLH1, MPHOSPH8, NOX4, NUGGC, PARP4, PML, PPP3CA, RAD51, RBM14, REEP5, SMC1A, SMCHD1, SMG6, SMG7, SPIRE2, TCP1, TERF2, TFDP1, TIMELESS, TNKS, TP53, TP53INP1, ZBTB38]
BMX_Specific	regulation of kinase activity	GO_BiologicalProcess	0.000286937	[ABI2, ABL1, ACVR1, ADAM12, ADCY3, ADORA2B, AGFG1, ANGPT1, APC, APP, ARHGEF28, ATP2B2, ATP2B4, BGLAP, CAMKK2, CCDC88A, CCNL2, CCNQ, CCNT1, CEMIP, CLU, CRK, DAB1, DAB2IP, DCAF1, DEPTOR, EGFR, ERCC6, FAF1, FGD2, GBA3, GHR, GHRL, GRM5, H2AFY, HIPK3, HTT, IRAK3, KRAS, MAP3K21, MAP3K4, MAPK1, MAPK10, MCPH1, MPRIP, MYOCD, NCK1, NOX4, PAK1, PDPK1, PFDN1, PKD1, PKN2, PLA2G1B, PPP2R5A, PPP3CA, PRKAA1, PRK…
BMX_Specific	positive regulation of response to stimulus	GO_BiologicalProcess	0.000297228	[ABI2, ABL1, ACTG1, ACVR1, ACVRL1, ADAM10, ADAM12, ADAMTS3, ADORA2B, AGFG1, ANGPT1, ANKRD17, ANO6, APC, APLP2, APP, ARHGEF28, ARID1B, ARPC1B, ARPC2, ASH1L, AXIN2, BAG4, BAIAP2, BAIAP3, BGLAP, BNIP3, CAMTA1, CASR, CDH2, CHD5, CHN1, CLEC16A, CLSTN1, CLU, CNTN1, CREBBP, CRK, CSNK1D, CTBP2, CTNNB1, DAB2IP, DCAF1, DDX11, DEDD2, DEPDC1B, DHRS3, DOCK1, DSCAM, EGFR, EIF2S1, EIF4E, EP300, ERCC6, EYA1, FAF…
BMX_Specific	regulation of growth	GO_BiologicalProcess	0.000297992	[ABI2, ABL1, ACVR1, ACVRL1, ADAM10, AGFG1, APP, BGLAP, CARM1, CASR, CELF1, CLSTN1, CLSTN3, DAB2IP, DCAF1, DSCAM, EGFR, EIF4E, EPC1, EXTL3, FERMT2, GHR, GHRL, GNA12, GOLGA4, GPAM, GPC3, HDGFL2, HNF1B, HSF1, HTT, IGFBP7, ING5, IST1, ITCH, ITSN2, KCNK2, KDM2B, MAGI1, MAPK1, MEGF8, MYOCD, NTN1, PAK1, PFDN1, PHB, PKD1, PKN2, PLXNA1, PML, POR, PRKDC, PTK2, RAB11A, RALBP1, RUFY3, SEMA4D, SEMA7A, SF3B1, …
BMX_Specific	regulation of cell death	GO_BiologicalProcess	0.000298589	[ABI2, ABL1, ACVR1, ADAM10, ADORA2B, AGFG1, ANGPT1, ANO6, APC, ARHGEF12, ARHGEF28, ARNT2, ASH1L, AXIN2, BAG4, BCL2L13, BNIP3, BPNT1, CCDC88A, CFDP1, CHMP4B, CHN1, CLIP3, CLSTN1, CLU, CNTFR, CNTN1, CREBBP, CTNNB1, DAB2IP, DCAF1, DDX11, DDX42, DEDD, DEDD2, DEPTOR, DHCR24, DNAJA3, EGFR, EIF2S1, EIF4E, EPHB1, ERC1, EYA1, FAF1, FGD2, FNIP1, GBA3, GHR, GHRL, GNA12, GPAM, HIPK3, HNF1B, HSF1, HTT, IGFBP7…
BMX_Specific	positive regulation of gene expression	GO_BiologicalProcess	0.000307111	[ABI2, ABL1, ACTG1, ACVR1, ACVRL1, AFDN, AGFG1, AGO2, APC, APP, ARFGEF3, ARHGEF28, ARID1B, ARID4B, ARNT2, ASH1L, ATAD2B, ATF1, AXIN2, BAZ1B, BPNT1, BPTF, CAMKK2, CAMTA1, CAMTA2, CARM1, CASR, CCNT1, CDH1, CHD5, CHEK1, CHN1, CLSTN1, CLU, CNTN1, CPEB3, CREBBP, CSDE1, CTBP2, CTCF, CTNNB1, DAB2IP, DAZAP1, DCAF1, DCAF6, DDX11, DEK, DOT1L, DPF3, DROSHA, EGFR, EIF2S1, EIF4E, EP300, EPC1, EPHB1, ERCC6, ET…
BMX_Specific	regulation of catabolic process	GO_BiologicalProcess	0.000307442	[ABI2, ABL1, ADAM12, AGO2, APC, ARHGEF28, ATG4B, ATP2B2, ATP2B4, ATP6V1E1, AXIN2, BNIP3, CAMKK2, CAPN1, CCDC88A, CDH1, CHMP4B, CLEC16A, CLU, CNOT1, CNOT6L, CPEB3, CSNK1D, DAB2IP, DEDD, EGFR, EHMT2, EIF4E, EP300, ERLEC1, EXOC7, FAF1, FBXW4, GBA3, GNA12, GPC3, HSF1, HTT, IRAK3, ITCH, MAPK15, MET, MIA3, MTMR3, NPAS3, NUP50, NUP98, NUPR1, ODC1, OPRD1, PACSIN3, PHB, PKD1, PLEKHG5, PML, PRKAA1, PRKAB1,…
BMX_Specific	positive regulation of cellular component biogenesis	GO_BiologicalProcess	0.000309899	[ABI2, ABL1, APC, ARPC1B, ARPC2, BAG4, BAIAP2, CARMIL1, CCDC88A, CDC42EP2, CLIP1, CLSTN1, CLSTN2, CLSTN3, CLU, CNOT1, CNOT6L, CROCC, CSDE1, DAB2IP, DTNA, EIF4E, EPHB1, FAF1, FCHSD2, FNIP1, GHRL, GPM6A, HSF1, HTT, KIRREL1, MAPK1, MAPK15, MAPRE1, MECP2, MET, MPP7, NAV3, NCK1, NOX4, PAK1, PRKCA, PRKCE, PSMC3, SEMA4D, SMPD3, SPIRE2, TENM1, TIMELESS, TP53, VCP, WASHC1, WDR1, WIPF2, XPA, ZMYND8]
BMX_Specific	regulation of programmed cell death	GO_BiologicalProcess	0.000310741	[ABI2, ABL1, ACVR1, ADAM10, ADORA2B, AGFG1, ANGPT1, ANO6, APC, ARHGEF12, ARHGEF28, ARNT2, ASH1L, BAG4, BCL2L13, BNIP3, BPNT1, CCDC88A, CFDP1, CHN1, CLIP3, CLSTN1, CLU, CNTFR, CNTN1, CREBBP, CTNNB1, DAB2IP, DCAF1, DDX11, DDX42, DEDD, DEDD2, DEPTOR, DHCR24, DNAJA3, EGFR, EIF2S1, EIF4E, ERC1, EYA1, FAF1, FGD2, FNIP1, GHRL, GNA12, GPAM, HIPK3, HNF1B, HSF1, HTT, IGFBP7, IKBKB, IL6ST, ING5, INPP5D, ITC…
BMX_Specific	regulation of RNA metabolic process	GO_BiologicalProcess	0.000310968	[ABCG1, ABI2, ABL1, ACTG1, ACVR1, ACVRL1, ADAM10, ADORA2B, AGFG1, AGO2, APC, APP, ARFGEF3, ARHGEF28, ARID1B, ARID4B, ARNT2, ARPC2, ASH1L, ATAD2B, ATF1, ATP2B2, ATP2B4, AXIN2, BAZ1B, BNC2, BPTF, BRWD1, CAMKK2, CAMTA1, CAMTA2, CARM1, CASR, CCAR1, CCDC88A, CCNL2, CCNQ, CCNT1, CDH1, CELF1, CHD5, CHEK1, CHN1, CLK1, CLK4, CLU, CNOT1, CNOT6L, COMMD6, CPEB3, CREBBP, CRK, CSDE1, CTBP2, CTCF, CTNNB1, CUL2,…
BMX_Specific	regulation of protein polymerization	GO_BiologicalProcess	0.000311505	[ABI2, ABL1, ARPC1B, ARPC2, BAG4, BAIAP2, CAPZB, CARMIL1, CDC42EP2, CLIP1, CLIP3, EML2, FCHSD2, FHOD3, KANK1, KIRREL1, MAPRE1, MECP2, MET, NAV3, NCK1, PAK1, PRKCE, SPIRE2, SPTAN1, SPTBN2, TENM1, WASHC1, WIPF2]
BMX_Specific	Thyroid hormone signaling pathway	KEGG	0.000338742	[ACTG1, CREBBP, CTNNB1, DIO1, EP300, KRAS, MAPK1, MED13L, MED27, PDPK1, PIK3CD, PLCB4, PRKCA, RCAN1, THRB, TP53, TSC2]
BMX_Specific	nuclear body	GO_CellularComponent	0.000339601	[ABL1, ACVR1, AFDN, AGFG1, AK5, ARPC2, BAZ1B, CARMIL1, CCDC88A, CCNL2, CHD5, CREBBP, CRNKL1, DCAF1, DDX42, DOCK1, EHMT2, EIF4E, EP400, EYA1, GLYR1, GTF2B, HIPK1, HIPK3, HSF1, IGFBP7, KAZN, KLHDC2, KRAS, LHPP, MAGI1, MAML1, MET, MIA3, NACC1, NBR1, NHS, NPAS3, NSMCE2, NSRP1, NUGGC, NUP98, OPRD1, PARD3B, PARP4, PIAS4, PKN2, PML, PPP4R3B, PRKAA1, PRKAB1, PRKCA, PSPC1, PTPN23, PUM1, RAD51, RBM14, RBM2…
BMX_Specific	regulation of macromolecule metabolic process	GO_BiologicalProcess	0.000354002	[ABCG1, ABI2, ABL1, ACTG1, ACVR1, ACVRL1, ADAM10, ADAM12, ADCY3, ADORA2B, AFDN, AGFG1, AGO2, ANGPT1, ANKRD17, APC, APLP2, APP, ARFGEF3, ARHGEF28, ARID1B, ARID4B, ARNT2, ARPC2, ASH1L, ASPSCR1, ATAD2B, ATF1, ATG4B, ATP2B2, ATP2B4, ATXN2, AXIN2, BAG4, BAZ1B, BCL2L13, BGLAP, BNC2, BPNT1, BPTF, BRAP, BRWD1, C2CD3, CAMKK2, CAMTA1, CAMTA2, CARM1, CASR, CCAR1, CCDC88A, CCNL2, CCNQ, CCNT1, CDH1, CDH2, CEL…
BMX_Specific	regulation of cellular metabolic process	GO_BiologicalProcess	0.0003603	[ABCG1, ABI2, ABL1, ACACA, ACSL3, ACTG1, ACVR1, ACVRL1, ADAM10, ADAM12, ADCY3, ADORA2B, AGFG1, AGO2, ANGPT1, ANKRD17, APC, APLP2, APP, ARFGEF3, ARHGEF28, ARID1B, ARID4B, ARNT2, ARPC2, ASH1L, ASPSCR1, ATAD2B, ATF1, ATP2B2, ATP2B4, ATP6V1E1, ATXN2, AXIN2, BAG4, BAZ1B, BCL2L13, BGLAP, BNC2, BNIP3, BPTF, BRAP, BRWD1, CAMKK2, CAMTA1, CAMTA2, CAPN1, CARM1, CASR, CCAR1, CCDC88A, CCNL2, CCNQ, CCNT1, CDH1…
BMX_Specific	cell leading edge	GO_CellularComponent	0.000363499	[ABI2, ABL1, ABLIM1, ADORA2B, APC, APLP2, APP, ARPC2, BAIAP2, CAPZB, CARMIL1, CCDC88A, CDH1, CDH2, CLIP1, CTNNB1, DST, DTNA, FAT1, FERMT2, FGD2, FLOT2, GBF1, GRIA1, JCAD, KANK1, KLHL2, MKLN1, MTSS1, MTSS2, MYO10, NHS, OPRD1, PAK1, PKN2, PLEKHG5, PTK2, PTPN13, ROBO2, RUFY3, SF3B1, SH3RF1, SH3YL1, SLC1A2, STAT5A, TLN2, WWC1]
BMX_Specific	synapse organization	GO_BiologicalProcess	0.000363499	[ABI2, ABL1, ACTG1, ADAM10, APP, CDH1, CDH2, CDH8, CHN1, CLSTN1, CLSTN2, CLSTN3, CTBP2, CTNNB1, CTNND2, CTTNBP2, DAB2IP, DHRS3, DNAJA3, DNER, DSCAM, EIF4E, EPHB1, FARP1, GHRL, GPM6A, GRM5, IGSF21, KIRREL3, MAPK1, MECP2, NECTIN1, NTN1, PTK2, ROBO2, SDK1, SEMA4D, SEZ6, SEZ6L, SF3B1, SPTBN2, TANC1, TXNRD1, VCP, WDR1, WNT7B, ZMYND8]
BMX_Specific	chromosomal part	GO_CellularComponent	0.000364357	[ANKRD17, APC, ARID1B, ARPC2, BAZ1B, BICRAL, BPTF, CCDC88A, CFDP1, CHD5, CHEK1, CLIP1, CREBBP, CTCF, CTNNB1, DDX11, DNA2, DOT1L, DPF3, EHMT2, EIF4E, EP400, GLYR1, GRHPR, H2AFY, HID1, HSF1, IGFBP7, IPO4, IST1, KDM1B, KDM4B, KDM4C, KMT5B, MAD1L1, MAGI1, MECP2, MLH1, MOB2, MPHOSPH8, MPP7, MYCN, MYOCD, NSD1, NSD3, NSMCE2, NUP98, ORC4, P3H4, PADI2, PARP4, PDS5B, PKD1, PMF1, PML, POGZ, PPP1R12A, PPP2R5…
BMX_Specific	endosome	GO_CellularComponent	0.000364542	[ABCG1, ABI2, AGFG1, ANKFY1, APLP2, APP, ARHGAP32, ARPC2, ASTN2, ATP6V1E1, AVL9, BAIAP3, CARMIL1, CDH1, CHID1, CHMP4B, CLEC16A, CLIP1, CLIP3, CLSTN1, CROCC, DAB2IP, DCAF1, DNER, EGFR, EIPR1, EPHB1, FCHSD2, FERMT2, FGD2, FIG4, FLOT2, GALNT18, GNPNAT1, GPR161, GRIA1, HTR4, HTT, IGFBP7, ITCH, KIAA0319, LDLRAP1, MAPK1, MCTP1, MVB12B, NBR1, NCSTN, OSBP2, PAK1, PHB, PI4K2B, PIP4P2, PML, PTPN23, PTPRH, …
BMX_Specific	organic cyclic compound biosynthetic process	GO_BiologicalProcess	0.000365599	[ABCG1, ABI2, ABL1, ABLIM2, ACACA, ACAT2, ACSL3, ACTG1, ACVR1, ACVRL1, ADAM10, ADCY3, ADORA2B, AGFG1, AGO2, AGPAT3, AK5, AMPD3, ANGPT1, APC, APP, ARFGEF3, ARHGEF28, ARID1B, ARID4B, ARNT2, ARPC2, ASH1L, ATAD2B, ATF1, ATP2B2, ATP2B4, BAZ1B, BNC2, BPTF, BRWD1, CAMKK2, CAMTA1, CAMTA2, CARM1, CASR, CCAR1, CCDC88A, CCNL2, CCNQ, CCNT1, CDH1, CHD5, CHEK1, CHN1, CLU, CNOT1, COMMD6, CPEB3, CREBBP, CRK, CSD…
BMX_Specific	presynapse	GO_CellularComponent	0.000383917	[ACTG1, ADAM10, ADORA2B, APP, ATP2B2, ATP2B4, BAIAP3, CACNA1D, CASR, CDH2, CDH8, CLTB, CNTN1, CTBP2, CTNNB1, CTTNBP2, DHRS3, ERC1, FLOT2, GAK, GPM6A, GRIA1, GRIK3, GRIK4, HTT, IGFBP7, IGSF21, KCNK2, KIF1A, LGI3, MAPK1, MCTP1, NCSTN, NECTIN1, OPRD1, PKD1, PLD2, PLEKHG5, POU2F2, PPFIBP2, PTPRN2, RORA, SCAMP5, SH3YL1, SLC1A2, SPTBN2, STX6, SYT17, SYT5, TANC1, TMEM163]
BMX_Specific	regulation of dephosphorylation	GO_BiologicalProcess	0.000384992	[ABI2, ARFGEF3, BAG4, CAMTA1, DAB2IP, FARP1, GBA3, GNA12, HTT, IDI1, IKBKB, KDM5A, MPRIP, MRTFB, MTMR3, PHACTR1, PPP1R12A, PPP1R37, PPP2R2A, PPP2R5A, PPP2R5D, PTPRA, RCAN1, SEMA4D, SMG6, SMG7, STYXL1, TGFB2, WDR1]
BMX_Specific	protein kinase activity	GO_BiologicalProcess	0.000385154	[AATK, ABI2, ABL1, ACVR1, ACVRL1, ADAM10, ADAM12, ADCY3, ADORA2B, AGFG1, ANGPT1, APC, APP, ARHGEF28, ATP2B2, ATP2B4, BAZ1B, BGLAP, CAMKK2, CCDC88A, CCNL2, CCNQ, CCNT1, CDK14, CDK3, CEMIP, CHEK1, CLK1, CLK4, CLU, CRK, CSNK1D, DAB1, DAB2IP, DCAF1, DCLK1, DCLK3, DEPTOR, EGFR, EPHB1, ERCC6, FAF1, FASTK, FGD2, GAK, GBA3, GHR, GHRL, GRM5, H2AFY, HIPK1, HIPK3, HTT, IKBKB, IRAK3, KRAS, MAP3K21, MAP3K4, M…
BMX_Specific	positive regulation of MAP kinase activity	GO_BiologicalProcess	0.00038646	[ABI2, ADAM12, ADORA2B, AGFG1, ARHGEF28, CRK, DAB2IP, DCAF1, EGFR, ERCC6, FGD2, GHR, GHRL, KRAS, MAP3K21, MAP3K4, MAPK1, MAPK10, NOX4, PAK1, PFDN1, PLA2G1B, PRKAA1, PRSS55, RALBP1, ROR2, RORA, SASH1, STAT5A, TAOK1, TENM1, TIMELESS, TXNRD1, WDR1, WNT7B, ZHX2]
BMX_Specific	positive regulation of production of miRNAs involved in gene silencing by miRNA	GO_BiologicalProcess	0.000400778	[AGFG1, DCAF1, EGFR, MYCN, RALBP1, TP53]
BMX_Specific	cellular response to oxidative stress	GO_BiologicalProcess	0.000411517	[ABL1, AGFG1, BNIP3, CAMKK2, CCDC88A, CHD5, CHN1, CLU, CRK, CTNNB1, DCAF1, EGFR, EIF2S1, HSF1, IGFBP7, MAPK1, MET, MIA3, MINDY4, MMP2, MPRIP, NOX4, PDPK1, PKD1, PML, PPP3CA, PRKAA1, PRKAB1, PRR5L, PTPRH, RALBP1, RBM14, SIRT2, SMPD3, TP53, TP53INP1, TRAP1, TXNRD1]
BMX_Specific	nucleobase-containing compound biosynthetic process	GO_BiologicalProcess	0.000420087	[ABCG1, ABI2, ABL1, ABLIM2, ACACA, ACSL3, ACTG1, ACVR1, ACVRL1, ADAM10, ADCY3, ADORA2B, AGFG1, AGO2, AGPAT3, AK5, AMPD3, APC, APP, ARFGEF3, ARHGEF28, ARID1B, ARID4B, ARNT2, ARPC2, ASH1L, ATAD2B, ATF1, ATP2B2, ATP2B4, BAZ1B, BNC2, BPTF, BRWD1, CAMKK2, CAMTA1, CAMTA2, CARM1, CASR, CCAR1, CCDC88A, CCNL2, CCNQ, CCNT1, CDH1, CHD5, CHEK1, CHN1, CLU, CNOT1, COMMD6, CPEB3, CREBBP, CRK, CSDE1, CTBP2, CTCF…
BMX_Specific	regulation of apoptotic process	GO_BiologicalProcess	0.000421226	[ABI2, ABL1, ACVR1, ADAM10, ADORA2B, AGFG1, ANGPT1, ANO6, APC, ARHGEF12, ARHGEF28, ARNT2, ASH1L, BAG4, BCL2L13, BNIP3, BPNT1, CCDC88A, CFDP1, CHN1, CLIP3, CLSTN1, CLU, CNTFR, CNTN1, CREBBP, CTNNB1, DAB2IP, DCAF1, DDX11, DDX42, DEDD, DEDD2, DEPTOR, DHCR24, EGFR, EIF2S1, EIF4E, ERC1, EYA1, FAF1, FGD2, FNIP1, GHRL, GNA12, GPAM, HIPK3, HNF1B, HSF1, HTT, IGFBP7, IKBKB, IL6ST, ING5, INPP5D, ITCH, ITGA4…
BMX_Specific	Rap1 signaling pathway	KEGG	0.000424197	[ACTG1, ADCY3, ADORA2B, AFDN, ANGPT1, CDH1, CRK, CTNNB1, EGFR, FARP2, ITGA2B, KRAS, MAGI1, MAGI3, MAPK1, MET, PARD3, PIK3CD, PLCB4, PRKCA, RAPGEF2, RASSF5, TLN2, VAV2]
BMX_Specific	regulation of protein kinase activity	GO_BiologicalProcess	0.000424426	[ABI2, ABL1, ACVR1, ADAM12, ADCY3, ADORA2B, AGFG1, ANGPT1, APC, APP, ARHGEF28, ATP2B2, ATP2B4, BGLAP, CAMKK2, CCDC88A, CCNL2, CCNQ, CCNT1, CEMIP, CLU, CRK, DAB1, DAB2IP, DCAF1, DEPTOR, EGFR, ERCC6, FAF1, FGD2, GBA3, GHR, GHRL, GRM5, H2AFY, HIPK3, HTT, IRAK3, KRAS, MAP3K21, MAP3K4, MAPK1, MAPK10, MPRIP, MYOCD, NCK1, NOX4, PAK1, PDPK1, PFDN1, PKD1, PKN2, PLA2G1B, PPP3CA, PRKAA1, PRKAG2, PRKCA, PRSS…
BMX_Specific	positive regulation of protein phosphorylation	GO_BiologicalProcess	0.000426981	[ABI2, ABL1, ACVR1, ACVRL1, ADAM12, ADCY3, ADORA2B, AGFG1, ANGPT1, APP, ARHGEF28, ATP2B2, ATP2B4, AXIN2, BAG4, CAMKK2, CASR, CCDC88A, CCNT1, CDH2, CEMIP, CLIP3, CLU, CNTN1, CRK, CSNK1D, CTNNB1, DAB1, DAB2IP, DCAF1, DHRS3, EGFR, EIF4E, ERCC6, FGD2, FNIP1, GHR, GHRL, GRM5, HSF1, IL34, IL6ST, JCAD, KRAS, MAP3K21, MAP3K4, MAPK1, MAPK10, MID1, MOB2, MPRIP, NOX4, OPRD1, PAK1, PDPK1, PELI2, PFDN1, PHB, …
BMX_Specific	regulation of metabolic process	GO_BiologicalProcess	0.00043429	[ABCG1, ABI2, ABL1, ACACA, ACOX1, ACSL3, ACTG1, ACVR1, ACVRL1, ADAM10, ADAM12, ADCY3, ADORA2B, AFDN, AGFG1, AGO2, ANGPT1, ANKRD17, APC, APLP2, APP, ARFGEF3, ARHGEF28, ARID1B, ARID4B, ARNT2, ARPC2, ASH1L, ASPSCR1, ATAD2B, ATF1, ATG4B, ATP2B2, ATP2B4, ATP6V1E1, ATXN2, AXIN2, BAG4, BAZ1B, BCL2L13, BGLAP, BNC2, BNIP3, BPNT1, BPTF, BRAP, BRWD1, C2CD3, CAMKK2, CAMTA1, CAMTA2, CAPN1, CARM1, CASR, CCAR1,…
BMX_Specific	regulation of chromosome organization	GO_BiologicalProcess	0.000434616	[ACVR1, ANAPC4, APC, ATAD2B, AXIN2, BRAP, CHEK1, CTCF, CTNNB1, DDX11, EHMT2, H2AFY, IGFBP7, KDM4B, KDM4C, KDM5A, KRAS, MAD1L1, MAP3K4, MAPK1, MAPK15, MCPH1, MECP2, MPHOSPH8, MTF2, MYOCD, NSD1, NSD3, NSMCE2, PADI2, PARP4, PAX7, PKD1, PML, SENP6, SMG6, SMG7, TCP1, TERF2, TEX14, TNKS, ZNF207]
BMX_Specific	fibroblast migration	GO_BiologicalProcess	0.000434838	[APLP2, BAG4, GNA12, PAK1, PLXNA1, PML, PRKCE, PRR5L, PRSS55, TMEM201, TNS1]
BMX_Specific	regulation of MAPK cascade	GO_BiologicalProcess	0.000435746	[ABI2, ABL1, ADAM12, ADORA2B, AGFG1, ANGPT1, APP, ARHGEF28, ASH1L, BGLAP, CASR, CDH2, CRK, CTNNB1, DAB2IP, DCAF1, DHRS3, EGFR, EPHB1, ERCC6, FGD2, GBA3, GHR, GHRL, HIPK3, HSF1, IRAK3, ITCH, JCAD, KRAS, MAGI1, MAGI3, MAP3K21, MAP3K4, MAPK1, MAPK10, MID1, NBR1, NOX4, PAK1, PELI2, PFDN1, PHB, PKD1, PKN2, PLA2G1B, PPP3CA, PRKAA1, PRKCA, PRKCE, PRSS55, PTPRH, RALBP1, RANBP9, RAPGEF2, ROR2, RORA, SASH1…
BMX_Specific	negative regulation of nervous system development	GO_BiologicalProcess	0.00043643	[APLP2, APP, ASH1L, CARM1, CNTN4, CTNNB1, DAB1, DGUOK, DTNA, EIF4E, FIG4, GAK, GPR161, HTT, IFT122, KANK1, KIAA0319, MAPK1, NTN1, PKD1, PPP3CA, PRKCA, PTK2, PTPRG, RAPGEF2, RNF10, ROBO2, RUFY3, SEMA4D, SEMA7A, SF3B1, SIRT2, SORL1, SPART, SPOCK1, THRB, ZHX2]
BMX_Specific	regulation of hydrolase activity	GO_BiologicalProcess	0.000467115	[ABI2, ABL1, ACVR1, ADORA2B, AFDN, AGFG1, APLP2, APP, ARFGEF3, ARHGAP24, ARHGAP32, ARHGEF12, ARHGEF28, BAG4, BCL2L13, BRAP, CASR, CDC42EP2, CHN1, CNN3, CNTN1, CRK, CSDE1, DAB2IP, DCAF1, DDX11, DEPDC1B, DHCR24, DOCK1, DOCK2, DOCK9, EGFR, EVI5, FARP1, FGD2, FNIP1, GBA3, GNA12, GPC3, GRTP1, HDAC7, HSF1, HTT, IDI1, IKBKB, KCP, KDM5A, LDLRAP1, MINDY4, MPRIP, MRTFB, MTSS2, MYO9A, NUP50, PCSK5, PDPK1, P…
BMX_Specific	positive regulation of protein serine/threonine kinase activity	GO_BiologicalProcess	0.000469932	[ABI2, ADAM12, ADORA2B, AGFG1, ARHGEF28, ATP2B2, ATP2B4, CCNT1, CEMIP, CRK, DAB2IP, DCAF1, EGFR, ERCC6, FGD2, GHR, GHRL, KRAS, MAP3K21, MAP3K4, MAPK1, MAPK10, NOX4, PAK1, PFDN1, PKD1, PLA2G1B, PRKAA1, PRSS55, RALBP1, RAPGEF2, ROR2, RORA, SASH1, STAT5A, TAOK1, TENM1, TIMELESS, TXNRD1, WDR1, WNT7B, ZHX2]
BMX_Specific	regulation of Ras protein signal transduction	GO_BiologicalProcess	0.000470545	[ABI2, ABL1, ARFGEF3, ARHGEF12, ARHGEF28, ARHGEF37, CRK, DAB2IP, FARP1, FARP2, FGD2, GBF1, ITSN2, KANK1, KRAS, MAPK1, MET, PARD3, PLEKHG4, PLEKHG5, RALGPS1, RALGPS2, RASGEF1A, RBM14, SCAI, STAT5A, TGFB2, TIMELESS, TP53INP1, TXNRD1, VAV2, WDR1, ZHX2]
BMX_Specific	regulation of epithelial cell migration	GO_BiologicalProcess	0.000470814	[ABI2, ABL1, ACVRL1, ADAM12, ANGPT1, APC, BGLAP, DAB2IP, DOCK1, HDAC7, HSF1, JCAD, MECP2, MET, PDPK1, PIK3C2A, PKD1, PRKCA, PRKCE, PRSS55, PTK2, PTPN23, PTPRG, RAB11A, SASH1, SCARB1, SRFBP1, STAT5A, TGFB2, WDR1]
BMX_Specific	focal adhesion	GO_CellularComponent	0.000471503	[ABI2, ACTG1, ADAM10, ADAM12, APC, ARHGAP24, ARPC1B, ARPC2, CAPN1, CD99L2, CDH2, CHN1, CNN3, CTNNB1, DAB2IP, DCAF6, DST, EGFR, FAT1, FERMT2, FLOT2, GAK, GNA12, ITGA2B, ITGA4, KRAS, MAPK1, MAPRE1, MPRIP, MTF2, NCSTN, NHS, NOX4, PAK1, PARVA, PDPK1, POP5, PPP1R12A, PTK2, SH3KBP1, SLC4A2, SNTB2, TLN2, TMEM201, TNS1, WDR1]
BMX_Specific	regulation of response to stress	GO_BiologicalProcess	0.000486123	[ABI2, ABL1, ADAMTS18, ADORA2B, AGFG1, ANKRD17, ANO6, APLP2, APP, ARHGEF28, ASH1L, ATP2B2, ATP2B4, AXIN2, BAG4, BGLAP, CHEK1, CHID1, CHN1, CLU, CNTN1, CREBBP, CRK, CSDE1, CTNNB1, DAB2IP, DCAF1, DDX11, DEK, DEPDC1B, DROSHA, EGFR, EIF4E, EP300, EPHB1, ERCC6, ERLEC1, EYA1, FERMT2, FGD2, FUS, GBA3, GHRL, GOLGA4, H2AFY, HIKESHI, HIPK3, HSF1, IGFBP7, IKBKB, IL6ST, IRAK3, ITCH, KANK1, KCNK2, KRAS, MAGI1…
BMX_Specific	aromatic compound biosynthetic process	GO_BiologicalProcess	0.000504915	[ABCG1, ABI2, ABL1, ABLIM2, ACACA, ACSL3, ACTG1, ACVR1, ACVRL1, ADAM10, ADCY3, ADORA2B, AGFG1, AGO2, AGPAT3, AK5, AMPD3, APC, APP, ARFGEF3, ARHGEF28, ARID1B, ARID4B, ARNT2, ARPC2, ASH1L, ATAD2B, ATF1, ATP2B2, ATP2B4, BAZ1B, BNC2, BPTF, BRWD1, CAMKK2, CAMTA1, CAMTA2, CARM1, CASR, CCAR1, CCDC88A, CCNL2, CCNQ, CCNT1, CDH1, CHD5, CHEK1, CHN1, CLU, CNOT1, COMMD6, CPEB3, CREBBP, CRK, CSDE1, CTBP2, CTCF…
BMX_Specific	MAP kinase kinase kinase activity	GO_BiologicalProcess	0.000507064	[ABI2, AGFG1, ARHGEF28, DAB2IP, DCAF1, EGFR, MAP3K21, MAP3K4, RALBP1, TAOK1, WDR1, ZHX2]
BMX_Specific	positive regulation of transcription by RNA polymerase II	GO_BiologicalProcess	0.000507846	[ABI2, ABL1, ACTG1, ACVR1, ACVRL1, AGFG1, AGO2, APC, APP, ARFGEF3, ARHGEF28, ARID4B, ARNT2, ASH1L, ATAD2B, ATF1, BPTF, CAMTA1, CAMTA2, CARM1, CASR, CCNT1, CHD5, CHN1, CREBBP, CSDE1, CTBP2, CTCF, CTNNB1, DAB2IP, DCAF1, DCAF6, DOT1L, DPF3, EGFR, EIF2S1, EIF4E, EP300, EPC1, EPHB1, ETV6, EYA1, GARS, GTF2B, HNF1B, HSF1, IGFBP7, IKBKB, IKZF2, KMT2C, KRAS, LMO1, MAML1, MEIS3, MET, MIA3, MID1, MRTFB, MTF…
BMX_Specific	regulation of multicellular organismal development	GO_BiologicalProcess	0.000508459	[ABI2, ABL1, ACVR1, ACVRL1, ADAM10, ADAM12, AFDN, AGFG1, AGO2, ANO6, APC, APLP2, APP, ARFGEF3, ARHGEF28, ASH1L, ATF1, AXIN2, B4GALT5, BGLAP, CARM1, CASR, CCDC88A, CDH2, CHN1, CLSTN1, CLSTN2, CLSTN3, CNTN1, CNTN4, CPEB3, CREBBP, CRK, CSNK1D, CTNNB1, CUL7, DAB1, DAB2IP, DCAF1, DGUOK, DHRS3, DROSHA, DSCAM, DTNA, EGFR, EIF4E, EP300, EPHB1, EYA1, FARP1, FIG4, FNIP1, GAK, GARS, GHRL, GOLGA4, GPC3, GPC6…
BMX_Specific	actin cytoskeleton	GO_CellularComponent	0.00050896	[ABI2, ABL1, ABLIM1, ABLIM2, ACACA, ACTG1, APC, ARHGAP32, ARPC1B, ARPC2, BAIAP2, C10orf90, CAP2, CAPZB, CARMIL1, CDH1, CDH2, CNN3, CRK, CRNKL1, CROCC, CTTNBP2, DAB2IP, DNAJA3, DTNA, FERMT2, FHOD3, FLOT2, GAS7, ILF3, KLHL2, MPRIP, MTSS1, MTSS2, MYBPC1, MYL5, MYO10, MYO19, MYO9A, NOX4, PAK1, PARVA, PPP1R12A, PTK2, RORA, SMTNL2, SPPL2B, SPTAN1, SPTBN2, TIMELESS, TLN2, WDR1, WIPF2]
BMX_Specific	positive regulation of multicellular organismal process	GO_BiologicalProcess	0.000509465	[ABI2, ABL1, ACACA, ACVR1, ACVRL1, ADAM12, ADORA2B, AGFG1, AGO2, ANGPT1, ANKRD17, ANO6, APC, APLP2, APP, ARHGEF28, ASH1L, ATF1, AXIN2, B4GALT5, BGLAP, CASR, CELF1, CHN1, CLSTN1, CLSTN2, CLSTN3, CLU, CNTN1, CPEB3, CREBBP, CSDE1, CSNK1D, CTNNB1, CUL7, DAB1, DAB2IP, DCAF1, DHRS3, DOCK1, DSCAM, DTNA, EGFR, EIF4E, ELOVL6, EP300, EPHB1, FIG4, FUS, GARS, GBA3, GHR, GHRL, GOLGA4, GPAM, H2AFY, HDAC7, HIPK…
BMX_Specific	cellular response to chemical stimulus	GO_BiologicalProcess	0.000529673	[ABI2, ABL1, ACACA, ACTG1, ACVR1, ACVRL1, ADAM10, ADAM12, ADAMTS3, ADCY3, AGFG1, ANGPT1, ANO6, APC, APLP2, APP, ARHGEF28, ARNT2, ATP2B2, ATP2B4, ATP6V1E1, BAG4, BAIAP2, BAIAP3, BGLAP, BNIP3, BRWD1, CAMKK2, CARM1, CASR, CCDC88A, CCR9, CDC42EP2, CDH1, CHD5, CHN1, CLIP3, CLSTN1, CLU, CNOT1, CNTFR, CNTN1, CPEB3, CREBBP, CRK, CSDE1, CSNK1D, CTBP2, CTNNB1, CUL2, CUL7, CYB5B, DAB2IP, DCAF1, DDX11, DEF6,…
BMX_Specific	positive regulation of protein metabolic process	GO_BiologicalProcess	0.000544974	[ABI2, ABL1, ACVR1, ACVRL1, ADAM12, ADCY3, ADORA2B, AGFG1, ANGPT1, APC, APP, ARHGEF28, ASPSCR1, ATG4B, ATP2B2, ATP2B4, AXIN2, BAG4, BCL2L13, BRAP, CAMKK2, CAMTA1, CASR, CCDC88A, CCNT1, CDH1, CDH2, CEMIP, CLIP3, CLU, CNTN1, CPEB3, CRK, CSDE1, CSNK1D, CTNNB1, DAB1, DAB2IP, DCAF1, DHRS3, EGFR, EIF4E, ERCC6, FAF1, FGD2, FNIP1, GBA3, GHR, GHRL, GPC3, GRM5, HSF1, IL34, IL6ST, IST1, ITCH, JCAD, KCP, KRA…
BMX_Specific	guanyl-nucleotide exchange factor activity	GO_BiologicalProcess	0.000546116	[ARFGEF3, ARHGEF12, ARHGEF28, ARHGEF37, DENND2C, DENND4A, DOCK1, DOCK2, DOCK9, EIF2S1, FARP1, FARP2, FGD2, FNIP1, GBF1, ITSN2, MET, PLEKHG4, PLEKHG5, RALGPS1, RALGPS2, RAPGEF2, RASGEF1A, RCBTB2, RIC8B, SBF1, TIMELESS, VAV2]
BMX_Specific	G0 to G1 transition	GO_BiologicalProcess	0.000550111	[ABI2, APC, CDK3, CHEK1, DAB2IP, EHMT2, EPC1, MAGI1, PKD1, RAD51, REEP5, TFDP1, WDR1]
BMX_Specific	positive regulation of apoptotic process	GO_BiologicalProcess	0.000552116	[ABI2, ABL1, ADAM10, ADORA2B, AGFG1, ANO6, APC, ARHGEF12, ARHGEF28, ASH1L, BCL2L13, BNIP3, CHN1, CLIP3, CLSTN1, CLU, CNTN1, CTNNB1, DAB2IP, DCAF1, DEDD2, EIF2S1, FAF1, FGD2, FNIP1, HSF1, HTT, IGFBP7, ING5, INPP5D, ITGA4, MPRIP, NCK1, NCSTN, NOX4, NUPR1, PIAS4, PIK3CD, PKN2, PLEKHG5, PML, POP4, PPP3CA, PRKDC, PRSS55, PTPRA, RALBP1, RAPGEF2, RBM14, RBM5, REEP5, SIRT2, SRPK2, ST18, STYXL1, TFDP1, TG…
BMX_Specific	positive regulation of cellular protein metabolic process	GO_BiologicalProcess	0.000558787	[ABI2, ABL1, ACVR1, ACVRL1, ADAM12, ADCY3, ADORA2B, AGFG1, ANGPT1, APP, ARHGEF28, ASPSCR1, ATP2B2, ATP2B4, AXIN2, BAG4, BCL2L13, BRAP, CAMKK2, CAMTA1, CASR, CCDC88A, CCNT1, CDH1, CDH2, CEMIP, CLIP3, CLU, CNTN1, CPEB3, CRK, CSDE1, CSNK1D, CTNNB1, DAB1, DAB2IP, DCAF1, DHRS3, EGFR, EIF4E, ERCC6, FAF1, FGD2, FNIP1, GBA3, GHR, GHRL, GRM5, HSF1, IL34, IL6ST, IST1, JCAD, KCP, KRAS, LARP4, MAP3K21, MAP3K…
BMX_Specific	positive regulation of cell differentiation	GO_BiologicalProcess	0.000575485	[ABI2, ABL1, ACVR1, ACVRL1, AGFG1, APP, ARHGEF28, ARPC2, ASH1L, ATF1, AXIN2, BGLAP, CARM1, CARMIL1, CDH2, CNTN1, CPEB3, CRK, CSNK1D, CTNNB1, CUL7, DAB1, DAB2IP, DCAF1, DHRS3, DOCK1, DSCAM, DTNA, EIF4E, EP300, FIG4, GARS, GHR, GOLGA4, H2AFY, IL34, IL6ST, INPP5D, IST1, ITSN2, KDM4C, LTBP2, MAML1, MAPK1, MEGF8, METRNL, MIA3, MID1, MOB2, MYOCD, NCK1, NTN1, OLFM4, PAK1, PCP4, PFDN1, PKD1, PLXNA1, PLXN…
BMX_Specific	microtubule polymerization or depolymerization	GO_BiologicalProcess	0.000583315	[ABL1, APC, CLIP1, CLIP3, CSNK1D, EML2, GOLGA4, HDGFL2, KIF19, MAPRE1, MECP2, MET, MID1, NAV3, PAK1, RANBP9, TAOK1, TTBK2, ZNF207]
BMX_Specific	regulation of cellular component size	GO_BiologicalProcess	0.00059385	[ABI2, ABL1, ANO6, ARPC1B, ARPC2, BAG4, BAIAP2, CAPZB, CARMIL1, CDC42EP2, CLNS1A, DEPTOR, DSCAM, FCHSD2, FHOD3, GOLGA4, IST1, KANK1, KIRREL1, MEGF8, MINDY4, NCK1, NTN1, PAK1, PRKCE, PRR16, RAB11A, RUFY3, SEMA4D, SEMA7A, SF3B1, SPART, SPIRE2, SPTAN1, SPTBN2, TENM1, VAV2, WASHC1, WDR1, WIPF2, WNT7B]
BMX_Specific	regulation of chromosome segregation	GO_BiologicalProcess	0.000594919	[ANAPC4, APC, AXIN2, CCDC36, CTCF, CTNNB1, DDX11, H2AFY, IGFBP7, MAD1L1, MAPK15, NSMCE2, PARP4, PUM1, SIRT2, TEX14, TNKS, ZNF207]
BMX_Specific	hindbrain development	GO_BiologicalProcess	0.000595728	[ABL1, ARCN1, ARL13B, ASH1L, CNTN1, CRK, CTNNB1, DAB1, GARS, HNF1B, HTT, KDM2B, MECP2, NCSTN, NFIB, OGDH, PAK1, PLXNA2, RORA, SDF4, SEZ6, SEZ6L, SPTBN2, TTBK2]
BMX_Specific	establishment of cell polarity	GO_BiologicalProcess	0.00059809	[CRK, DOCK2, EPHB1, FLOT2, FRMD4A, GBF1, HTT, KANK1, LAMA1, MCPH1, MPP7, MYO9A, PAK1, PARD3, PARD3B, PKD1, PTK2, RUFY3, SF3B1, WWC1]
BMX_Specific	heterocycle biosynthetic process	GO_BiologicalProcess	0.000600074	[ABCG1, ABI2, ABL1, ABLIM2, ACACA, ACSL3, ACTG1, ACVR1, ACVRL1, ADAM10, ADCY3, ADORA2B, AGFG1, AGO2, AGPAT3, AK5, AMPD3, APC, APP, ARFGEF3, ARHGEF28, ARID1B, ARID4B, ARNT2, ARPC2, ASH1L, ATAD2B, ATF1, ATP2B2, ATP2B4, BAZ1B, BNC2, BPTF, BRWD1, CAMKK2, CAMTA1, CAMTA2, CARM1, CASR, CCAR1, CCDC88A, CCNL2, CCNQ, CCNT1, CDH1, CHD5, CHEK1, CHN1, CLU, CNOT1, COMMD6, CPEB3, CREBBP, CRK, CSDE1, CTBP2, CTCF…
BMX_Specific	positive regulation of protein polymerization	GO_BiologicalProcess	0.00060876	[ABI2, ARPC1B, ARPC2, BAG4, BAIAP2, CARMIL1, CDC42EP2, CLIP1, FCHSD2, KIRREL1, MAPRE1, MECP2, MET, NAV3, NCK1, PAK1, PRKCE, SPIRE2, TENM1, WASHC1, WIPF2]
BMX_Specific	cell-cell adherens junction	GO_CellularComponent	0.00062379	[AFDN, APC, BAIAP2, CASR, CD99L2, CDH1, CDH2, CDH6, CDH8, CNN3, CTNNB1, CTNND2, FLOT2, IGSF21, ILF3, NECTIN1, PARD3, PARD3B, PLEKHA7]
BMX_Specific	lamellipodium	GO_CellularComponent	0.000629315	[ABI2, ABLIM1, APC, APP, ARPC2, CAPZB, CARMIL1, CCDC88A, CDH1, CDH2, CTNNB1, DTNA, FAT1, FERMT2, FGD2, FLOT2, KLHL2, MTSS2, MYO10, NHS, PAK1, PKN2, PLEKHG5, PTK2, PTPN13, RUFY3, SH3RF1, STAT5A]
BMX_Specific	Golgi apparatus part	GO_CellularComponent	0.000630003	[ABCG1, ADAM10, ADORA2B, AGO2, AGPAT3, APP, ARCN1, ARHGAP32, ARID1B, ATXN2, B4GALT5, BAIAP3, BGLAP, BRAP, CDH1, CHID1, CLIP3, CLSTN1, CLSTN2, CLSTN3, CLTB, CROCC, CSNK1D, DEF6, DHCR24, EGFR, EIPR1, ENTPD4, ERC1, FAM20B, FIG4, GALNT1, GALNT11, GALNT18, GALNT2, GBA3, GBF1, GNPNAT1, GNPTG, GOLGA4, GOLPH3L, GPC3, GPC6, GRIA1, HHAT, HID1, IGFBP7, KIAA0319, MAN1C1, MAN2A2, MBTPS1, MIA3, MMP16, MOB4, NO…
BMX_Specific	histone kinase activity	GO_BiologicalProcess	0.000639084	[AGFG1, BAZ1B, CHEK1, DCAF1, PAK1, PRKAA1, PRKAB1, PRKCA]
BMX_Specific	Endometrial cancer	KEGG	0.000640219	[APC, AXIN2, CDH1, CTNNB1, EGFR, KRAS, MAPK1, MLH1, PDPK1, PIK3CD, TP53]
BMX_Specific	organic cyclic compound metabolic process	GO_BiologicalProcess	0.000641794	[ABCG1, ABCG2, ABI2, ABL1, ABLIM2, ACACA, ACAT2, ACOT9, ACSL3, ACTG1, ACVR1, ACVRL1, ADAM10, ADARB2, ADCY3, ADORA2B, AGFG1, AGO2, AGPAT3, AK5, AMDHD1, AMPD3, ANGPT1, ANKRD17, APC, APP, ARFGEF3, ARHGEF28, ARID1B, ARID4B, ARNT2, ARPC2, ASH1L, ATAD2B, ATF1, ATP2B2, ATP2B4, ATXN2, AXIN2, BAZ1B, BNC2, BPNT1, BPTF, BRWD1, BTBD9, CAMKK2, CAMTA1, CAMTA2, CARM1, CARMIL1, CASR, CCAR1, CCDC36, CCDC88A, CCNL…
BMX_Specific	enzyme linked receptor protein signaling pathway	GO_BiologicalProcess	0.000642272	[ABI2, ABL1, ACTG1, ACVR1, ACVRL1, ADAM10, ADAM12, ADAMTS3, ANGPT1, ANKS1A, APC, APLP2, APP, ARHGEF28, ARPC1B, ARPC2, ATP6V1E1, BAIAP2, BGLAP, CHN1, CNTN1, CREBBP, CRK, CTNNB1, DAB2IP, DHRS3, DOCK1, EGFR, EIF4E, EP300, EPHB1, FERMT2, GARS, GHR, GHRL, GPC3, HHAT, HSF1, IGFBP7, IL6ST, JCAD, KANK1, KCP, LEMD3, LIFR, LTBP2, MAPK1, MEGF8, MET, MIA3, MMP2, MTSS1, MVB12B, MYOCD, NCK1, NCSTN, PAK1, PARD3…
BMX_Specific	macromolecule catabolic process	GO_BiologicalProcess	0.000655466	[ABI2, ADAM12, AGFG1, AGO2, ANAPC4, ANAPC7, APC, ATG4B, AXIN2, BGLAP, BNIP3, CAPN1, CCDC88A, CDH1, CEMIP, CHMP4B, CLEC16A, CLU, CNOT1, CNOT6L, CPEB3, CSDE1, CSNK1D, CTNNB1, CUL2, CUL7, DAB2IP, DCAF1, DEDD, DEDD2, DNA2, DROSHA, EGFR, EIF4E, ERI3, ERLEC1, FAF1, FBXL18, FBXW4, GBA3, GNA12, GPC3, GPC6, HECTD3, HSF1, IRAK3, ITCH, ITGA2B, KDM2A, KPNA1, MAGI1, MLH1, MTREX, MVB12B, NPAS3, NPLOC4, NUPR1, …
BMX_Specific	integral component of presynaptic membrane	GO_CellularComponent	0.000657389	[ADORA2B, ATP2B2, ATP2B4, CACNA1D, CDH2, DHRS3, GPM6A, GRIK4, HTT, IGFBP7, MAPK1, NCSTN, NECTIN1, OPRD1, SLC1A2]
BMX_Specific	positive regulation of intracellular signal transduction	GO_BiologicalProcess	0.000671386	[ABI2, ABL1, ADAM12, ADORA2B, AGFG1, ANGPT1, ANKRD17, APP, ARHGEF28, BAG4, CAMTA1, CASR, CDH2, CHD5, CLEC16A, CLSTN1, CNTN1, CRK, CTNNB1, DAB2IP, DCAF1, DHRS3, EGFR, EP300, ERCC6, FGD2, GHR, GHRL, HSF1, HTT, IGFBP7, IKBKB, JCAD, KRAS, MAP3K21, MAP3K4, MAPK1, MAPK10, MEIS3, MET, MID1, MPRIP, NCK1, NOX4, NUPR1, PAK1, PARD3, PELI2, PFDN1, PHB, PIAS4, PIK3CD, PKD1, PLA2G1B, PLEKHG5, PPP3CA, PRKAA1, P…
BMX_Specific	stress-activated MAPK cascade	GO_BiologicalProcess	0.000675565	[ABI2, ADORA2B, AGFG1, APP, ARHGEF28, CASR, DAB2IP, DCAF1, EGFR, EPHB1, ERCC6, FGD2, HIPK3, IKBKB, ITCH, MAGI3, MAP3K21, MAP3K4, MAPK1, MAPK10, MID1, NBR1, PAK1, RALBP1, ROR2, RORA, SASH1, SF3B1, SH3BP4, SH3RF1, SH3RF3, TAOK1, TGFB2, TIMELESS, WDR1, WNT7B]
BMX_Specific	positive regulation of cell death	GO_BiologicalProcess	0.000677878	[ABI2, ABL1, ADAM10, ADORA2B, AGFG1, ANO6, APC, ARHGEF12, ARHGEF28, ASH1L, AXIN2, BCL2L13, BNIP3, CHN1, CLIP3, CLSTN1, CLU, CNTN1, CTNNB1, DAB2IP, DCAF1, DEDD2, EIF2S1, EIF4E, FAF1, FGD2, FNIP1, HSF1, HTT, IGFBP7, ING5, INPP5D, ITGA4, KCNK2, MPRIP, NCK1, NCSTN, NOX4, NUPR1, PHB, PIAS4, PIK3CD, PKN2, PLEKHG5, PML, POP4, PPP3CA, PRKDC, PRSS55, PTPRA, RALBP1, RAPGEF2, RBM14, RBM5, REEP5, SIRT2, SRPK…
BMX_Specific	transcription coregulator activity	GO_BiologicalProcess	0.000678258	[ABL1, ACTG1, APC, ARID1B, ARPC2, CARM1, CASR, CCAR1, CCDC88A, CREBBP, CSDE1, CTBP2, CTCF, CTNNB1, DCAF6, EIF4E, EP300, FUS, GNA12, HDAC7, HSBP1L1, KDM5A, KMT2C, MAML1, MECP2, MED13L, MED27, MEIS3, MIA3, MIER2, MPRIP, MRTFB, MYOCD, NSD1, NSD3, NUP98, NUPR1, PAK1, PIAS4, PKD1, PMF1, PML, PTPRH, RBM14, REEP5, RNASEH2A, RNF34, SCAI, SMARCA4, SMARCC1, SND1, TAF12, TAF15, TERF2, TFDP1, THRB, TP53INP1,…
BMX_Specific	tube development	GO_BiologicalProcess	0.000684188	[ABI2, ABL1, ACVR1, ACVRL1, ADAM12, ADAMTS2, AGO2, ANGPT1, APC, ARHGAP24, ARL13B, ASH1L, BGLAP, C2CD3, CASR, CDH2, CHN1, CNTN1, CTNNB1, CUL7, DAB1, DAB2IP, EGFR, EIF4E, EML2, EP300, EPHB1, EYA1, FHOD3, GARS, GHRL, GPC3, GPR161, HDAC7, HIKESHI, HIPK1, HNF1B, IFT122, JCAD, KDM2B, KRAS, LAMA1, LEMD3, LUZP1, MAPK1, MECP2, MEGF8, MET, MIA3, MINDY4, MMP2, MTSS1, MYOCD, NFIB, NTN1, PAK1, PARVA, PAX7, PC…
BMX_Specific	negative regulation of nitrogen compound metabolic process	GO_BiologicalProcess	0.000720223	[ABI2, ABL1, ACVR1, ACVRL1, ADAM10, ADORA2B, AGFG1, AGO2, ANGPT1, APC, APLP2, APP, ASH1L, ATAD2B, ATP2B2, ATP2B4, AXIN2, BGLAP, BPTF, CASR, CCAR1, CCDC88A, CCNT1, CELF1, CHN1, CLEC16A, CLU, CNOT1, CNOT6L, CPEB3, CREBBP, CSDE1, CTBP2, CTCF, CTNNB1, DAB2IP, DCAF1, DEDD, DEDD2, DEPTOR, DHCR24, DNAJA3, DOT1L, DPF3, EGFR, EHMT2, EIF2S1, EIF4E, EP300, EPC1, EPHB1, ERLEC1, ETV6, FLOT2, FNIP1, FOXK1, GBA…
BMX_Specific	Lysine degradation	KEGG	0.000722387	[ACAT2, ASH1L, COLGALT2, DOT1L, EHMT2, KMT2C, KMT5B, NSD1, NSD3, OGDH, PRDM2]
BMX_Specific	histone-lysine N-methyltransferase activity	GO_BiologicalProcess	0.000722387	[ARFGEF3, ASH1L, DOT1L, EHMT2, KMT2C, KMT5B, NSD1, NSD3, PRDM2, RBBP5, SMYD3]
BMX_Specific	histone demethylase activity (H3-K36 specific)	GO_BiologicalProcess	0.000724894	[KDM2A, KDM2B, KDM4B, KDM4C, KDM8]
BMX_Specific	homophilic cell adhesion via plasma membrane adhesion molecules	GO_BiologicalProcess	0.000725533	[BGLAP, CDH1, CDH2, CDH6, CDH8, CLSTN1, CLSTN2, CLSTN3, CNTN4, DHRS3, DSCAM, FAT1, IGSF21, KIRREL3, NECTIN1, PCDH7, PKD1, PTPN23, RCAN1, ROBO2, SDK1, TENM1]
BMX_Specific	negative regulation of protein phosphorylation	GO_BiologicalProcess	0.000726197	[ABI2, ABL1, ACVR1, ADORA2B, ANGPT1, APC, ASH1L, BGLAP, DAB2IP, DEPTOR, EIF4E, GBA3, H2AFY, HIPK3, IRAK3, ITCH, KIRREL1, MAGI1, MAPK1, MYOCD, NCK1, PAK1, PARD3, PDE4D, PDPK1, PHB, PKD1, PKN2, POP4, PPP2R5D, PRKAG2, PRKDC, PRR5L, PTPN13, PTPRA, RANBP9, SCP2, SEMA4D, SF3B1, SIRT2, SIRT3, SMYD3, SORL1, SRFBP1, STYXL1, TSC2, WDR1]
BMX_Specific	protein deacetylation	GO_BiologicalProcess	0.00073575	[BRAP, EP300, HDAC7, IGFBP7, KDM5A, MIER2, PHB, PKD1, PRKAA1, PRKAB1, PTPRH, RBM14, SAP30L, SIRT2, SIRT3, TP53INP1]
BMX_Specific	positive regulation of protein kinase activity	GO_BiologicalProcess	0.000736515	[ABI2, ABL1, ADAM12, ADCY3, ADORA2B, AGFG1, ANGPT1, ARHGEF28, ATP2B2, ATP2B4, CCDC88A, CCNT1, CEMIP, CLU, CRK, DAB1, DAB2IP, DCAF1, EGFR, ERCC6, FGD2, GHR, GHRL, GRM5, KRAS, MAP3K21, MAP3K4, MAPK1, MAPK10, MPRIP, NOX4, PAK1, PDPK1, PFDN1, PKD1, PKN2, PLA2G1B, PPP3CA, PRKAA1, PRKAG2, PRKCA, PRSS55, PTK2, RALBP1, RAPGEF2, ROR2, RORA, SASH1, STAT5A, TAOK1, TENM1, TGFB2, TIMELESS, TXNRD1, WDR1, WNT7B…
BMX_Specific	negative regulation of cellular metabolic process	GO_BiologicalProcess	0.000744646	[ABI2, ABL1, ACVR1, ACVRL1, ADAM10, ADORA2B, AGFG1, AGO2, ANGPT1, APC, APLP2, APP, ARFGEF3, ASH1L, ATAD2B, ATP2B2, ATP2B4, ATXN2, AXIN2, BAG4, BGLAP, BNIP3, BPTF, CASR, CCAR1, CCDC88A, CCNT1, CELF1, CHMP4B, CHN1, CLEC16A, CLU, CNOT1, CNOT6L, CPEB3, CREBBP, CSDE1, CTBP2, CTCF, CTNNB1, DAB2IP, DCAF1, DEDD, DEDD2, DEPTOR, DHCR24, DNAJA3, DOT1L, DPF3, EHMT2, EIF2S1, EIF4E, EP300, EPC1, EPHB1, ERLEC1,…
BMX_Specific	positive regulation of MAPK cascade	GO_BiologicalProcess	0.000754095	[ABI2, ABL1, ADAM12, ADORA2B, AGFG1, ANGPT1, APP, ARHGEF28, CASR, CDH2, CRK, CTNNB1, DAB2IP, DCAF1, DHRS3, EGFR, ERCC6, FGD2, GHR, GHRL, HSF1, JCAD, KRAS, MAP3K21, MAP3K4, MAPK1, MAPK10, MID1, NOX4, PAK1, PELI2, PFDN1, PHB, PLA2G1B, PRKAA1, PRKCA, PRKCE, PRSS55, PTPRH, RALBP1, RAPGEF2, ROR2, RORA, SASH1, SEMA7A, SH3RF1, SH3RF3, STAT5A, TAOK1, TENM1, TGFB2, TIMELESS, TXNRD1, WDR1, WNT7B, WWC1, ZHX…
BMX_Specific	cell junction assembly	GO_BiologicalProcess	0.000795904	[ABI2, ABL1, ACTG1, ACVRL1, AFDN, APC, CDH1, CDH2, CDH6, CDH8, CTNNB1, CTNND2, DAB2IP, DST, FERMT2, HDAC7, HIPK1, IKBKB, MPP7, MYO9A, PARD3, PDPK1, PKN2, PRKCA, PRSS55, PTK2, PTPN13, RAPGEF2, TLN2, TNS1, WDR1]
BMX_Specific	negative regulation of phosphorylation	GO_BiologicalProcess	0.000805799	[ABI2, ABL1, ACVR1, ADORA2B, ANGPT1, APC, ASH1L, BGLAP, DAB2IP, DEPTOR, EIF4E, GBA3, H2AFY, HIPK3, IRAK3, ITCH, KIRREL1, MAGI1, MAPK1, MYOCD, NCK1, NUPR1, PAK1, PARD3, PDE4D, PDPK1, PHB, PKD1, PKN2, POP4, PPP2R5A, PPP2R5D, PRKAG2, PRKDC, PRR5L, PTPN13, PTPRA, RANBP9, SCP2, SEMA4D, SF3B1, SIRT2, SIRT3, SMYD3, SORL1, SRFBP1, STYXL1, TSC2, WASHC1, WDR1]
BMX_Specific	histone lysine methylation	GO_BiologicalProcess	0.000815823	[ARFGEF3, ARID4B, ASH1L, CHD5, CTNNB1, DOT1L, EHMT2, H2AFY, KDM4B, KDM4C, KMT2C, KMT5B, MECP2, MTF2, NSD1, NSD3, PRDM2, RBBP5, SMYD3]
BMX_Specific	mitotic cell cycle phase transition	GO_BiologicalProcess	0.000816397	[ACVR1, AGFG1, ANAPC4, ANAPC7, ANKRD17, APC, APP, CARM1, CCDC88A, CDC42EP2, CDH1, CDK14, CDK3, CHEK1, CHMP4B, CNOT1, CNOT6L, CSNK1D, CUL2, DCAF1, EGFR, EIF4E, EP300, FBXL18, GPAM, KDM2A, KDM8, KIF1B, MAD1L1, MAPRE1, MECP2, NSMCE2, ORC4, PKD1, PML, PPP1R12A, PPP2R2A, PPP3CA, PRKCA, PRKDC, PSMB7, PSMC3, PSMD2, RAB11A, RALBP1, RBM14, REEP5, RNASEH2B, SCARA3, SCP2, SF3B1, SIRT2, TAOK1, TEX14, TFDP1, …
BMX_Specific	Ras guanyl-nucleotide exchange factor activity	GO_BiologicalProcess	0.000827321	[ARHGEF12, ARHGEF28, ARHGEF37, DENND2C, DENND4A, DOCK1, DOCK2, FARP1, FARP2, FGD2, ITSN2, PLEKHG4, PLEKHG5, RALGPS1, RAPGEF2, RASGEF1A, RCBTB2, SBF1, TIMELESS, VAV2]
BMX_Specific	regulation of protein serine/threonine kinase activity	GO_BiologicalProcess	0.000837029	[ABI2, ABL1, ADAM12, ADORA2B, AGFG1, APC, ARHGEF28, ATP2B2, ATP2B4, CCNL2, CCNQ, CCNT1, CEMIP, CRK, DAB2IP, DCAF1, EGFR, ERCC6, FGD2, GBA3, GHR, GHRL, H2AFY, HIPK3, HTT, IRAK3, KRAS, MAP3K21, MAP3K4, MAPK1, MAPK10, MYOCD, NOX4, PAK1, PFDN1, PKD1, PLA2G1B, PPP3CA, PRKAA1, PRKAG2, PRSS55, RALBP1, RAPGEF2, ROR2, RORA, SASH1, SORL1, STAT5A, TAOK1, TENM1, TIMELESS, TXNRD1, UVRAG, WDR1, WNT7B, ZHX2]
BMX_Specific	endoplasmic reticulum part	GO_CellularComponent	0.000837283	[ABCG1, ABI2, ACAT2, ACSL3, ADAM10, AGMO, AGO2, AGPAT3, ANGPT1, APLP2, APP, ARCN1, ARHGAP32, ATP2A3, BGLAP, CDH2, CDKAL1, CEPT1, CHD5, CLSTN1, CLSTN2, CLSTN3, CLU, COL14A1, COLGALT2, CYP4F3, CYP4F8, DAB2IP, DHCR24, DHRS3, DIDO1, DIO1, DNAJC14, DST, EGFR, ELOVL4, ELOVL6, EPHX1, ERLEC1, EXTL3, FAF1, FBXW4, GALNT1, GALNT2, GBF1, GHRL, GOLM1, GPC3, GRAMD1B, GRIA1, HHAT, IGFBP7, ITGA2B, KCNK2, MAGT1, …
BMX_Specific	JNK cascade	GO_BiologicalProcess	0.000849634	[ABI2, ADORA2B, AGFG1, APP, ARHGEF28, CASR, DAB2IP, DCAF1, EGFR, EPHB1, ERCC6, FGD2, HIPK3, ITCH, MAGI3, MAP3K21, MAP3K4, MAPK10, PAK1, RALBP1, ROR2, RORA, SASH1, SF3B1, SH3RF1, SH3RF3, TAOK1, TIMELESS, WDR1, WNT7B]
BMX_Specific	positive regulation of transferase activity	GO_BiologicalProcess	0.000867944	[ABI2, ABL1, ADAM12, ADCY3, ADORA2B, AGFG1, ANGPT1, ARHGEF28, ATP2B2, ATP2B4, CCDC88A, CCNT1, CDH1, CEMIP, CLU, CRK, CTNNB1, DAB1, DAB2IP, DCAF1, EGFR, ERCC6, FGD2, GHR, GHRL, GRM5, KRAS, MAP3K21, MAP3K4, MAPK1, MAPK10, MAPK15, MPRIP, NOX4, PAK1, PARP4, PDPK1, PFDN1, PKD1, PKN2, PLA2G1B, PPP3CA, PRKAA1, PRKAG2, PRKCA, PRSS55, PTK2, RALBP1, RAPGEF2, ROR2, RORA, SASH1, SORL1, STAT5A, TAOK1, TCP1, T…
BMX_Specific	animal organ development	GO_BiologicalProcess	0.000869726	[ABI2, ABL1, ABLIM1, ACSL3, ACVR1, ACVRL1, ADAM12, ADAMTS18, ADAMTS2, AFDN, AGFG1, ANGPT1, ANKRD11, ANO6, APC, APP, ARCN1, ARFGEF3, ARHGEF28, ARID1B, ARID4B, ARL13B, ARNT2, ASB2, ASH1L, ATP2B2, ATP2B4, AXIN2, BGLAP, BNC2, BNIP3, BPTF, C2CD3, CAPN1, CARM1, CASR, CCR9, CDH1, CDH2, CHD5, CHN1, CLSTN1, CLU, CMTM7, CNTFR, CNTN1, CNTN4, COL14A1, CREBBP, CRK, CSDE1, CSNK1D, CTNNB1, CTTNBP2, CUL7, DAB1, …
BMX_Specific	response to organic substance	GO_BiologicalProcess	0.000943276	[ABCD3, ABCG1, ABI2, ABL1, ACACA, ACSL3, ACTG1, ACVR1, ACVRL1, ADAM10, ADAM12, ADAMTS3, ADCY3, ADORA2B, AGFG1, ANGPT1, APC, APLP2, APP, ARHGEF28, ARNT2, ARPC1B, ASH1L, ATF1, ATP2B2, ATP2B4, ATP6V1E1, BAG4, BAIAP2, BAIAP3, BGLAP, BRWD1, CARM1, CASR, CATSPER3, CCDC88A, CCR9, CDC42EP2, CDH1, CHN1, CLIP3, CLSTN1, CLU, CNOT1, CNTFR, CNTN1, CPEB3, CREBBP, CRK, CSDE1, CSNK1D, CTBP2, CTNNB1, CUL7, DAB2IP…
BMX_Specific	positive regulation of apoptotic signaling pathway	GO_BiologicalProcess	0.000948768	[ABI2, ADORA2B, AGFG1, APC, BNIP3, DAB2IP, DCAF1, DEDD2, FAF1, IGFBP7, ING5, MPRIP, NCK1, NUPR1, PIAS4, PKN2, PML, PRSS55, RALBP1, REEP5, ST18, STYXL1, TFDP1, TM2D1, TP53, WDR1]
BMX_Specific	ephrin receptor signaling pathway	GO_BiologicalProcess	0.000954785	[ACTG1, ANKS1A, ARHGEF28, ARPC1B, ARPC2, CHN1, CRK, EPHB1, IGFBP7, MAPK1, MMP2, NCK1, NCSTN, PAK1, PTK2, VAV2]
BMX_Specific	regulation of cellular localization	GO_BiologicalProcess	0.000976216	[ABI2, ABL1, ACSL3, ADAM10, ADORA2B, ANGPT1, APC, ASTN2, BAG4, BAIAP3, BTBD9, CACNA1D, CCDC88A, CDC42EP2, CDH1, CDH2, CEMIP, CLIP3, CROCC, CTNNB1, DAB2IP, DCLK1, DCLK3, DHRS3, EGFR, EIPR1, ERLEC1, GBF1, GHRL, GPC6, H2AFY, HTT, KCNK2, KCNMB4, KRAS, LDLRAP1, MAD1L1, MAGI1, MAPK1, MAPK15, MCTP1, NAPB, OPRD1, PAK1, PARD3, PDE4D, PDPK1, PLA2G1B, PML, PPP1R12A, PPP2R5A, PRKAA1, PRKAB1, PRKCA, PRKCE, PR…
BMX_Specific	regulation of mitotic cell cycle	GO_BiologicalProcess	0.00097746	[ABI2, ABL1, ACVR1, AGFG1, ANAPC4, ANAPC7, ANKRD17, APC, APP, ASH1L, CARM1, CCDC88A, CDC42EP2, CDH1, CHEK1, CHMP4B, CNOT1, CNOT6L, CSNK1D, CTNNB1, CUL7, DAB2IP, DCAF1, EGFR, EIF4E, EP300, GBF1, H2AFY, HSF1, KDM2A, KIF1B, MAD1L1, MAPRE1, MCPH1, MECP2, NSMCE2, PARP4, PKD1, PKN2, PML, PPP3CA, PRKCA, PRKDC, PSMB7, PSMC3, PSMD2, RAB11A, RALBP1, RBM14, REEP5, RNASEH2B, SCARA3, SCP2, SF3B1, SIRT2, SMC1A…
BMX_Specific	regulation of cholesterol metabolic process	GO_BiologicalProcess	0.000997816	[ABCG1, ACACA, ANGPT1, ELOVL6, GPAM, HHAT, IDI1, LDLRAP1, MBTPS1, POR, PRKAA1, TTC39B]
BMX_Specific	lipid metabolic process	GO_BiologicalProcess	0.00100472	[ABCD3, ABCG1, ABI2, ACACA, ACAD9, ACAT2, ACOX1, ACSL3, AGMO, AGPAT3, ALDH3B2, ANGPT1, APLP2, APP, B4GALT5, BGLAP, BPNT1, CARM1, CEPT1, CERKL, CHN1, CLSTN1, CLU, CREBBP, CRK, CRNKL1, CROCC, CSDE1, CYP4F3, CYP4F8, DAB2IP, DAGLB, DHCR24, DHRS3, ECHDC1, EGFR, EIF4E, ELOVL4, ELOVL6, FBXW4, FIG4, GBA3, GOLM1, GPAM, GPC3, GPC6, H2AFY, HHAT, IAH1, IDI1, IGFBP7, INPP5D, KDM5A, LDLRAP1, MBOAT2, MBTPS1, ME…
BMX_Specific	cellular response to hormone stimulus	GO_BiologicalProcess	0.00102628	[ACACA, ADCY3, APC, APLP2, ATP2B2, ATP2B4, ATP6V1E1, BAIAP2, BGLAP, CARM1, CASR, CCDC88A, CHN1, CNOT1, CRK, CSDE1, CTNNB1, EGFR, EIF4E, EP300, EPHX1, GHR, GHRL, GNA12, GPAM, HDAC7, HSF1, IGFBP7, KANK1, KLF9, MINDY4, NCK1, NR3C2, NR6A1, PADI2, PAK1, PARD3, PDPK1, PFDN1, PHB, PIK3C2A, PKD1, PLA2G1B, POR, PPP3CA, PRKAA1, PRKAB1, PRKCA, PRKCE, PRKDC, PTK2, PTPRA, RAB31, RBM14, RNASEH2A, ROBO2, RORA, …
BMX_Specific	regulation of neurogenesis	GO_BiologicalProcess	0.00102931	[ABI2, ABL1, ADAM10, AFDN, APLP2, APP, ASH1L, ATF1, CARM1, CCDC88A, CDH2, CHN1, CNTN1, CNTN4, CPEB3, CRK, CSNK1D, CTNNB1, CUL7, DAB1, DAB2IP, DGUOK, DHRS3, DSCAM, DTNA, EIF4E, EP300, EYA1, FIG4, GAK, GOLGA4, HTT, IL6ST, IST1, ITSN2, KANK1, KDM4C, KIAA0319, MAPK1, MEGF8, MOB2, MYCL, NCK1, NTN1, PAK1, PCP4, PKD1, PLXNA1, PLXNA2, PPP3CA, PTK2, PTPRG, RAB11A, RAPGEF2, RNF10, ROBO2, RUFY3, SDK1, SEMA4…
BMX_Specific	activation of innate immune response	GO_BiologicalProcess	0.00103517	[ABI2, AGFG1, ANKRD17, APLP2, ARHGEF28, CREBBP, DAB2IP, DCAF1, EIF4E, EP300, FERMT2, IGFBP7, IKBKB, IRAK3, ITCH, KRAS, NPLOC4, PAK1, PDPK1, PKN2, POP4, PRKCA, PRKCE, PRKDC, PSMB7, PSMC3, PSMD2, PSPC1, PUM1, RALBP1, RBM14, SCARB1, SMPDL3B, TP53INP1, UFD1, WDFY1, WDR1, ZHX2]
BMX_Specific	production of miRNAs involved in gene silencing by miRNA	GO_BiologicalProcess	0.00104781	[AGFG1, AGO2, DCAF1, DROSHA, EGFR, GARS, MYCN, PPP3CA, PUM1, RALBP1, TP53]
BMX_Specific	dephosphorylation	GO_BiologicalProcess	0.0010706	[ABI2, ARFGEF3, BAG4, BPNT1, CAMTA1, CCDC88A, DAB2IP, EYA1, FARP1, FIG4, GBA3, GNA12, HTT, IDI1, IKBKB, INPP5D, KDM5A, LHPP, MINPP1, MPRIP, MRTFB, MTMR3, MTMR7, NCK1, NDUFAB1, PHACTR1, PIP4P2, PPP1R12A, PPP1R37, PPP2R2A, PPP2R5A, PPP2R5D, PPP3CA, PPP4R3B, PTPN13, PTPN23, PTPN4, PTPRA, PTPRG, PTPRH, PTPRN2, RCAN1, SBF1, SCP2, SEMA4D, SGPP2, SMG6, SMG7, STYXL1, TGFB2, WDR1]
BMX_Specific	plasma membrane bounded cell projection morphogenesis	GO_BiologicalProcess	0.00107705	[ABI2, ABL1, ADAM10, ADORA2B, APP, B4GALT5, BAIAP2, CDH2, CHN1, CLSTN1, CNTN4, CTNNB1, CTNND2, CUL7, DAB1, DAB2IP, DCLK1, DDX11, DHRS3, DPYSL5, DSCAM, EGFR, EPHB1, FARP1, GAS7, GOLGA4, GPM6A, IST1, ITGA4, ITSN2, KANK1, KIRREL3, MAPK1, MEGF8, NECTIN1, NFIB, NTN1, PAK1, PARD3, PIK3CD, PITPNA, PLXNA1, PLXNA2, PPP3CA, PRKCA, PTK2, PTPRA, RAB11A, RANBP9, RAPGEF2, ROBO2, RUFY3, SEMA4D, SEMA7A, SF3B1, S…
BMX_Specific	positive regulation of cell projection organization	GO_BiologicalProcess	0.00108419	[ABI2, APC, ARPC2, ATF1, CARMIL1, CCDC88A, CDC42EP2, CNTN1, CPEB3, CROCC, CUL7, DAB2IP, DHRS3, DSCAM, DTNA, EP300, FIG4, GOLGA4, GPM6A, HTT, IST1, ITSN2, MEGF8, MOB2, NAV3, NCK1, NTN1, PAK1, PKD1, PLXNA1, PLXNA2, RAB11A, RAPGEF2, ROBO2, RUFY3, SEMA4D, SEMA7A, SF3B1, STYXL1, SYT17, TENM1, WASHC1, WDR1, ZMYND8]
BMX_Specific	neuron projection morphogenesis	GO_BiologicalProcess	0.00109838	[ABI2, ABL1, ADAM10, ADORA2B, APP, B4GALT5, BAIAP2, CDH2, CHN1, CLSTN1, CNTN4, CTNNB1, CTNND2, CUL7, DAB1, DAB2IP, DCLK1, DDX11, DHRS3, DPYSL5, DSCAM, EGFR, EPHB1, FARP1, GAS7, GOLGA4, GPM6A, IST1, ITGA4, ITSN2, KIRREL3, MAPK1, MEGF8, NECTIN1, NFIB, NTN1, PAK1, PARD3, PIK3CD, PITPNA, PLXNA1, PLXNA2, PPP3CA, PRKCA, PTK2, PTPRA, RAB11A, RANBP9, RAPGEF2, ROBO2, RUFY3, SEMA4D, SEMA7A, SF3B1, SH3KBP1,…
BMX_Specific	tube morphogenesis	GO_BiologicalProcess	0.00110114	[ABI2, ABL1, ACVR1, ACVRL1, ADAM12, AGO2, ANGPT1, APC, ARHGAP24, ARL13B, BGLAP, C2CD3, CASR, CDH2, CHN1, CNTN1, CTNNB1, CUL7, DAB2IP, EGFR, EML2, EPHB1, EYA1, FHOD3, GARS, GHRL, GPC3, HDAC7, HIPK1, HNF1B, IFT122, JCAD, KDM2B, KRAS, LAMA1, LEMD3, LUZP1, MAPK1, MECP2, MEGF8, MET, MIA3, MINDY4, MMP2, MTSS1, MYOCD, NFIB, NTN1, PAK1, PARVA, PDPK1, PIK3C2A, PKD1, PKNOX1, PLXNA1, PML, PPP3CA, PRKCA, PRS…
BMX_Specific	activation of JUN kinase activity	GO_BiologicalProcess	0.0011047	[ABI2, AGFG1, ARHGEF28, DAB2IP, DCAF1, ERCC6, MAP3K21, PAK1, RALBP1, TAOK1, WDR1, WNT7B]
BMX_Specific	regulation of cellular protein localization	GO_BiologicalProcess	0.00110542	[ACSL3, ADAM10, ANGPT1, APC, ASTN2, BAG4, CCDC88A, CDC42EP2, CDH1, CDH2, CEMIP, CLIP3, CROCC, CTNNB1, DCLK1, DCLK3, DHRS3, EGFR, ERLEC1, GBF1, GPC6, H2AFY, KCNK2, KRAS, LDLRAP1, MAGI1, MAPK1, OPRD1, PAK1, PDPK1, PPP2R5A, PRKAA1, PRKAB1, PRKCA, PRKCE, PRR5L, RAB11A, RASSF5, REEP5, RUFY3, SORL1, STX6, TCAF1, TCP1, TENM1, TFDP1, TM2D1, TM9SF4, TP53, TTBK2, UBAC2, UBE2J2, ZMYND8]
BMX_Specific	postsynaptic density	GO_CellularComponent	0.0011077	[ABI2, ADAM10, ADGRA1, ADORA2B, ARHGAP32, ATP2B2, ATP2B4, BNIP3, CAP2, CAPZB, CDH2, CLSTN1, CLSTN2, CLSTN3, CNN3, CPEB3, CTNNB1, CTNND2, DAB1, DAB2IP, DCLK1, DHRS3, DROSHA, GRIA1, GRM5, KCNK2, KPNA1, MAPK1, OPRD1, PDPK1, PKN2, PLCB4, PRR12, SLC16A3, SPOCK1, TANC1, TSC2, WDR1]
BMX_Specific	Sphingolipid signaling pathway	KEGG	0.00110805	[GNA12, KRAS, MAPK1, MAPK10, OPRD1, PDPK1, PIK3CD, PLCB4, PLD2, PPP2R2A, PPP2R5A, PPP2R5D, PRKCA, PRKCE, SGPP2, TP53]
BMX_Specific	microtubule organizing center	GO_CellularComponent	0.00112063	[ABI2, ACVR1, AK5, APC, ARMC9, AXIN2, C10orf90, C2CD3, CCDC81, CCDC88A, CDC42EP2, CEP170, CFAP20, CHEK1, CLIP1, CROCC, CSNK1D, CTNNB1, CUL7, DAB2IP, DDX11, EVI5, EXOC7, FAM110B, GOLGA4, HIPK1, HSF1, HTT, IFT122, IST1, ITSN2, KATNA1, KDM2A, MAD1L1, MAPK1, MAPK15, MAPRE1, MCPH1, MECP2, PARP4, PDE4D, PKN2, PLEKHA7, PPP1R12A, PPP2R5A, PPP4R3B, PRKCA, PTK2, PTPN23, PTPRH, RAB11A, RAD51, RIC8B, SARNP, …
BMX_Specific	positive regulation of macrophage differentiation	GO_BiologicalProcess	0.00114259	[AGFG1, DCAF1, IL34, PRKCA, RALBP1, ROR2, RORA]
BMX_Specific	vesicle-mediated transport	GO_BiologicalProcess	0.0011435	[ABI2, ABL1, ACSL3, ACTG1, ADAM10, ADGRE3, ADORA2B, AMPD3, ANGPT1, ANKFY1, ANO6, APC, APLP2, APP, ARCN1, ARPC1B, ARPC2, ATXN2, BAIAP2, BAIAP3, BGLAP, BTBD9, CACNA1D, CACNA1I, CAPN1, CAPZB, CARMIL1, CASR, CHID1, CHMP4B, CHN1, CLEC16A, CLIP3, CLSTN1, CLTB, CLU, CRK, CSDE1, CSNK1D, CTBP2, CTNNB1, DAB2IP, DCLK1, DERA, DNER, DOCK1, DOCK2, EGFR, EIPR1, ERC1, EVI5, EXOC7, FCHSD2, FUS, GAK, GBF1, GHR, GO…
BMX_Specific	cellular biosynthetic process	GO_BiologicalProcess	0.00114384	[ABCD3, ABCG1, ABI2, ABL1, ABLIM2, ACACA, ACSL3, ACTG1, ACVR1, ACVRL1, ADAM10, ADCY3, ADORA2B, AGFG1, AGMO, AGO2, AGPAT3, AK5, ALDH3B2, AMPD3, ANGPT1, ANKRD17, APC, APP, ARFGEF3, ARHGEF28, ARID1B, ARID4B, ARNT2, ARPC2, ASH1L, ATAD2B, ATF1, ATP2B2, ATP2B4, ATXN2, B4GALT5, BAZ1B, BGLAP, BNC2, BPTF, BRWD1, CAMKK2, CAMTA1, CAMTA2, CARM1, CASR, CCAR1, CCDC88A, CCNL2, CCNQ, CCNT1, CDH1, CDKAL1, CELF1, …
BMX_Specific	regulation of biosynthetic process	GO_BiologicalProcess	0.00115172	[ABCG1, ABI2, ABL1, ACACA, ACSL3, ACTG1, ACVR1, ACVRL1, ADAM10, ADORA2B, AGFG1, AGO2, ANGPT1, ANKRD17, APC, APP, ARFGEF3, ARHGEF28, ARID1B, ARID4B, ARNT2, ARPC2, ASH1L, ATAD2B, ATF1, ATP2B2, ATP2B4, ATXN2, BAZ1B, BGLAP, BNC2, BPTF, BRWD1, CAMKK2, CAMTA1, CAMTA2, CARM1, CASR, CCAR1, CCDC88A, CCNL2, CCNQ, CCNT1, CDH1, CELF1, CHD5, CHEK1, CHN1, CLU, CNOT1, CNOT6L, COMMD6, CPEB3, CREBBP, CRK, CSDE1, …
BMX_Specific	regulation of stress-activated MAPK cascade	GO_BiologicalProcess	0.0011833	[ABI2, AGFG1, APP, ARHGEF28, DAB2IP, DCAF1, EGFR, EPHB1, ERCC6, FGD2, HIPK3, ITCH, MAGI3, MAP3K21, MAP3K4, MAPK1, MID1, NBR1, PAK1, RALBP1, ROR2, RORA, SASH1, SF3B1, SH3RF1, SH3RF3, TAOK1, TGFB2, TIMELESS, WDR1, WNT7B]
BMX_Specific	cellular aromatic compound metabolic process	GO_BiologicalProcess	0.00120984	[ABCG1, ABCG2, ABI2, ABL1, ABLIM2, ACACA, ACOT9, ACSL3, ACTG1, ACVR1, ACVRL1, ADAM10, ADARB2, ADCY3, ADORA2B, AGFG1, AGO2, AGPAT3, AK5, AMDHD1, AMPD3, ANKRD17, APC, APP, ARFGEF3, ARHGEF28, ARID1B, ARID4B, ARNT2, ARPC2, ASH1L, ATAD2B, ATF1, ATP2B2, ATP2B4, ATXN2, AXIN2, BAZ1B, BNC2, BPNT1, BPTF, BRWD1, BTBD9, CAMKK2, CAMTA1, CAMTA2, CARM1, CARMIL1, CASR, CCAR1, CCDC36, CCDC88A, CCNL2, CCNQ, CCNT1,…
BMX_Specific	neural retina development	GO_BiologicalProcess	0.00121758	[ATP2B2, ATP2B4, DSCAM, GPM6A, HIPK1, RDH13, RORB, SDK1, SMARCA4, TGFB2, THRB, ZHX2]
BMX_Specific	regulation of G0 to G1 transition	GO_BiologicalProcess	0.00121758	[ABI2, APC, CHEK1, DAB2IP, EHMT2, EPC1, MAGI1, PKD1, RAD51, REEP5, TFDP1, WDR1]
BMX_Specific	endoplasmic reticulum	GO_CellularComponent	0.00124215	[ABCG1, ABI2, ACAT2, ACSL3, ADAM10, AGMO, AGO2, AGPAT3, ANGPT1, APLP2, APP, ARCN1, ARHGAP32, ATP2A3, BGLAP, BNIP3, CATSPER3, CCDC88A, CDH2, CDKAL1, CEMIP, CEPT1, CERKL, CHD5, CLSTN1, CLSTN2, CLSTN3, CLU, COL14A1, COLGALT2, CROCC, CYP4F3, CYP4F8, DAB2IP, DHCR24, DHRS3, DIDO1, DIO1, DNAJC14, DST, EGFR, ELOVL4, ELOVL6, EMID1, EML2, EPHB1, EPHX1, ERLEC1, EXTL3, FAF1, FBXW4, FIG4, GALNT1, GALNT2, GBA3…
BMX_Specific	regulation of autophagy	GO_BiologicalProcess	0.00127856	[ABL1, ARHGEF28, ATP6V1E1, BNIP3, CAMKK2, CAPN1, CHMP4B, CLEC16A, EHMT2, EIF4E, EP300, EXOC7, GBA3, HTT, MAPK15, MET, MTMR3, NUPR1, OPRD1, PKD1, PRKAA1, PRKAB1, PRKAG2, PRKCA, PTK2, PTPRH, RBM14, SH3BP4, SIRT2, TP53INP1, TPCN1, TSC2, USP10, UVRAG, WASHC1, XPA]
BMX_Specific	regulation of phosphatase activity	GO_BiologicalProcess	0.00128201	[ABI2, ARFGEF3, BAG4, DAB2IP, FARP1, GNA12, HTT, IDI1, IKBKB, KDM5A, MPRIP, MRTFB, PHACTR1, PPP1R12A, PPP1R37, PPP2R2A, PPP2R5A, PPP2R5D, PTPRA, RCAN1, SEMA4D, STYXL1, TGFB2, WDR1]
BMX_Specific	response to oxidative stress	GO_BiologicalProcess	0.00128934	[ABL1, ADAM12, AGFG1, APP, BNIP3, CAMKK2, CCDC88A, CHD5, CHN1, CLU, CRK, CTNNB1, DCAF1, DHCR24, EGFR, EIF2S1, ERCC6, H2AFY, HSF1, IGFBP7, MAPK1, MCTP1, MET, MIA3, MINDY4, MMP2, MPRIP, NOX4, PDPK1, PKD1, PML, PPP3CA, PRKAA1, PRKAB1, PRR5L, PSIP1, PTPRH, RALBP1, RBM14, RCAN1, SCARA3, SIRT2, SMPD3, TP53, TP53INP1, TRAP1, TXNRD1, UCP3, XPA]
BMX_Specific	response to organonitrogen compound	GO_BiologicalProcess	0.00128967	[ABL1, ADCY3, ADORA2B, APC, APLP2, APP, ARHGEF28, ASH1L, ATP2B2, ATP2B4, ATP6V1E1, BAIAP2, BGLAP, CARM1, CASR, CCDC88A, CDH1, CHN1, CLU, CPEB3, CRK, CTNNB1, DDX11, EGFR, EHMT2, ERLEC1, GHR, GHRL, GPAM, GRM5, HDAC7, HSF1, HTT, IRAK3, ITGA2B, ITGA4, KANK1, MAPK1, MIA3, MINDY4, MMP2, NCK1, NOX4, NPLOC4, PAK1, PDE4D, PDPK1, PFDN1, PIK3C2A, PKD1, PLA2G1B, POMT2, POR, PPP2R2A, PPP3CA, PRKAA1, PRKCA, PR…
BMX_Specific	negative regulation of G0 to G1 transition	GO_BiologicalProcess	0.00130019	[ABI2, APC, CHEK1, DAB2IP, EHMT2, EPC1, MAGI1, RAD51, REEP5, TFDP1, WDR1]
BMX_Specific	regulation of cellular catabolic process	GO_BiologicalProcess	0.00130798	[ABI2, ABL1, ADAM12, AGO2, ARHGEF28, ATP2B2, ATP2B4, ATP6V1E1, AXIN2, BNIP3, CAMKK2, CAPN1, CCDC88A, CHMP4B, CLEC16A, CLU, CNOT1, CNOT6L, CPEB3, CSNK1D, DAB2IP, EHMT2, EIF4E, EP300, ERLEC1, EXOC7, FAF1, FBXW4, GBA3, GNA12, HSF1, HTT, ITCH, MAPK15, MET, MIA3, MTMR3, NPAS3, NUP50, NUP98, NUPR1, OPRD1, PACSIN3, PKD1, PML, PRKAA1, PRKAB1, PRKAG2, PRKCA, PRR5L, PSMB7, PSMC3, PSMD2, PTK2, PTPRH, PUM1, …
BMX_Specific	plasma membrane bounded cell projection assembly	GO_BiologicalProcess	0.00132064	[ABL1, ABLIM1, ABLIM2, ACVR1, ANO6, APC, ARL13B, ARMC9, ARPC2, ATXN10, BAG4, C2CD3, CAPZB, CARMIL1, CCDC88A, CDC42EP2, CFAP20, CFAP74, CLU, CROCC, CSNK1D, DNAL1, DTNA, FGD2, GALNT11, GPM6A, HTT, IFT122, KANK1, MAPK15, MAPRE1, MTSS1, MTSS2, MYO10, NCK1, NTN1, PARVA, PRKCA, PTPN23, PTPRH, RAB11A, RAPGEF2, SF3B1, SH3YL1, SPAG1, TEKT1, TENM1, TTBK2, TTC21B, UBXN10, USP48, VAV2, WASHC1, ZMYND8]
BMX_Specific	cellular response to peptide	GO_BiologicalProcess	0.00133625	[ADCY3, APC, APLP2, APP, ARHGEF28, ATP6V1E1, BAIAP2, BGLAP, CASR, CCDC88A, CHN1, CRK, DDX11, GHR, GHRL, GPAM, GRM5, HDAC7, HSF1, ITGA4, KANK1, NCK1, PAK1, PDPK1, PFDN1, PIK3C2A, PKD1, PLA2G1B, POR, PPP3CA, PRKAA1, PRKCA, PRKDC, PTK2, PTPRA, RAB31, SMARCC1, SMPD3, STAT5A, TIMELESS, TP53, TSC2]
BMX_Specific	positive regulation of neuron differentiation	GO_BiologicalProcess	0.00133625	[ABI2, ASH1L, ATF1, CNTN1, CPEB3, CSNK1D, CUL7, DAB1, DAB2IP, DHRS3, DSCAM, DTNA, EIF4E, EP300, FIG4, GOLGA4, IST1, ITSN2, KDM4C, MEGF8, MOB2, NCK1, NTN1, PAK1, PCP4, PKD1, PLXNA1, PLXNA2, RAB11A, RAPGEF2, ROBO2, RUFY3, SEMA4D, SEMA7A, SF3B1, STYXL1, SYT17, TCF12, TENM1, TGIF2, WDR1, ZMYND8]
BMX_Specific	apical junction complex	GO_CellularComponent	0.00133751	[ABI2, AFDN, APC, ASH1L, CASR, CDH1, CTNNB1, DAB2IP, FRMD4A, MAGI1, MAGI3, MAPK15, MPP7, NECTIN1, NHS, PARD3, PARD3B, PKN2, PLEKHA7, RAPGEF2, WDR1]
BMX_Specific	positive regulation of kinase activity	GO_BiologicalProcess	0.00133858	[ABI2, ABL1, ADAM12, ADCY3, ADORA2B, AGFG1, ANGPT1, ARHGEF28, ATP2B2, ATP2B4, CCDC88A, CCNT1, CEMIP, CLU, CRK, DAB1, DAB2IP, DCAF1, EGFR, ERCC6, FGD2, GHR, GHRL, GRM5, KRAS, MAP3K21, MAP3K4, MAPK1, MAPK10, MPRIP, NOX4, PAK1, PDPK1, PFDN1, PKD1, PKN2, PLA2G1B, PPP3CA, PRKAA1, PRKAG2, PRKCA, PRSS55, PTK2, RALBP1, RAPGEF2, ROR2, RORA, SASH1, STAT5A, TAOK1, TENM1, TGFB2, TIMELESS, TXNRD1, VAV2, WDR1,…
BMX_Specific	histone methyltransferase activity	GO_BiologicalProcess	0.00134029	[ARFGEF3, ASH1L, CARM1, DOT1L, EHMT2, KMT2C, KMT5B, NSD1, NSD3, PRDM2, RBBP5, SMYD3]
BMX_Specific	regulation of JNK cascade	GO_BiologicalProcess	0.00135886	[ABI2, AGFG1, APP, ARHGEF28, DAB2IP, DCAF1, EGFR, EPHB1, ERCC6, FGD2, HIPK3, ITCH, MAGI3, MAP3K21, MAP3K4, PAK1, RALBP1, ROR2, RORA, SASH1, SF3B1, SH3RF1, SH3RF3, TAOK1, TIMELESS, WDR1, WNT7B]
BMX_Specific	organic substance biosynthetic process	GO_BiologicalProcess	0.00135951	[ABCD3, ABCG1, ABI2, ABL1, ABLIM2, ACACA, ACAT2, ACSL3, ACTG1, ACVR1, ACVRL1, ADAM10, ADCY3, ADORA2B, AGFG1, AGMO, AGO2, AGPAT3, AK5, ALDH3B2, AMPD3, ANGPT1, ANKRD17, APC, APP, ARFGEF3, ARHGEF28, ARID1B, ARID4B, ARNT2, ARPC2, ASH1L, ATAD2B, ATF1, ATP2B2, ATP2B4, ATXN2, B4GALT5, BAZ1B, BGLAP, BNC2, BPTF, BRWD1, CAMKK2, CAMTA1, CAMTA2, CARM1, CASR, CCAR1, CCDC88A, CCNL2, CCNQ, CCNT1, CDH1, CDKAL1, …
BMX_Specific	mitotic cell cycle process	GO_BiologicalProcess	0.00136293	[ABI2, ACVR1, AGFG1, ANAPC4, ANAPC7, ANKRD17, APC, APP, CARM1, CCDC88A, CDC42EP2, CDH1, CDK14, CDK3, CHEK1, CHMP4B, CNOT1, CNOT6L, CSNK1D, CUL2, CUL7, DAB2IP, DCAF1, DNA2, EGFR, EIF4E, EP300, FBXL18, GPAM, H2AFY, HTT, KDM2A, KDM8, KIF1B, MAD1L1, MAPRE1, MCPH1, MECP2, NSMCE2, ORC4, PARP4, PDS5B, PKD1, PML, POGZ, PPP1R12A, PPP2R2A, PPP3CA, PRKCA, PRKDC, PSMB7, PSMC3, PSMD2, PTPRA, RAB11A, RAD51, RA…
BMX_Specific	regulation of production of miRNAs involved in gene silencing by miRNA	GO_BiologicalProcess	0.0013794	[AGFG1, DCAF1, EGFR, MYCN, PPP3CA, RALBP1, TP53]
BMX_Specific	negative regulation of macromolecule metabolic process	GO_BiologicalProcess	0.00138112	[ABI2, ABL1, ACVR1, ACVRL1, ADAM10, ADORA2B, AGFG1, AGO2, ANGPT1, APC, APLP2, APP, ASH1L, ATAD2B, ATP2B2, ATP2B4, ATXN2, AXIN2, BGLAP, BPTF, CASR, CCAR1, CCDC88A, CCNT1, CELF1, CHN1, CLEC16A, CLSTN1, CLU, CNOT1, CNOT6L, CPEB3, CREBBP, CSDE1, CTBP2, CTCF, CTNNB1, DAB2IP, DCAF1, DEDD, DEDD2, DEPTOR, DHCR24, DNAJA3, DOT1L, DPF3, DROSHA, EGFR, EHMT2, EIF2S1, EIF4E, EP300, EPC1, EPHB1, ERLEC1, ETV6, F…
BMX_Specific	positive regulation of innate immune response	GO_BiologicalProcess	0.00148138	[ABI2, AGFG1, ANKRD17, APLP2, ARHGEF28, CREBBP, DAB2IP, DCAF1, EIF4E, EP300, FERMT2, IGFBP7, IKBKB, IRAK3, ITCH, KRAS, NPLOC4, PAK1, PDPK1, PKD1, PKN2, POLR3B, POLR3C, POP4, PRKCA, PRKCE, PRKDC, PSMB7, PSMC3, PSMD2, PSPC1, PUM1, RALBP1, RBM14, SCARB1, SMPDL3B, TP53INP1, UBE2K, UFD1, WDFY1, WDR1, ZHX2]
BMX_Specific	regulation of supramolecular fiber organization	GO_BiologicalProcess	0.00149669	[ABI2, ABL1, APC, APP, ARPC1B, ARPC2, BAG4, BAIAP2, CAPZB, CARMIL1, CDC42EP2, CLIP1, CLIP3, CLU, EML2, FCHSD2, FHOD3, HDGFL2, KANK1, KIRREL1, MAPRE1, MECP2, MET, MID1, NAV3, NCK1, NOX4, PAK1, PRKCE, SPIRE2, SPTAN1, SPTBN2, TAOK1, TENM1, TIMELESS, TTBK2, WASHC1, WDR1, WIPF2]
BMX_Specific	stress-activated protein kinase signaling cascade	GO_BiologicalProcess	0.00150301	[ABI2, ADORA2B, AGFG1, APP, ARHGEF28, CASR, DAB2IP, DCAF1, EGFR, EPHB1, ERCC6, FGD2, HIPK3, IKBKB, ITCH, MAGI3, MAP3K21, MAP3K4, MAPK1, MAPK10, MID1, NBR1, PAK1, PKN2, RALBP1, ROR2, RORA, SASH1, SF3B1, SH3BP4, SH3RF1, SH3RF3, TAOK1, TGFB2, TIMELESS, WDR1, WNT7B]
BMX_Specific	sterol biosynthetic process	GO_BiologicalProcess	0.00150335	[ABCG1, ACACA, ACAT2, ANGPT1, DHCR24, ELOVL6, GPAM, HHAT, IDI1, MBTPS1, POR, PRKAA1, PRKAB1, PRKAG2]
BMX_Specific	protein localization to cilium	GO_BiologicalProcess	0.00150545	[ARL13B, CCDC88A, CROCC, CSNK1D, IFT122, MAPK15, PCARE, RABEP1, TTC21B, TUB]
BMX_Specific	negative regulation of lipid kinase activity	GO_BiologicalProcess	0.00150548	[ABI2, DAB2IP, PPP2R5A, WASHC1, WDR1]
BMX_Specific	histone-threonine phosphorylation	GO_BiologicalProcess	0.00150548	[AGFG1, CHEK1, DCAF1, PAK1, PRKCA]
BMX_Specific	mitotic cell cycle	GO_BiologicalProcess	0.00155972	[ABI2, ABL1, ACVR1, AGFG1, ANAPC4, ANAPC7, ANKRD17, APC, APP, ASH1L, CARM1, CCDC88A, CDC42EP2, CDH1, CDK14, CDK3, CHEK1, CHMP4B, CLIP1, CNOT1, CNOT6L, CSNK1D, CTNNB1, CUL2, CUL7, DAB2IP, DCAF1, DNA2, EGFR, EIF4E, EP300, FBXL18, GBF1, GOLGA4, GPAM, H2AFY, HSF1, HTT, KDM2A, KDM8, KIF1B, MAD1L1, MAGI1, MAPRE1, MCPH1, MECP2, NSMCE2, ORC4, PARP4, PDS5B, PKD1, PKN2, PML, POGZ, PPP1R12A, PPP2R2A, PPP3CA…
BMX_Specific	regulation of cell development	GO_BiologicalProcess	0.00156152	[ABI2, ABL1, ADAM10, AFDN, APLP2, APP, ARPC2, ASH1L, ATF1, AXIN2, CARM1, CARMIL1, CCDC88A, CDH2, CHN1, CNTN1, CNTN4, CPEB3, CRK, CSNK1D, CTNNB1, CUL7, DAB1, DAB2IP, DGUOK, DHRS3, DOCK1, DSCAM, DTNA, EIF4E, EP300, EYA1, FIG4, GAK, GOLGA4, HDAC7, HTT, IKBKB, IL6ST, IST1, ITSN2, KANK1, KDM4C, KIAA0319, MAPK1, MEGF8, MOB2, MYCL, NCK1, NTN1, OLFM4, PAK1, PCP4, PKD1, PLXNA1, PLXNA2, PPP3CA, PTK2, PTPRG…
BMX_Specific	cell morphogenesis involved in differentiation	GO_BiologicalProcess	0.00156687	[ABI2, ABL1, ADAM10, APP, ARL13B, ARPC2, B4GALT5, BAIAP2, CARMIL1, CDH2, CHN1, CLSTN1, CNTN4, COL14A1, CRK, CTNNB1, CTNND2, CUL7, DAB1, DCLK1, DDX11, DHRS3, DOCK1, DPYSL5, DSCAM, EP300, EPHB1, FARP1, FERMT2, GOLGA4, IST1, ITGA4, KANK1, MAPK1, MEGF8, MET, NECTIN1, NFIB, NTN1, OLFM4, PAK1, PARD3, PARVA, PIK3CD, PITPNA, PLXNA1, PLXNA2, PPP3CA, PRKCA, PTK2, PTPRA, RAB11A, RANBP9, RAPGEF2, ROBO2, RUFY…
BMX_Specific	phosphatidylinositol metabolic process	GO_BiologicalProcess	0.00160851	[ABI2, BPNT1, CLSTN1, CROCC, DAB2IP, FIG4, INPP5D, MTMR3, MTMR7, PI4K2B, PIGL, PIK3C2A, PIK3CD, PIP4P2, PKD1, PLA2G1B, PTK2, PTPN13, SBF1, SH3YL1, TTC7A, TTC7B, VAV2, WASHC1, WDR1, WDR91]
BMX_Specific	cellular response to epinephrine stimulus	GO_BiologicalProcess	0.00161142	[ATP2B2, ATP2B4, PDE4D, PRKCA, RYR2, SIRT2]
BMX_Specific	regulation of sister chromatid segregation	GO_BiologicalProcess	0.00163777	[ANAPC4, APC, AXIN2, CTCF, CTNNB1, DDX11, H2AFY, IGFBP7, MAD1L1, MAPK15, NSMCE2, PARP4, TEX14, TNKS, ZNF207]
BMX_Specific	response to temperature stimulus	GO_BiologicalProcess	0.001639	[APLP2, BAG4, CDH8, CLPB, CLU, CREBBP, DNAJA3, EIF2S1, EIF4E, EP300, EPHB1, HIKESHI, HSBP1L1, HSF1, IGFBP7, MAPK1, METRNL, NUP50, NUP98, PKD1, PRKAA1, PRKCA, PRSS55, PSIP1, RBM14, RNF34, TMEM135, TP53INP1, UCP3, VCP]
BMX_Specific	microtubule polymerization	GO_BiologicalProcess	0.00164183	[ABL1, CLIP1, CLIP3, CSNK1D, EML2, GOLGA4, HDGFL2, MAPRE1, MECP2, MET, NAV3, PAK1, RANBP9, ZNF207]
BMX_Specific	regulation of microtubule polymerization or depolymerization	GO_BiologicalProcess	0.00164183	[ABL1, APC, CLIP1, CLIP3, EML2, HDGFL2, MAPRE1, MECP2, MET, MID1, NAV3, PAK1, TAOK1, TTBK2]
BMX_Specific	nucleobase-containing compound metabolic process	GO_BiologicalProcess	0.00164227	[ABCG1, ABI2, ABL1, ABLIM2, ACACA, ACOT9, ACSL3, ACTG1, ACVR1, ACVRL1, ADAM10, ADARB2, ADCY3, ADORA2B, AGFG1, AGO2, AGPAT3, AK5, AMPD3, ANKRD17, APC, APP, ARFGEF3, ARHGEF28, ARID1B, ARID4B, ARNT2, ARPC2, ASH1L, ATAD2B, ATF1, ATP2B2, ATP2B4, ATXN2, AXIN2, BAZ1B, BNC2, BPNT1, BPTF, BRWD1, CAMKK2, CAMTA1, CAMTA2, CARM1, CASR, CCAR1, CCDC36, CCDC88A, CCNL2, CCNQ, CCNT1, CDH1, CDKAL1, CELF1, CHD5, CHE…
BMX_Specific	Insulin signaling pathway	KEGG	0.00164336	[ACACA, CRK, EIF4E, EXOC7, FLOT2, IKBKB, KRAS, MAPK1, MAPK10, PDPK1, PHKA1, PIK3CD, PRKAA1, PRKAB1, PRKAG2, PYGB, TSC2]
BMX_Specific	postsynaptic specialization	GO_CellularComponent	0.00164654	[ABI2, ADAM10, ADGRA1, ADORA2B, ARHGAP32, ATP2B2, ATP2B4, BNIP3, CAP2, CAPZB, CDH2, CLSTN1, CLSTN2, CLSTN3, CNN3, CPEB3, CTNNB1, CTNND2, DAB1, DAB2IP, DCLK1, DHRS3, DLGAP4, DROSHA, GRIA1, GRM5, KCNK2, KPNA1, MAPK1, OPRD1, PDPK1, PKN2, PLCB4, PRR12, SLC16A3, SPOCK1, TANC1, TSC2, WDR1]
BMX_Specific	negative regulation of cell cycle	GO_BiologicalProcess	0.00164819	[ABI2, ABL1, AGFG1, APC, CARM1, CDH1, CHEK1, CNOT1, CNOT6L, CTNNB1, CUL2, DAB2IP, DCAF1, DEPDC1B, DHCR24, DNA2, DOT1L, EGFR, EHMT2, EP300, EPC1, GAS7, H2AFY, KDM2A, KIF1B, MAD1L1, MAGI1, MCPH1, MYOCD, NUPR1, PARP4, PKD1, PML, POP4, PRKAA1, PRKAB1, PRKAG2, PRKCA, PRKDC, PRSS55, PSMB7, PSMC3, PSMD2, RAD51, RALBP1, RBM14, REEP5, RNASEH2B, SCP2, SMC1A, STK33, TAOK1, TERF2, TEX14, TFDP1, TGFB2, TIMELE…
BMX_Specific	positive regulation of neuron projection development	GO_BiologicalProcess	0.00167159	[ABI2, ATF1, CNTN1, CPEB3, CUL7, DAB2IP, DHRS3, DSCAM, DTNA, EP300, FIG4, GOLGA4, IST1, ITSN2, MEGF8, MOB2, NCK1, NTN1, PAK1, PKD1, PLXNA1, PLXNA2, RAB11A, RAPGEF2, ROBO2, RUFY3, SEMA4D, SEMA7A, SF3B1, STYXL1, SYT17, TENM1, WDR1, ZMYND8]
BMX_Specific	cellular response to monoamine stimulus	GO_BiologicalProcess	0.0016814	[ABL1, APP, ATP2B2, ATP2B4, CHN1, MAPK1, PDE4D, PRKCA, RYR2, SIRT2]
BMX_Specific	histone phosphorylation	GO_BiologicalProcess	0.0016814	[AGFG1, BAZ1B, CHEK1, DCAF1, H2AFY, PAK1, PPP3CA, PRKAA1, PRKAB1, PRKCA]
BMX_Specific	positive regulation of supramolecular fiber organization	GO_BiologicalProcess	0.00171331	[ABI2, ABL1, APP, ARPC1B, ARPC2, BAG4, BAIAP2, CARMIL1, CDC42EP2, CLIP1, CLU, FCHSD2, KIRREL1, MAPRE1, MECP2, MET, NAV3, NCK1, NOX4, PAK1, PRKCE, SPIRE2, TENM1, TIMELESS, WASHC1, WDR1, WIPF2]
BMX_Specific	enzyme activator activity	GO_BiologicalProcess	0.00177298	[ABI2, AGFG1, APP, ARHGAP24, ARHGAP32, ARHGEF12, BCL2L13, CCNT1, CDC42EP2, CHN1, CYB5B, DAB2IP, DCAF1, DEPDC1B, DOCK1, DOCK2, ERCC6, EVI5, GHRL, GRM5, GRTP1, LDLRAP1, MMP16, MTSS2, MYO9A, NUP50, NUPR1, PDPK1, PKN2, PPP2R5A, PPP2R5D, PRKAG2, PRKCE, PTPRA, PTPRH, RABEP1, RALBP1, RAPGEF2, RGS12, RIC8B, SLC19A1, TAOK1, TBC1D1, TBC1D22A, TBC1D9B, TOR1AIP2, TSC2, USP48, VCP, WDR1, ZHX2]
BMX_Specific	protein acylation	GO_BiologicalProcess	0.00177738	[ARFGEF3, CHD5, CHEK1, CLIP3, CREBBP, CTCF, DPF3, EIF4E, EP300, EP400, EPC1, GTF2B, HHAT, ING5, KANSL3, MECP2, MSL2, MYOCD, NAA16, NAA35, NUPR1, OGDH, POR, PRKAA1, PRKAB1, TAF12, TAF15, TAOK1, YEATS4, ZDHHC20]
BMX_Specific	nucleic acid metabolic process	GO_BiologicalProcess	0.00177936	[ABCG1, ABI2, ABL1, ABLIM2, ACTG1, ACVR1, ACVRL1, ADAM10, ADARB2, ADORA2B, AGFG1, AGO2, ANKRD17, APC, APP, ARFGEF3, ARHGEF28, ARID1B, ARID4B, ARNT2, ARPC2, ASH1L, ATAD2B, ATF1, ATP2B2, ATP2B4, ATXN2, AXIN2, BAZ1B, BNC2, BPTF, BRWD1, CAMKK2, CAMTA1, CAMTA2, CARM1, CASR, CCAR1, CCDC36, CCDC88A, CCNL2, CCNQ, CCNT1, CDH1, CDKAL1, CELF1, CHD5, CHEK1, CHN1, CLK1, CLK4, CLNS1A, CLU, CNOT1, CNOT6L, COMMD…
BMX_Specific	regulation of peptidyl-serine phosphorylation	GO_BiologicalProcess	0.00179896	[ANGPT1, APP, ARHGEF28, ATP2B2, ATP2B4, BAG4, EGFR, EIF4E, ERCC6, FNIP1, MAGI1, NCK1, NSD1, OPRD1, PAK1, PDE4D, PKD1, POP4, PRKAA1, SMYD3, TENM1, ZHX2]
BMX_Specific	presynaptic membrane	GO_CellularComponent	0.00179896	[ADORA2B, ATP2B2, ATP2B4, CACNA1D, CDH2, CLTB, CNTN1, CTNNB1, DHRS3, ERC1, FLOT2, GPM6A, GRIK3, GRIK4, HTT, IGFBP7, IGSF21, MAPK1, NCSTN, NECTIN1, OPRD1, SLC1A2]
BMX_Specific	regulation of mitotic cell cycle phase transition	GO_BiologicalProcess	0.00188318	[ACVR1, AGFG1, ANAPC4, ANAPC7, ANKRD17, APC, APP, CARM1, CCDC88A, CDC42EP2, CDH1, CNOT1, CNOT6L, CSNK1D, DCAF1, EGFR, EIF4E, EP300, KDM2A, KIF1B, MAD1L1, MAPRE1, MECP2, NSMCE2, PKD1, PML, PRKCA, PRKDC, PSMB7, PSMC3, PSMD2, RAB11A, RALBP1, RBM14, REEP5, RNASEH2B, SCARA3, SCP2, SF3B1, SIRT2, TAOK1, TEX14, TFDP1, TP53, TP53INP1, ZNF207]
BMX_Specific	DNA metabolic process	GO_BiologicalProcess	0.00189397	[ABL1, ACVRL1, AGFG1, ANKRD17, ATF1, AXIN2, CCDC36, CCDC88A, CDH1, CHEK1, CTCF, CTNNB1, DCAF1, DDX11, DEK, DEPDC1B, DNA2, DNAJA3, EEPD1, EGFR, EHMT2, ELOVL6, EP300, ERCC6, ERI3, EXD2, EYA1, FAF1, FUS, HID1, HSF1, IGFBP7, ING5, KCNK2, KDM1B, KDM2A, KPNA1, KRAS, MAP3K4, MAPK1, MAPK15, MECP2, MID1, MLH1, MPHOSPH8, MPP7, NFIB, NOX4, NPLOC4, NSMCE2, NUGGC, NUP98, ORC4, PARP4, PDS5B, PGBD5, PHB, PIAS4,…
BMX_Specific	regulation of cholesterol biosynthetic process	GO_BiologicalProcess	0.0019085	[ABCG1, ACACA, ANGPT1, ELOVL6, GPAM, HHAT, IDI1, MBTPS1, POR, PRKAA1]
BMX_Specific	positive regulation of cholesterol metabolic process	GO_BiologicalProcess	0.00191199	[ABCG1, LDLRAP1, POR, PRKAA1]
BMX_Specific	positive regulation of programmed necrotic cell death	GO_BiologicalProcess	0.00191199	[AGFG1, DCAF1, MPRIP, RALBP1]
BMX_Specific	intrinsic component of synaptic membrane	GO_CellularComponent	0.00191393	[ADORA2B, ATP2B2, ATP2B4, CACNA1D, CDH2, CLSTN1, CLSTN2, CLSTN3, CNTN1, DHRS3, FLOT2, GPM6A, GRIA1, GRIK4, HTT, IGFBP7, MAPK1, NCSTN, NECTIN1, OPRD1, PTPRA, SLC16A3, SLC1A2]
BMX_Specific	cellular response to antibiotic	GO_BiologicalProcess	0.00191393	[ABL1, ADCY3, AGFG1, BNIP3, CCDC88A, CHN1, CLU, DCAF1, DDX11, HSF1, MET, MINDY4, MPRIP, PRKAA1, PRKCE, PTPRH, RALBP1, RBM14, SMPD3, TIMELESS, TP53, TP53INP1, TRAP1]
BMX_Specific	negative regulation of microtubule polymerization or depolymerization	GO_BiologicalProcess	0.0019146	[APC, CLIP3, EML2, HDGFL2, MAPRE1, MID1, NAV3, TAOK1, TTBK2]
BMX_Specific	activation of MAPK activity	GO_BiologicalProcess	0.00195558	[ABI2, ADAM12, ADORA2B, AGFG1, ARHGEF28, CRK, DAB2IP, DCAF1, EGFR, ERCC6, GHR, GHRL, MAP3K21, MAP3K4, MAPK1, MAPK10, PAK1, PFDN1, PLA2G1B, PRKAA1, PRSS55, RALBP1, TAOK1, TXNRD1, WDR1, WNT7B, ZHX2]
BMX_Specific	protein dephosphorylation	GO_BiologicalProcess	0.00195576	[ABI2, CAMTA1, DAB2IP, EYA1, GBA3, GNA12, HTT, IDI1, IKBKB, LHPP, MINPP1, MRTFB, MTMR3, MTMR7, NCK1, NDUFAB1, PHACTR1, PPP1R12A, PPP1R37, PPP2R2A, PPP2R5A, PPP2R5D, PPP3CA, PPP4R3B, PTPN13, PTPN23, PTPN4, PTPRA, PTPRG, PTPRH, PTPRN2, RCAN1, SBF1, SCP2, STYXL1, WDR1]
BMX_Specific	MAP kinase activity	GO_BiologicalProcess	0.00195957	[ABI2, ADAM12, ADORA2B, AGFG1, ARHGEF28, CRK, DAB2IP, DCAF1, EGFR, ERCC6, FGD2, GBA3, GHR, GHRL, HIPK3, IRAK3, KRAS, MAP3K21, MAP3K4, MAPK1, MAPK10, MAPK15, NOX4, PAK1, PFDN1, PLA2G1B, PRKAA1, PRSS55, RALBP1, ROR2, RORA, SASH1, SORL1, STAT5A, TAOK1, TENM1, TIMELESS, TXNRD1, WDR1, WNT7B, ZHX2]
BMX_Specific	positive regulation of nervous system development	GO_BiologicalProcess	0.00196846	[ABI2, APP, ASH1L, ATF1, CLSTN1, CLSTN2, CLSTN3, CNTN1, CPEB3, CSNK1D, CTNNB1, CUL7, DAB1, DAB2IP, DHRS3, DSCAM, DTNA, EIF4E, EP300, EPHB1, FIG4, GHRL, GOLGA4, IL6ST, IST1, ITSN2, KDM4C, MAPK1, MECP2, MEGF8, MOB2, NCK1, NTN1, PAK1, PARD3, PCP4, PKD1, PLXNA1, PLXNA2, RAB11A, RAPGEF2, RNF10, ROBO2, RUFY3, SEMA4D, SEMA7A, SF3B1, STYXL1, SYT17, TCF12, TENM1, TGIF2, WDR1, ZMYND8]
BMX_Specific	protein methylation	GO_BiologicalProcess	0.00197883	[ACVR1, ARFGEF3, ARID4B, ASH1L, CARM1, CHD5, CTCF, CTNNB1, DOT1L, EHMT2, H2AFY, KDM4B, KDM4C, KMT2C, KMT5B, MECP2, MTF2, NSD1, NSD3, PAX7, PRDM2, RAB6A, RBBP5, SMYD3]
BMX_Specific	regulation of cellular biosynthetic process	GO_BiologicalProcess	0.00200932	[ABCG1, ABI2, ABL1, ACSL3, ACTG1, ACVR1, ACVRL1, ADAM10, ADORA2B, AGFG1, AGO2, ANKRD17, APC, APP, ARFGEF3, ARHGEF28, ARID1B, ARID4B, ARNT2, ARPC2, ASH1L, ATAD2B, ATF1, ATP2B2, ATP2B4, ATXN2, BAZ1B, BGLAP, BNC2, BPTF, BRWD1, CAMKK2, CAMTA1, CAMTA2, CARM1, CASR, CCAR1, CCDC88A, CCNL2, CCNQ, CCNT1, CDH1, CELF1, CHD5, CHEK1, CHN1, CLU, CNOT1, CNOT6L, COMMD6, CPEB3, CREBBP, CRK, CSDE1, CTBP2, CTCF, CT…
BMX_Specific	Fc gamma R-mediated phagocytosis	KEGG	0.00204856	[ARPC1B, ARPC2, CRK, DOCK2, INPP5D, MAPK1, MYO10, PAK1, PIK3CD, PLD2, PRKCA, PRKCE, VAV2]
BMX_Specific	actin cytoskeleton organization	GO_BiologicalProcess	0.00205441	[ABI2, ABL1, ABLIM2, ACTG1, ARPC1B, ARPC2, BAG4, BAIAP2, CAP2, CAPZB, CARMIL1, CASR, CCDC88A, CDC42EP2, CLU, CNN3, CRK, DAB2IP, DOCK2, DTNA, FARP1, FARP2, FAT1, FCHSD2, FGD2, FHOD3, FRMD5, GAS7, GHRL, IKBKB, KANK1, KIRREL1, KRAS, LDB3, MET, MICAL3, MINDY4, MKLN1, MOB2, MTSS1, MYBPC1, NCK1, NOX4, PAK1, PARVA, PDPK1, PHACTR1, PLA2G1B, PRKCE, RNF34, RUFY3, SF3B1, SMTNL2, SPIRE2, SPTAN1, SPTBN2, TAOK…
BMX_Specific	positive regulation of cell cycle	GO_BiologicalProcess	0.00206327	[ABI2, ABL1, ANAPC4, ANKRD17, APC, APP, ASH1L, BRAP, CARM1, CCDC88A, CCNT1, CHEK1, CHN1, CNOT1, CNOT6L, DAB2IP, DDX11, EGFR, EIF4E, EP300, H2AFY, HSF1, HTT, IGFBP7, MAPK15, MECP2, NSMCE2, PKD1, PKN2, PML, PPP3CA, PRKCA, PRKCE, RAB11A, REEP5, SF3B1, SIRT2, SMPD3, SRPK2, TFDP1, TGFB2, TP53, WDR1, ZNF16]
BMX_Specific	positive regulation of cell morphogenesis involved in differentiation	GO_BiologicalProcess	0.00206918	[ABL1, ARPC2, CARMIL1, CRK, CUL7, DOCK1, DSCAM, GOLGA4, IST1, MEGF8, NTN1, OLFM4, PAK1, PLXNA1, PLXNA2, RAB11A, ROBO2, RUFY3, SEMA4D, SEMA7A, SF3B1]
BMX_Specific	cellular response to drug	GO_BiologicalProcess	0.00207402	[ABL1, ADCY3, AGFG1, APC, ARHGEF28, ATP2B2, ATP2B4, BNIP3, CCDC88A, CDH1, CHN1, CLU, CRK, CTNNB1, DCAF1, DDX11, EGFR, EHMT2, EIF4E, GPAM, HSF1, KLF9, MAPK1, MET, MINDY4, MPRIP, PPP1R12A, PPP3CA, PRKAA1, PRKAB1, PRKCE, PTPRH, RAD51, RALBP1, RBM14, RYR2, SMPD3, SMYD3, TIMELESS, TP53, TP53INP1, TRAP1]
BMX_Specific	heterocycle metabolic process	GO_BiologicalProcess	0.00207447	[ABCG1, ABCG2, ABI2, ABL1, ABLIM2, ACACA, ACOT9, ACSL3, ACTG1, ACVR1, ACVRL1, ADAM10, ADARB2, ADCY3, ADORA2B, AGFG1, AGO2, AGPAT3, AK5, AMDHD1, AMPD3, ANKRD17, APC, APP, ARFGEF3, ARHGEF28, ARID1B, ARID4B, ARNT2, ARPC2, ASH1L, ATAD2B, ATF1, ATP2B2, ATP2B4, ATXN2, AXIN2, BAZ1B, BNC2, BPNT1, BPTF, BRWD1, BTBD9, CAMKK2, CAMTA1, CAMTA2, CARM1, CARMIL1, CASR, CCAR1, CCDC36, CCDC88A, CCNL2, CCNQ, CCNT1,…
BMX_Specific	intracellular transport	GO_BiologicalProcess	0.0020784	[ABCD3, ABCG1, ACACA, ACOX1, ACVR1, ADORA2B, AGFG1, ANGPT1, ANKFY1, APC, APLP2, APP, ARCN1, ASPSCR1, ATG4B, BAG4, BAIAP3, BGLAP, CACNA1D, CAPZB, CASR, CCDC88A, CDH1, CEMIP, CHMP4B, CHN1, CLEC16A, CLIP1, CLSTN1, CLTB, CLU, CSNK1D, CTBP2, CTNNB1, DCAF1, DCLK1, DST, EIF4E, EIPR1, ERC1, ERLEC1, EVI5, FERMT2, FLOT2, GAK, GBF1, GRIA1, GRTP1, HEATR3, HHAT, HID1, HIKESHI, HTT, IFT122, IGFBP7, IPO4, KIF1A…
BMX_Specific	regulation of anatomical structure size	GO_BiologicalProcess	0.00208459	[ABI2, ABL1, ADORA2B, ANO6, ARPC1B, ARPC2, BAG4, BAIAP2, CAPZB, CARMIL1, CASR, CDC42EP2, CLNS1A, DEPTOR, DSCAM, EGFR, FCHSD2, FHOD3, GOLGA4, HNF1B, HTT, IST1, KANK1, KCNMB4, KIRREL1, MEGF8, MINDY4, NCK1, NTN1, PAK1, PIK3C2A, PRKCE, PRR16, RAB11A, RUFY3, SEMA4D, SEMA7A, SF3B1, SPART, SPIRE2, SPTAN1, SPTBN2, TENM1, TXNRD1, UTS2B, VAV2, WASHC1, WDR1, WIPF2, WNT7B]
BMX_Specific	lipid modification	GO_BiologicalProcess	0.0020906	[ABCD3, ABCG1, ABI2, ACAT2, ACOX1, APLP2, BPNT1, CHN1, CLSTN1, DAB2IP, ECHDC1, GBA3, INPP5D, MTMR3, MTMR7, PI4K2B, PIK3C2A, PIK3CD, PIP4P2, PKD1, POR, PPP2R5A, PRKAA1, PRKAG2, PTK2, SCP2, SLC10A6, TTC7A, TTC7B, VAV2, WASHC1, WDR1, WDR91]
BMX_Specific	protein localization to cell periphery	GO_BiologicalProcess	0.00209748	[ACSL3, ADAM10, AFDN, APC, ARL13B, BAG4, CDH1, CDH2, CLIP1, CLIP3, CLSTN1, DPP6, EGFR, FLOT2, GAK, GOLGA4, GOLPH3L, GPC6, IKBKB, KIF1B, LDLRAP1, MAPK1, MAPK10, PDPK1, PPIL2, PPP2R5A, PRKCE, RAB11A, RAB31, RABEP1, RAPGEF2, TSPAN5, TTC7A, TTC7B, TUB]
BMX_Specific	protein catabolic process	GO_BiologicalProcess	0.00212565	[ABI2, ADAM12, AGFG1, ANAPC4, ANAPC7, APC, ATG4B, BGLAP, BNIP3, CDH1, CHMP4B, CLEC16A, CLU, CSNK1D, CTNNB1, CUL2, CUL7, DAB2IP, DCAF1, DEDD, EGFR, ERLEC1, FAF1, FBXL18, FBXW4, GBA3, GNA12, GPC3, HECTD3, IRAK3, ITCH, ITGA2B, KDM2A, MAGI1, MVB12B, NPAS3, NPLOC4, NUPR1, ODC1, OPRD1, PACSIN3, PHB, PKD1, PLEKHG5, PML, POMT2, PRKCA, PSMB7, PSMC3, PSMD2, PTK2, PTPN23, RALBP1, RNF115, RNF34, SCARA3, SIRT…
BMX_Specific	protein localization to membrane	GO_BiologicalProcess	0.00213111	[ABI2, ACSL3, ADAM10, AFDN, APC, ARL13B, ATG4B, BAG4, CDH1, CDH2, CEMIP, CHD5, CHMP4B, CLIP1, CLIP3, CLSTN1, DAB2IP, DNAJA3, DPP6, EGFR, FERMT2, FLOT2, GAK, GOLGA4, GOLPH3L, GPC6, IFT122, IKBKB, ITGA4, LDLRAP1, MAPK1, MAPK10, PAK1, PARD3, PDPK1, POP5, PPIL2, PPP2R5A, PRKCE, RAB11A, RAB31, RABEP1, RAPGEF2, REEP5, SYNE3, TCAF1, TFDP1, TM2D1, TM9SF2, TM9SF4, TP53, TSPAN5, TTC7A, TTC7B, TUB, WDR1, ZD…
BMX_Specific	regulation of nucleic acid-templated transcription	GO_BiologicalProcess	0.00214719	[ABCG1, ABI2, ABL1, ACTG1, ACVR1, ACVRL1, ADAM10, ADORA2B, AGFG1, AGO2, APC, APP, ARFGEF3, ARHGEF28, ARID1B, ARID4B, ARNT2, ARPC2, ASH1L, ATAD2B, ATF1, ATP2B2, ATP2B4, BAZ1B, BNC2, BPTF, BRWD1, CAMKK2, CAMTA1, CAMTA2, CARM1, CASR, CCAR1, CCDC88A, CCNL2, CCNQ, CCNT1, CDH1, CHD5, CHEK1, CHN1, CLU, CNOT1, COMMD6, CPEB3, CREBBP, CRK, CSDE1, CTBP2, CTCF, CTNNB1, CUL2, DAB2IP, DCAF1, DCAF6, DDX11, DEDD…
BMX_Specific	Renal cell carcinoma	KEGG	0.00214824	[ARNT2, CREBBP, CRK, CUL2, EP300, KRAS, MAPK1, MET, PAK1, PIK3CD, TGFB2]
BMX_Specific	phosphatidylinositol phosphorylation	GO_BiologicalProcess	0.0021496	[ABI2, BPNT1, CLSTN1, DAB2IP, PI4K2B, PIK3C2A, PIK3CD, PKD1, PTK2, TTC7A, TTC7B, VAV2, WASHC1, WDR1, WDR91]
BMX_Specific	Hepatocellular carcinoma	KEGG	0.00218822	[ACTG1, APC, ARID1B, AXIN2, CTNNB1, DPF3, EGFR, KRAS, MAPK1, MET, PIK3CD, PRKCA, SMARCA4, SMARCC1, TGFB2, TP53, TXNRD1, WNT5B, WNT7B]
BMX_Specific	regulation of cellular macromolecule biosynthetic process	GO_BiologicalProcess	0.00220889	[ABCG1, ABI2, ABL1, ACTG1, ACVR1, ACVRL1, ADAM10, ADORA2B, AGFG1, AGO2, ANKRD17, APC, APP, ARFGEF3, ARHGEF28, ARID1B, ARID4B, ARNT2, ARPC2, ASH1L, ATAD2B, ATF1, ATP2B2, ATP2B4, ATXN2, BAZ1B, BNC2, BPTF, BRWD1, CAMKK2, CAMTA1, CAMTA2, CARM1, CASR, CCAR1, CCDC88A, CCNL2, CCNQ, CCNT1, CDH1, CELF1, CHD5, CHEK1, CHN1, CLU, CNOT1, CNOT6L, COMMD6, CPEB3, CREBBP, CRK, CSDE1, CTBP2, CTCF, CTNNB1, CUL2, DA…
BMX_Specific	late endosome	GO_CellularComponent	0.00221523	[ABI2, ASTN2, BAIAP3, CHID1, CHMP4B, CLEC16A, CROCC, DAB2IP, EGFR, FIG4, GALNT18, GNPNAT1, HTT, MAPK1, MVB12B, NBR1, OSBP2, PIP4P2, PTPRH, RAB11A, RAPGEF2, SDF4, TXNRD1, UBXN6, UVRAG, WASHC1, WDR1, WDR91, YIPF1, YIPF2]
BMX_Specific	response to antineoplastic agent	GO_BiologicalProcess	0.00222014	[ADAM10, ADAM12, APC, CDH1, CTNNB1, DDX11, EGFR, EIF4E, GBA3, HSF1, KIF1B, MINDY4, PRKAA1, RAD51, SMYD3, TIMELESS]
BMX_Specific	regulation of MAP kinase activity	GO_BiologicalProcess	0.0022546	[ABI2, ADAM12, ADORA2B, AGFG1, ARHGEF28, CRK, DAB2IP, DCAF1, EGFR, ERCC6, FGD2, GBA3, GHR, GHRL, HIPK3, IRAK3, KRAS, MAP3K21, MAP3K4, MAPK1, MAPK10, NOX4, PAK1, PFDN1, PLA2G1B, PRKAA1, PRSS55, RALBP1, ROR2, RORA, SASH1, SORL1, STAT5A, TAOK1, TENM1, TIMELESS, TXNRD1, WDR1, WNT7B, ZHX2]
BMX_Specific	negative regulation of metabolic process	GO_BiologicalProcess	0.00228067	[ABI2, ABL1, ACVR1, ACVRL1, ADAM10, ADORA2B, AGFG1, AGO2, ANGPT1, APC, APLP2, APP, ARFGEF3, ASH1L, ATAD2B, ATP2B2, ATP2B4, ATXN2, AXIN2, BAG4, BGLAP, BNIP3, BPTF, CASR, CCAR1, CCDC88A, CCNT1, CELF1, CHMP4B, CHN1, CLEC16A, CLSTN1, CLU, CNOT1, CNOT6L, CPEB3, CREBBP, CSDE1, CTBP2, CTCF, CTNNB1, DAB2IP, DCAF1, DEDD, DEDD2, DEPTOR, DHCR24, DNAJA3, DOT1L, DPF3, DROSHA, EGFR, EHMT2, EIF2S1, EIF4E, EP300…
BMX_Specific	cytoskeletal part	GO_CellularComponent	0.00229314	[ABI2, ABLIM1, ACTG1, ACVR1, ADORA2B, AK5, APC, APP, ARL13B, ARMC9, ARPC1B, ARPC2, AXIN2, C10orf90, C2CD3, CAP2, CAPZB, CARMIL1, CCDC81, CCDC88A, CDC42EP2, CDH1, CDH2, CEP170, CFAP20, CFAP74, CHEK1, CLIP1, CROCC, CSNK1D, CTNNB1, CUL7, DAB2IP, DDX11, DEPDC1B, DIDO1, DNAJA3, DNAL1, DST, DTNA, EML2, EVI5, EVPL, EXOC7, FAM110B, FAM83H, FERMT2, FHOD3, FLOT2, GAS7, GOLGA4, HID1, HIPK1, HSF1, HTT, IFT12…
BMX_Specific	negative regulation of protein complex disassembly	GO_BiologicalProcess	0.00229875	[APC, CAPZB, CARMIL1, CLEC16A, HDGFL2, IRAK3, MID1, NAV3, SPTAN1, SPTBN2, TAOK1, TTBK2]
BMX_Specific	homeostatic process	GO_BiologicalProcess	0.00229962	[ABCG1, ABCG2, ABL1, ACACA, ACAT2, ACOX1, ACTG1, ADCY3, ADORA2B, AFDN, AMPD3, ANKRD11, ANO6, APC, APLP2, APP, ASPSCR1, ATP2A3, ATP2B2, ATP2B4, ATP6V1E1, BAIAP3, BGLAP, BNIP3, BPNT1, BTBD9, CACNA1D, CASR, CCDC88A, CCR9, CDH2, CEMIP, CHMP4B, CHN1, CLNS1A, CLSTN1, CLU, CREBBP, CRNKL1, CROCC, CSDE1, CTNNB1, DEDD2, DHRS3, DNA2, DNAJA3, DPYSL5, EGFR, EIF4E, ELOVL6, ERCC6, FAM155A, FAM155B, FAM3B, GARS,…
BMX_Specific	regulation of macromolecule biosynthetic process	GO_BiologicalProcess	0.00230058	[ABCG1, ABI2, ABL1, ACTG1, ACVR1, ACVRL1, ADAM10, ADORA2B, AGFG1, AGO2, ANKRD17, APC, APP, ARFGEF3, ARHGEF28, ARID1B, ARID4B, ARNT2, ARPC2, ASH1L, ATAD2B, ATF1, ATP2B2, ATP2B4, ATXN2, BAZ1B, BNC2, BPTF, BRWD1, CAMKK2, CAMTA1, CAMTA2, CARM1, CASR, CCAR1, CCDC88A, CCNL2, CCNQ, CCNT1, CDH1, CELF1, CHD5, CHEK1, CHN1, CLU, CNOT1, CNOT6L, COMMD6, CPEB3, CREBBP, CRK, CSDE1, CTBP2, CTCF, CTNNB1, CUL2, DA…
BMX_Specific	transmembrane receptor protein serine/threonine kinase signaling pathway	GO_BiologicalProcess	0.00230077	[ABI2, ABL1, ACVR1, ACVRL1, ADAM12, APLP2, CREBBP, DAB2IP, EIF4E, EP300, FERMT2, GARS, GPC3, HHAT, KCP, LEMD3, LTBP2, MEGF8, MYOCD, PARD3, PDPK1, PFDN1, PLXNA1, PML, PPP3CA, PRSS55, PTK2, RBM14, ROR2, RORA, RYR2, SMPD3, SPART, SRFBP1, TGFB2, TGIF2, TP53INP1, WDR1]
BMX_Specific	regulation of synapse organization	GO_BiologicalProcess	0.00230245	[ABI2, ABL1, ADAM10, APP, CDH2, CDH8, CHN1, CLSTN1, CLSTN2, CLSTN3, CTTNBP2, DAB2IP, EIF4E, EPHB1, FARP1, GHRL, GPM6A, MAPK1, MECP2, NECTIN1, NTN1, PTK2, ROBO2, SEMA4D, SF3B1, VCP, WDR1, ZMYND8]
BMX_Specific	microtubule cytoskeleton	GO_CellularComponent	0.00232993	[ABI2, ACVR1, AK5, APC, APP, ARMC9, AXIN2, C10orf90, C2CD3, CCDC81, CCDC88A, CDC42EP2, CEP170, CFAP20, CHEK1, CLIP1, CROCC, CSNK1D, CTNNB1, CUL7, DAB2IP, DDX11, DEPDC1B, DIDO1, DNAL1, DST, EML2, EVI5, EXOC7, FAM110B, GOLGA4, HID1, HIPK1, HSF1, HTT, IFT122, IST1, ITSN2, KATNA1, KCNK2, KDM2A, KIF19, KIF1A, KIF1B, KIF21A, MAD1L1, MAPK1, MAPK15, MAPRE1, MCPH1, MECP2, MICAL3, MID1, NAV3, PARP4, PDE4D,…
BMX_Specific	protein acetylation	GO_BiologicalProcess	0.00234161	[ARFGEF3, CHD5, CHEK1, CREBBP, CTCF, DPF3, EIF4E, EP300, EP400, EPC1, GTF2B, ING5, KANSL3, MECP2, MSL2, MYOCD, NAA16, NAA35, NUPR1, POR, PRKAA1, PRKAB1, TAF12, TAF15, TAOK1, YEATS4]
BMX_Specific	cholesterol biosynthetic process	GO_BiologicalProcess	0.00234284	[ABCG1, ACACA, ACAT2, ANGPT1, DHCR24, ELOVL6, GPAM, HHAT, IDI1, MBTPS1, POR, PRKAA1, PRKAB1]
BMX_Specific	Ras protein signal transduction	GO_BiologicalProcess	0.00234519	[ABI2, ABL1, ARFGEF3, ARHGEF12, ARHGEF28, ARHGEF37, BRAP, CDC42EP2, CRK, DAB2IP, FARP1, FARP2, FGD2, GBF1, GNA12, ITSN2, KANK1, KRAS, MAPK1, MET, NTN1, PARD3, PKD1, PLEKHG4, PLEKHG5, PPP3CA, RAB11A, RAB31, RAB6A, RALGPS1, RALGPS2, RAPGEF2, RASGEF1A, RBM14, RNF34, SCAI, SH3YL1, STAT5A, TGFB2, TIMELESS, TP53, TP53INP1, TXNRD1, VAV2, WDR1, ZHX2]
BMX_Specific	regulation of cell shape	GO_BiologicalProcess	0.00234917	[BAIAP2, BRWD1, CDC42EP2, CFDP1, CRK, FERMT2, FGD2, FHOD3, GNA12, MKLN1, MYO10, PARVA, PLXNA1, PLXNA2, PTK2, RNF34, SEMA4D, SH3KBP1, SYNE3, WDR1]
BMX_Specific	regulation of developmental growth	GO_BiologicalProcess	0.00241095	[ABL1, AGFG1, APP, CARM1, CASR, CELF1, DCAF1, DSCAM, GHR, GHRL, GOLGA4, GPAM, HNF1B, HSF1, HTT, IST1, ITSN2, KCNK2, MAPK1, MEGF8, NTN1, PAK1, PFDN1, POR, PRKDC, PTK2, RAB11A, RALBP1, RUFY3, SEMA4D, SEMA7A, SF3B1, SPART, STAT5A, SYT17, WWC1]
BMX_Specific	glycerophospholipid metabolic process	GO_BiologicalProcess	0.00243166	[ABI2, ACSL3, AGPAT3, BPNT1, CEPT1, CLSTN1, CROCC, DAB2IP, FIG4, GPAM, INPP5D, MBOAT2, MECP2, MTMR3, MTMR7, PI4K2B, PIGL, PIK3C2A, PIK3CD, PIP4P2, PKD1, PLA2G1B, PLD2, PTK2, PTPN13, RBM5, SBF1, SCARB1, SF3B1, SH3YL1, SLC44A2, TTC7A, TTC7B, VAV2, WASHC1, WDR1, WDR91]
BMX_Specific	cell-cell junction assembly	GO_BiologicalProcess	0.00249511	[ABI2, AFDN, APC, CDH1, CDH2, CDH6, CDH8, CTNND2, DAB2IP, HDAC7, IKBKB, MPP7, PARD3, PKN2, PRKCA, PTPN13, TLN2, WDR1]
BMX_Specific	regulation of innate immune response	GO_BiologicalProcess	0.00250343	[ABI2, AGFG1, ANKRD17, APLP2, ARHGEF28, BGLAP, CREBBP, CRK, CSDE1, DAB2IP, DCAF1, EIF4E, EP300, FERMT2, IGFBP7, IKBKB, IRAK3, ITCH, KRAS, NPLOC4, PAK1, PDPK1, PKD1, PKN2, POLR3B, POLR3C, POP4, PRKCA, PRKCE, PRKDC, PSMB7, PSMC3, PSMD2, PSPC1, PUM1, RALBP1, RBM14, SCARB1, SMPDL3B, TP53INP1, UBE2K, UFD1, USP18, WDFY1, WDR1, ZHX2]
BMX_Specific	secondary alcohol metabolic process	GO_BiologicalProcess	0.0025061	[ABCG1, ACACA, ACAT2, ANGPT1, APP, DHCR24, ELOVL6, GBA3, GPAM, HHAT, IDI1, LDLRAP1, MBTPS1, OSBP2, POR, PRKAA1, PRKAB1, SCARB1, SLC10A6, SORL1, TTC39B, VDR]
BMX_Specific	chromosomal region	GO_CellularComponent	0.00253182	[APC, BAZ1B, CCDC88A, CFDP1, CHEK1, CLIP1, CTCF, DNA2, DOT1L, H2AFY, HID1, HSF1, KDM4B, KDM4C, KMT5B, MAD1L1, NSMCE2, NUP98, ORC4, PARP4, PDS5B, PMF1, PML, PPP1R12A, PPP2R5A, PRKDC, RAD51, SCMH1, SF3B1, SIRT2, SMC1A, SMCHD1, SMG6, TERF2, TEX14, TNKS, UVRAG, ZNF207]
BMX_Specific	reelin-mediated signaling pathway	GO_BiologicalProcess	0.00263445	[ABI2, CRK, DAB2IP, STAT5A, WDR1]
BMX_Specific	positive regulation of necrotic cell death	GO_BiologicalProcess	0.00263445	[AGFG1, BNIP3, DCAF1, MPRIP, RALBP1]
BMX_Specific	positive regulation of DNA metabolic process	GO_BiologicalProcess	0.00271133	[ATF1, CTNNB1, DDX11, DEPDC1B, DNA2, EGFR, ERCC6, EYA1, FAF1, FUS, HSF1, KRAS, MAP3K4, MAPK1, MAPK15, MECP2, MLH1, MPHOSPH8, NOX4, PARP4, PML, RAD51, RBM14, SMCHD1, SPIRE2, TCP1, TIMELESS, TNKS, TP53INP1]
BMX_Specific	transport	GO_BiologicalProcess	0.00273059	[ABCC3, ABCD3, ABCG1, ABCG2, ABI2, ABL1, ACACA, ACAT2, ACOX1, ACSL3, ACTG1, ACVR1, ADAM10, ADAM12, ADGRE3, ADORA2B, AGFG1, AMPD3, ANGPT1, ANKFY1, ANO6, APC, APLP2, APP, ARCN1, ARHGEF28, ARPC1B, ARPC2, ASPSCR1, ASTN2, ATG4B, ATP2A3, ATP2B2, ATP2B4, ATP6V1E1, ATXN2, BAG4, BAIAP2, BAIAP3, BGLAP, BNIP3, BPNT1, BTBD9, CACNA1D, CACNA1I, CAPN1, CAPZB, CARMIL1, CASR, CATSPER3, CCDC88A, CDH1, CDH2, CEMIP,…
BMX_Specific	Regulation of actin cytoskeleton	KEGG	0.00280002	[ABI2, ACTG1, APC, ARHGEF12, ARPC1B, ARPC2, BAIAP2, CRK, DOCK1, EGFR, GNA12, ITGA2B, ITGA4, ITGAE, KRAS, MAPK1, MYL5, PAK1, PIK3CD, PPP1R12A, PTK2, VAV2]
BMX_Specific	cholesterol metabolic process	GO_BiologicalProcess	0.00280869	[ABCG1, ACACA, ACAT2, ANGPT1, APP, DHCR24, ELOVL6, GBA3, GPAM, HHAT, IDI1, LDLRAP1, MBTPS1, OSBP2, POR, PRKAA1, PRKAB1, SCARB1, SLC10A6, SORL1, TTC39B]
BMX_Specific	calmodulin dependent kinase signaling pathway	GO_BiologicalProcess	0.00286034	[CAMKK2, HTT, PCP4, PRKAA1]
BMX_Specific	pinosome	GO_CellularComponent	0.00286034	[ANKFY1, APLP2, CARMIL1, CLIP1]
BMX_Specific	blood vessel development	GO_BiologicalProcess	0.00290453	[ABI2, ABL1, ACVR1, ACVRL1, ADAM12, AGO2, ANGPT1, ANKRD17, APC, ARHGAP24, BGLAP, CDH2, CHN1, CNTN1, CTNNB1, CUL7, DAB2IP, EML2, EPHB1, EYA1, FHOD3, GARS, GHRL, GPC3, HDAC7, HIPK1, JCAD, LAMA1, LEMD3, LUZP1, MAPK1, MECP2, MEGF8, MIA3, MINDY4, MMP2, MYOCD, PARVA, PCSK5, PDPK1, PIK3C2A, PKD1, PKNOX1, PLXNA1, PML, PPP3CA, PRKCA, PRSS55, PTK2, RAPGEF2, RNASEH2A, ROBO2, RORA, SASH1, SRPK2, TGFB2, UNC5B…
BMX_Specific	DNA repair	GO_BiologicalProcess	0.00291352	[ABL1, AGFG1, AXIN2, CCDC88A, CDH1, CHEK1, DCAF1, DDX11, DEK, DEPDC1B, DNA2, EEPD1, EGFR, ELOVL6, EP300, ERCC6, EXD2, EYA1, FUS, HID1, HSF1, IGFBP7, KDM2A, MID1, MLH1, MPP7, NPLOC4, NSMCE2, PARP4, PDS5B, PIAS4, PML, PRKDC, RAD51, RBM14, REV3L, RNASEH2A, SLC19A1, SMC1A, SMCHD1, SPIRE2, TAOK1, TERF2, TIMELESS, TNKS, TP53, TP53INP1, UFD1, USP10, UVRAG, VCP, XPA]
BMX_Specific	nucleic acid-templated transcription	GO_BiologicalProcess	0.0029139	[ABCG1, ABI2, ABL1, ABLIM2, ACTG1, ACVR1, ACVRL1, ADAM10, ADORA2B, AGFG1, AGO2, APC, APP, ARFGEF3, ARHGEF28, ARID1B, ARID4B, ARNT2, ARPC2, ASH1L, ATAD2B, ATF1, ATP2B2, ATP2B4, BAZ1B, BNC2, BPTF, BRWD1, CAMKK2, CAMTA1, CAMTA2, CARM1, CASR, CCAR1, CCDC88A, CCNL2, CCNQ, CCNT1, CDH1, CHD5, CHEK1, CHN1, CLU, CNOT1, COMMD6, CPEB3, CREBBP, CRK, CSDE1, CTBP2, CTCF, CTNNB1, CUL2, DAB2IP, DCAF1, DCAF6, DDX…
BMX_Specific	GTPase regulator activity	GO_BiologicalProcess	0.00295883	[ABI2, AGFG1, ARHGAP24, ARHGAP32, ARHGEF12, CDC42EP2, CHN1, DAB2IP, DCAF1, DEPDC1B, DNAJA3, DOCK1, DOCK2, EVI5, GRTP1, LDLRAP1, MTSS2, MYO9A, NUP50, RABEP1, RALBP1, RAPGEF2, RGS12, RIC8B, RNASEH2A, SH3BP4, TBC1D1, TBC1D22A, TBC1D9B, TSC2, USP48, WDR1]
BMX_Specific	Proteoglycans in cancer	KEGG	0.00296107	[ACTG1, ARHGEF12, CTNNB1, DROSHA, EGFR, GPC3, KRAS, MAPK1, MET, MMP2, PAK1, PDPK1, PIK3CD, PPP1R12A, PRKCA, PTK2, TGFB2, TP53, VAV2, WNT5B, WNT7B]
BMX_Specific	cellular macromolecule catabolic process	GO_BiologicalProcess	0.00299239	[ABI2, AGFG1, AGO2, ANAPC4, ANAPC7, AXIN2, BNIP3, CCDC88A, CDH1, CHMP4B, CLEC16A, CLU, CNOT1, CNOT6L, CPEB3, CSDE1, CSNK1D, CTNNB1, CUL2, CUL7, DAB2IP, DCAF1, DEDD2, DNA2, DROSHA, EIF4E, ERI3, ERLEC1, FAF1, FBXL18, FBXW4, GBA3, GNA12, HECTD3, HSF1, ITCH, ITGA2B, KDM2A, KPNA1, MAGI1, MLH1, MTREX, MVB12B, NPAS3, NPLOC4, NUPR1, OPRD1, PKD1, PML, POMT2, POP5, PPP2R2A, PRKCA, PRR5L, PSMB7, PSMC3, PSMD…
BMX_Specific	taxis	GO_BiologicalProcess	0.00305682	[ADAM10, ANGPT1, ANO6, APP, CASR, CCR9, CHN1, CLSTN1, CLU, CMTM7, CMTM8, CNTN1, CNTN4, CRK, DAB1, DDX11, DHRS3, DOCK2, DPYSL5, DSCAM, EML2, EP300, EPHB1, GBF1, GOLGA4, HSF1, MAPK1, MEGF8, MET, NECTIN1, NFIB, NTN1, PADI2, PARVA, PDE4D, PIK3CD, PKD1, PLA2G1B, PLEKHG5, PLXNA1, PLXNA2, PPP3CA, PRKCA, PRSS55, PTK2, PTPRA, RALBP1, RANBP9, RNASEH2A, ROBO2, SEMA4D, SEMA7A, SH3KBP1, SPTAN1, SPTBN2, TGFB2,…
BMX_Specific	protein modification by small protein conjugation or removal	GO_BiologicalProcess	0.0030705	[ABL1, AGFG1, ANAPC4, ANAPC7, ANGPT1, APC, ARHGEF28, ARPC2, ASB15, ASB2, BRAP, C10orf90, CDH1, CTNNB1, CUL2, CUL7, DCAF1, DCAF6, DEPDC1B, DTX2, EIPR1, EP300, EYA1, FBXL18, FBXO25, FBXW4, FOXK1, GARS, HECTD3, HERC4, ITCH, JOSD1, KDM1B, KDM2A, KDM2B, KLHL2, KRAS, LRRFIP1, MAGI1, MED27, MIA3, MINDY4, MKRN1, MSL2, NOSIP, NPAS3, NSMCE2, NUP50, NUP98, OTUB2, PARP4, PELI2, PIAS4, PKD1, PPIL2, PPP3CA, PR…
BMX_Specific	regulation of endothelial cell migration	GO_BiologicalProcess	0.00309545	[ABI2, ABL1, ACVRL1, ANGPT1, APC, BGLAP, DAB2IP, HDAC7, HSF1, JCAD, MECP2, MET, PDPK1, PIK3C2A, PKD1, PRKCA, PRSS55, PTK2, SASH1, SCARB1, STAT5A, WDR1]
BMX_Specific	regulation of multicellular organismal process	GO_BiologicalProcess	0.00310194	[ABI2, ABL1, ACACA, ACVR1, ACVRL1, ADAM10, ADAM12, ADAMTS18, ADORA2B, AFDN, AGFG1, AGO2, ANGPT1, ANKRD17, ANO6, APC, APLP2, APP, ARFGEF3, ARHGEF28, ARID1B, ASH1L, ATF1, ATP2A3, ATP2B2, ATP2B4, AXIN2, B4GALT5, BGLAP, CACNA1D, CARM1, CASR, CCDC88A, CDH2, CELF1, CHID1, CHN1, CLSTN1, CLSTN2, CLSTN3, CLU, CNOT1, CNTN1, CNTN4, CPEB3, CREBBP, CRK, CRNKL1, CSDE1, CSNK1D, CTNNB1, CUL7, DAB1, DAB2IP, DCAF1…
BMX_Specific	ubiquitin ligase complex	GO_CellularComponent	0.0031125	[AGFG1, ANAPC4, ANAPC7, ARPC2, ASB2, BRAP, CDH1, CUL2, CUL7, DCAF1, DCAF6, DEPDC1B, FBXL18, FBXO25, FBXW4, GID8, GRHPR, KDM2A, KLHL2, MAGI1, MED27, MKLN1, NPAS3, PKD1, RANBP9, RBM14, SCARA3, TP53INP1, UBE2J2, UBR2, ZYG11B]
BMX_Specific	regulation of gene expression	GO_BiologicalProcess	0.00319563	[ABCG1, ABI2, ABL1, ACTG1, ACVR1, ACVRL1, ADAM10, ADORA2B, AFDN, AGFG1, AGO2, APC, APP, ARFGEF3, ARHGEF28, ARID1B, ARID4B, ARNT2, ARPC2, ASH1L, ATAD2B, ATF1, ATP2B2, ATP2B4, ATXN2, AXIN2, BAZ1B, BNC2, BPNT1, BPTF, BRWD1, CAMKK2, CAMTA1, CAMTA2, CARM1, CASR, CCAR1, CCDC88A, CCNL2, CCNQ, CCNT1, CDH1, CELF1, CHD5, CHEK1, CHN1, CLK1, CLK4, CLSTN1, CLU, CNOT1, CNOT6L, CNTN1, COMMD6, CPEB3, CREBBP, CRK…
BMX_Specific	mitotic sister chromatid cohesion	GO_BiologicalProcess	0.00325852	[H2AFY, NSMCE2, PARP4, PDS5B, POGZ, SMC1A, TNKS]
BMX_Specific	histone demethylase activity	GO_BiologicalProcess	0.00325852	[KDM1B, KDM2A, KDM2B, KDM4B, KDM4C, KDM5A, KDM8]
BMX_Specific	histone deacetylation	GO_BiologicalProcess	0.00329538	[BRAP, HDAC7, IGFBP7, KDM5A, MIER2, PHB, PKD1, PTPRH, RBM14, SAP30L, SIRT2, SIRT3, TP53INP1]
BMX_Specific	ErbB signaling pathway	KEGG	0.00329724	[ABL1, CRK, EGFR, KRAS, MAPK1, MAPK10, NCK1, PAK1, PIK3CD, PRKCA, PTK2, STAT5A]
BMX_Specific	negative regulation of neurogenesis	GO_BiologicalProcess	0.00330934	[APLP2, APP, ASH1L, CARM1, CNTN4, CTNNB1, DAB1, DGUOK, DTNA, EIF4E, GAK, HTT, KANK1, KIAA0319, MAPK1, NTN1, PKD1, PPP3CA, PTK2, PTPRG, RAPGEF2, RNF10, RUFY3, SEMA4D, SEMA7A, SF3B1, SIRT2, SORL1, SPART, SPOCK1, THRB, ZHX2]
BMX_Specific	transmembrane receptor protein tyrosine kinase signaling pathway	GO_BiologicalProcess	0.00334665	[ABI2, ABL1, ACTG1, ADAM10, ADAMTS3, ANGPT1, ANKS1A, APC, APP, ARHGEF28, ARPC1B, ARPC2, ATP6V1E1, BAIAP2, BGLAP, CHN1, CNTN1, CRK, CTNNB1, DAB2IP, DHRS3, DOCK1, EGFR, EPHB1, GHR, GHRL, HSF1, IGFBP7, JCAD, KANK1, MAPK1, MET, MIA3, MMP2, MTSS1, MVB12B, MYOCD, NCK1, NCSTN, PAK1, PDPK1, PFDN1, PIK3C2A, PKD1, PKN2, PRKAA1, PRKCA, PRSS55, PTK2, PTPRA, PTPRG, RAPGEF2, RNF115, ROR2, RORA, SH3KBP1, SIRT2,…
BMX_Specific	positive regulation of cell development	GO_BiologicalProcess	0.00343284	[ABI2, ABL1, APP, ARPC2, ASH1L, ATF1, CARMIL1, CNTN1, CPEB3, CRK, CSNK1D, CTNNB1, CUL7, DAB1, DAB2IP, DHRS3, DOCK1, DSCAM, DTNA, EIF4E, EP300, FIG4, GOLGA4, IL6ST, IST1, ITSN2, KDM4C, MAPK1, MEGF8, MOB2, NCK1, NTN1, OLFM4, PAK1, PCP4, PKD1, PLXNA1, PLXNA2, RAB11A, RAPGEF2, ROBO2, RUFY3, SEMA4D, SEMA7A, SF3B1, SIRT2, STYXL1, SYT17, TCF12, TENM1, TGIF2, WDR1, ZMYND8]
BMX_Specific	regulation of transcription, DNA-templated	GO_BiologicalProcess	0.00343449	[ABCG1, ABI2, ABL1, ACTG1, ACVR1, ACVRL1, ADAM10, ADORA2B, AGFG1, AGO2, APC, APP, ARFGEF3, ARHGEF28, ARID1B, ARID4B, ARNT2, ARPC2, ASH1L, ATAD2B, ATF1, ATP2B2, ATP2B4, BAZ1B, BNC2, BPTF, BRWD1, CAMKK2, CAMTA1, CAMTA2, CARM1, CASR, CCAR1, CCNL2, CCNQ, CCNT1, CDH1, CHD5, CHEK1, CHN1, CLU, CNOT1, COMMD6, CPEB3, CREBBP, CRK, CSDE1, CTBP2, CTCF, CTNNB1, CUL2, DAB2IP, DCAF1, DCAF6, DDX11, DEDD, DEDD2, …
BMX_Specific	sterol metabolic process	GO_BiologicalProcess	0.00343942	[ABCG1, ACACA, ACAT2, ANGPT1, APP, DHCR24, ELOVL6, GBA3, GPAM, HHAT, IDI1, LDLRAP1, MBTPS1, OSBP2, POR, PRKAA1, PRKAB1, PRKAG2, SCARB1, SLC10A6, SORL1, TTC39B]
BMX_Specific	Notch receptor processing	GO_BiologicalProcess	0.00345653	[ADAM10, DNER, GALNT11, IGFBP7, NCSTN]
BMX_Specific	positive regulation of axonogenesis	GO_BiologicalProcess	0.00346117	[DSCAM, GOLGA4, IST1, MEGF8, NTN1, PAK1, PLXNA1, PLXNA2, RAB11A, ROBO2, RUFY3, SEMA4D, SEMA7A, SF3B1]
BMX_Specific	Bacterial invasion of epithelial cells	KEGG	0.00346998	[ACTG1, ARPC1B, ARPC2, CDH1, CLTB, CRK, CTNNB1, DOCK1, MET, PIK3CD, PTK2]
BMX_Specific	regulation of cellular response to stress	GO_BiologicalProcess	0.00348366	[ABI2, ABL1, AGFG1, APP, ARHGEF28, AXIN2, BAG4, CHEK1, CHN1, CLU, CREBBP, CTNNB1, DAB2IP, DCAF1, DDX11, DEK, DEPDC1B, EGFR, EIF4E, EP300, EPHB1, ERCC6, ERLEC1, EYA1, FGD2, FUS, HIKESHI, HIPK3, HSF1, IGFBP7, ITCH, KCNK2, KRAS, MAGI3, MAP3K21, MAP3K4, MAPK1, MET, MID1, NBR1, NCK1, NUP50, NUP98, NUPR1, PAK1, PIAS4, PML, PRKDC, PTPRH, RAD51, RALBP1, RNASEH2B, ROR2, RORA, SASH1, SF3B1, SH3RF1, SH3RF3,…
BMX_Specific	macromolecule biosynthetic process	GO_BiologicalProcess	0.00352865	[ABCG1, ABI2, ABL1, ABLIM2, ACTG1, ACVR1, ACVRL1, ADAM10, ADORA2B, AGFG1, AGO2, ANGPT1, ANKRD17, APC, APP, ARFGEF3, ARHGEF28, ARID1B, ARID4B, ARNT2, ARPC2, ASH1L, ATAD2B, ATF1, ATP2B2, ATP2B4, ATXN2, B4GALT5, BAZ1B, BNC2, BPTF, BRWD1, CAMKK2, CAMTA1, CAMTA2, CARM1, CASR, CCAR1, CCDC88A, CCNL2, CCNQ, CCNT1, CDH1, CDKAL1, CELF1, CEMIP, CHD5, CHEK1, CHN1, CLIP3, CLU, CNOT1, CNOT6L, COMMD6, CPEB3, CR…
BMX_Specific	phosphoprotein phosphatase activity	GO_BiologicalProcess	0.00353036	[ABI2, DAB2IP, EYA1, GNA12, HTT, IDI1, IKBKB, LHPP, MINPP1, MRTFB, MTMR3, MTMR7, NDUFAB1, PHACTR1, PPP1R12A, PPP1R37, PPP2R2A, PPP2R5A, PPP2R5D, PPP3CA, PTPN13, PTPN23, PTPN4, PTPRA, PTPRG, PTPRH, PTPRN2, RCAN1, SBF1, SCP2, STYXL1, WDR1]
BMX_Specific	negative regulation of organelle organization	GO_BiologicalProcess	0.00353762	[APC, ATAD2B, BAG4, BNIP3, CAPZB, CARMIL1, CHEK1, CHMP4B, CLEC16A, CLIP3, CLU, EHMT2, EML2, FHOD3, H2AFY, HDGFL2, KANK1, KDM4B, KDM4C, KDM5A, MAD1L1, MAPRE1, MECP2, MET, MID1, MTF2, NAV3, NUPR1, PARP4, RBM14, SMG6, SPTAN1, SPTBN2, STYXL1, TAOK1, TERF2, TEX14, TNKS, TP53INP1, TSC2, TTBK2, ZNF207]
BMX_Specific	sister chromatid cohesion	GO_BiologicalProcess	0.00354801	[AXIN2, CTCF, CTNNB1, DDX11, H2AFY, IGFBP7, NSMCE2, PARP4, PDS5B, POGZ, SMC1A, TNKS]
BMX_Specific	blood vessel morphogenesis	GO_BiologicalProcess	0.00356495	[ABI2, ABL1, ACVR1, ACVRL1, ADAM12, AGO2, ANGPT1, APC, ARHGAP24, BGLAP, CDH2, CHN1, CNTN1, CTNNB1, CUL7, DAB2IP, EML2, EPHB1, EYA1, FHOD3, GARS, GHRL, HDAC7, HIPK1, JCAD, LAMA1, LEMD3, MAPK1, MECP2, MIA3, MINDY4, MMP2, MYOCD, PARVA, PDPK1, PIK3C2A, PKD1, PKNOX1, PLXNA1, PML, PPP3CA, PRKCA, PRSS55, PTK2, RAPGEF2, RNASEH2A, RORA, SASH1, SRPK2, TGFB2, UNC5B, VASH2, VAV2, WDR1, WNT7B]
BMX_Specific	integral component of synaptic membrane	GO_CellularComponent	0.00361314	[ADORA2B, ATP2B2, ATP2B4, CACNA1D, CDH2, CLSTN1, CLSTN2, CLSTN3, DHRS3, GPM6A, GRIA1, GRIK4, HTT, IGFBP7, MAPK1, NCSTN, NECTIN1, OPRD1, PTPRA, SLC16A3, SLC1A2]
BMX_Specific	negative regulation of neuron differentiation	GO_BiologicalProcess	0.00361805	[APP, ASH1L, CARM1, CNTN4, DAB1, DGUOK, DTNA, EIF4E, GAK, HTT, KANK1, KIAA0319, MAPK1, NTN1, PKD1, PPP3CA, PTK2, PTPRG, RAPGEF2, RUFY3, SEMA4D, SEMA7A, SF3B1, SPART, SPOCK1, THRB, ZHX2]
BMX_Specific	Pathways in cancer	KEGG	0.00362753	[ABL1, ADCY3, APC, ARHGEF12, ARNT2, AXIN2, CDH1, CREBBP, CRK, CTBP2, CTNNB1, CUL2, EGFR, EP300, GNA12, IKBKB, IL12RB2, IL6ST, ITGA2B, KRAS, LAMA1, MAPK1, MAPK10, MET, MLH1, MMP2, PIK3CD, PLCB4, PLEKHG5, PML, PRKCA, PTK2, RAD51, RALBP1, RASSF5, STAT5A, TFG, TGFB2, TP53, TXNRD1, WNT5B, WNT7B]
BMX_Specific	positive regulation of stress-activated MAPK cascade	GO_BiologicalProcess	0.00364208	[ABI2, AGFG1, APP, ARHGEF28, DAB2IP, DCAF1, ERCC6, FGD2, MAP3K21, MAP3K4, MID1, PAK1, RALBP1, ROR2, RORA, SASH1, SH3RF1, SH3RF3, TAOK1, TGFB2, TIMELESS, WDR1, WNT7B]
BMX_Specific	transcription, DNA-templated	GO_BiologicalProcess	0.00364956	[ABCG1, ABI2, ABL1, ABLIM2, ACTG1, ACVR1, ACVRL1, ADAM10, ADORA2B, AGFG1, AGO2, APC, APP, ARFGEF3, ARHGEF28, ARID1B, ARID4B, ARNT2, ARPC2, ASH1L, ATAD2B, ATF1, ATP2B2, ATP2B4, BAZ1B, BNC2, BPTF, BRWD1, CAMKK2, CAMTA1, CAMTA2, CARM1, CASR, CCAR1, CCNL2, CCNQ, CCNT1, CDH1, CHD5, CHEK1, CHN1, CLU, CNOT1, COMMD6, CPEB3, CREBBP, CRK, CSDE1, CTBP2, CTCF, CTNNB1, CUL2, DAB2IP, DCAF1, DCAF6, DDX11, DEDD,…
BMX_Specific	cell cortex	GO_CellularComponent	0.00368364	[ARHGAP32, ASTN2, CAP2, CAPZB, CDH1, CDH2, CLTB, CTBP2, CTNNB1, CTTNBP2, DST, EXOC7, FERMT2, FLOT2, GLRX3, ITCH, MAPRE1, MICAL3, MKLN1, MTSS2, MYO10, PARD3, PARD3B, PTK2, RIC8B, RNF34, SF3B1, SPIRE2, SPTAN1, SPTBN2, WASHC1, WDR1, WIPF2]
BMX_Specific	peptidyl-lysine acetylation	GO_BiologicalProcess	0.00371347	[ARFGEF3, CHD5, CHEK1, CREBBP, CTCF, DPF3, EIF4E, EP300, EP400, EPC1, GTF2B, ING5, KANSL3, MECP2, MSL2, MYOCD, POR, PRKAA1, PRKAB1, TAF12, TAF15, YEATS4]
BMX_Specific	regulation of fibroblast proliferation	GO_BiologicalProcess	0.00371449	[ABI2, CTNNB1, DAB2IP, EGFR, MINDY4, NUPR1, PLA2G1B, PML, PPP3CA, PRKDC, RBM14, RNASEH2B, TP53, TP53INP1, WDR1]
BMX_Specific	regulation of protein complex disassembly	GO_BiologicalProcess	0.0037153	[APC, BNIP3, CAPZB, CARMIL1, CLEC16A, GBA3, HDGFL2, IRAK3, MID1, NAV3, SPTAN1, SPTBN2, TAOK1, TTBK2, UVRAG, WDR1]
BMX_Specific	endomembrane system organization	GO_BiologicalProcess	0.00375206	[ABI2, AGFG1, ANO6, BAIAP2, BAIAP3, CCDC136, CHD5, CHMP4B, CLU, CSNK1D, CUL7, DAB2IP, DCAF1, GAK, GBF1, GOLPH3L, HIKESHI, HTT, IST1, LEMD3, MAPK1, MAPK15, MIA3, MTSS1, MTSS2, NPLOC4, PACSIN3, PI4K2B, PKD1, PPP2R2A, PRKCA, PTPRH, RAB11A, SF3B1, SNX19, STX6, TERF2, TGFB2, TOR1AIP2, TRAPPC11, TXNRD1, WDR1, XKR6]
BMX_Specific	neuron projection guidance	GO_BiologicalProcess	0.0037539	[APP, CHN1, CLSTN1, CNTN4, DAB1, DDX11, DHRS3, DPYSL5, DSCAM, EPHB1, MAPK1, MEGF8, NECTIN1, NFIB, NTN1, PIK3CD, PLXNA1, PLXNA2, PRKCA, PTK2, PTPRA, RANBP9, ROBO2, SEMA4D, SEMA7A, SH3KBP1, SPTAN1, SPTBN2, UNC5B, USP48]
BMX_Specific	positive regulation of JNK cascade	GO_BiologicalProcess	0.00375568	[ABI2, AGFG1, APP, ARHGEF28, DAB2IP, DCAF1, ERCC6, FGD2, MAP3K21, MAP3K4, PAK1, RALBP1, ROR2, RORA, SASH1, SH3RF1, SH3RF3, TAOK1, TIMELESS, WDR1, WNT7B]
BMX_Specific	negative regulation of organ growth	GO_BiologicalProcess	0.00376644	[AGFG1, CASR, DCAF1, HTT, KCNK2, PAK1, PTK2, RALBP1, WWC1]
BMX_Specific	protein import into nucleus	GO_BiologicalProcess	0.00376925	[AGFG1, ANGPT1, APC, APLP2, CDH1, DCAF1, HEATR3, HHAT, HIKESHI, IPO4, KPNA1, MAPK1, MBTPS1, NUP50, NUP98, PKD1, PML, PPP3CA, RANBP9, TSC2]
BMX_Specific	negative regulation of developmental process	GO_BiologicalProcess	0.00377329	[ABCG1, ABI2, ABL1, ACVRL1, AGFG1, ANKRD17, APLP2, APP, ASH1L, AXIN2, BGLAP, BNIP3, CARM1, CASR, CDH1, CNTN4, CSDE1, CTNNB1, DAB1, DAB2IP, DCAF1, DGUOK, DTNA, EGFR, EIF4E, EPHB1, FIG4, GAK, GHRL, GPR161, HDAC7, HNF1B, HTT, IFT122, INPP5D, KANK1, KCNK2, KIAA0319, KRAS, MAPK1, MECP2, MYOCD, NBR1, NFIB, NTN1, PAK1, PFDN1, PKD1, PLXNA1, PML, PPP3CA, PRKCA, PRKDC, PRSS55, PTK2, PTPRG, RALBP1, RAPGEF2,…
BMX_Specific	cellular response to growth factor stimulus	GO_BiologicalProcess	0.00378732	[ABI2, ABL1, ACVR1, ACVRL1, ADAM12, ADAMTS3, AGFG1, APLP2, APP, BAG4, BGLAP, CASR, CREBBP, CRK, CSNK1D, CTNNB1, DAB2IP, DCAF1, DHRS3, EGFR, EIF4E, EP300, FERMT2, GARS, GNA12, GPC3, HHAT, HSF1, JCAD, KCP, KIF1B, LEMD3, LTBP2, MAPK1, MEGF8, MIA3, MTSS2, MYOCD, NOX4, OPRD1, PARD3, PDPK1, PFDN1, PKD1, PML, PPP3CA, PRSS55, PTK2, RALBP1, RAPGEF2, ROR2, RORA, RYR2, SH3BP4, SH3YL1, SIRT2, SMPD3, SPART, S…
BMX_Specific	regulation of peptidyl-threonine phosphorylation	GO_BiologicalProcess	0.00381989	[APP, ARHGEF28, CEMIP, EIF4E, MAPK1, PARD3, PPP2R5D, PRKAG2, SIRT2, UBE2K]
BMX_Specific	lipid phosphorylation	GO_BiologicalProcess	0.00391078	[ABI2, BPNT1, CLSTN1, DAB2IP, PI4K2B, PIK3C2A, PIK3CD, PKD1, PPP2R5A, PTK2, TTC7A, TTC7B, VAV2, WASHC1, WDR1, WDR91]
BMX_Specific	animal organ morphogenesis	GO_BiologicalProcess	0.00392173	[ABI2, ABL1, ABLIM1, ACVR1, ACVRL1, AFDN, ANKRD11, ARID1B, ARL13B, ASH1L, AXIN2, BGLAP, C2CD3, CAPN1, CARM1, CDH2, CHN1, COL14A1, CTNNB1, DAB2IP, DHRS3, DSCAM, EGFR, EP300, EPHB1, EYA1, FRAS1, GBA3, GHR, GPC3, GPC6, HIPK1, HNF1B, HSF1, HTT, IFT122, KCNQ4, KCP, KDM2B, KRAS, LAMA1, MAPK1, MEGF8, MINDY4, MMP16, MMP2, MYBPC1, NAB1, NECTIN1, NFIB, NTN1, PARVA, PAX7, PKD1, PLXNA1, PML, POR, PPP3CA, PSM…
BMX_Specific	GTPase activator activity	GO_BiologicalProcess	0.00392721	[ABI2, AGFG1, ARHGAP24, ARHGAP32, ARHGEF12, CDC42EP2, CHN1, DAB2IP, DCAF1, DEPDC1B, DOCK1, DOCK2, EVI5, GRTP1, LDLRAP1, MTSS2, MYO9A, NUP50, RABEP1, RALBP1, RAPGEF2, RGS12, RIC8B, TBC1D1, TBC1D22A, TBC1D9B, TSC2, USP48, WDR1]
BMX_Specific	protein acetyltransferase complex	GO_CellularComponent	0.00392899	[ARFGEF3, CREBBP, DPF3, EIF4E, EP300, EP400, EPC1, ING5, KANSL3, MSL2, NAA16, NAA35, TAF12, TAF15, YEATS4]
BMX_Specific	regulation of protein catabolic process	GO_BiologicalProcess	0.00401832	[ABI2, ADAM12, APC, ATG4B, CDH1, CLEC16A, CLU, CSNK1D, DAB2IP, DEDD, EGFR, ERLEC1, FAF1, GBA3, GNA12, GPC3, IRAK3, ITCH, NPAS3, NUPR1, ODC1, PACSIN3, PHB, PKD1, PLEKHG5, PML, PRKCA, PSMC3, PSMD2, PTK2, SIRT2, SMARCC1, SORL1, TMTC3, UBAC2, UBE2K, VCP, WDR1, WDR91]
BMX_Specific	RNA metabolic process	GO_BiologicalProcess	0.00402375	[ABCG1, ABI2, ABL1, ABLIM2, ACTG1, ACVR1, ACVRL1, ADAM10, ADARB2, ADORA2B, AGFG1, AGO2, APC, APP, ARFGEF3, ARHGEF28, ARID1B, ARID4B, ARNT2, ARPC2, ASH1L, ATAD2B, ATF1, ATP2B2, ATP2B4, ATXN2, AXIN2, BAZ1B, BNC2, BPTF, BRWD1, CAMKK2, CAMTA1, CAMTA2, CARM1, CASR, CCAR1, CCDC88A, CCNL2, CCNQ, CCNT1, CDH1, CDKAL1, CELF1, CHD5, CHEK1, CHN1, CLK1, CLK4, CLNS1A, CLU, CNOT1, CNOT6L, COMMD6, CPEB3, CREBBP,…
BMX_Specific	cellular macromolecule biosynthetic process	GO_BiologicalProcess	0.00402773	[ABCG1, ABI2, ABL1, ABLIM2, ACTG1, ACVR1, ACVRL1, ADAM10, ADORA2B, AGFG1, AGO2, ANKRD17, APC, APP, ARFGEF3, ARHGEF28, ARID1B, ARID4B, ARNT2, ARPC2, ASH1L, ATAD2B, ATF1, ATP2B2, ATP2B4, ATXN2, B4GALT5, BAZ1B, BNC2, BPTF, BRWD1, CAMKK2, CAMTA1, CAMTA2, CARM1, CASR, CCAR1, CCDC88A, CCNL2, CCNQ, CCNT1, CDH1, CDKAL1, CELF1, CHD5, CHEK1, CHN1, CLIP3, CLU, CNOT1, CNOT6L, COMMD6, CPEB3, CREBBP, CRK, CSDE…
BMX_Specific	regulation of protein kinase C activity	GO_BiologicalProcess	0.00403788	[CEMIP, EGFR, ROR2, RORA]
BMX_Specific	chromatin	GO_CellularComponent	0.00406043	[ANKRD17, ARID1B, BAZ1B, BICRAL, BPTF, CHD5, CHEK1, CREBBP, CTNNB1, DDX11, DPF3, EHMT2, EIF4E, EP400, GLYR1, GRHPR, H2AFY, HSF1, IGFBP7, IPO4, IST1, KDM1B, KDM4B, KDM4C, MAGI1, MECP2, MOB2, MPHOSPH8, MPP7, MYCN, MYOCD, NSD1, NSD3, PADI2, PDS5B, PKD1, PML, POGZ, PSIP1, RAD51, RNASEH2A, SIRT2, SMARCA4, SMARCC1, TCF12, TCP1, THRB, TIMELESS, TP53, TTC21B, UBR2, YEATS4]
BMX_Specific	cellular response to DNA damage stimulus	GO_BiologicalProcess	0.0040645	[ABL1, AGFG1, APC, AXIN2, BAZ1B, CARM1, CCDC88A, CDH1, CDK3, CHEK1, CLU, CNOT1, CNOT6L, DCAF1, DDX11, DEK, DEPDC1B, DNA2, DOT1L, EEPD1, EGFR, ELOVL6, EP300, ERCC6, EXD2, EYA1, FUS, HID1, HIPK1, HSF1, IGFBP7, KDM2A, MACROD1, MAPK1, MAPK15, MID1, MLH1, MPP7, NPLOC4, NSMCE2, NUPR1, PAK1, PARP4, PDS5B, PIAS4, PML, PRKDC, RAD51, RBBP5, RBM14, REEP5, REV3L, RNASEH2A, RNASEH2B, SLC19A1, SMC1A, SMCHD1, S…
BMX_Specific	chemotaxis	GO_BiologicalProcess	0.00414271	[ADAM10, ANGPT1, ANO6, APP, CASR, CCR9, CHN1, CLSTN1, CLU, CMTM7, CMTM8, CNTN1, CNTN4, CRK, DAB1, DDX11, DHRS3, DOCK2, DPYSL5, DSCAM, EML2, EPHB1, GBF1, GOLGA4, HSF1, MAPK1, MEGF8, MET, NECTIN1, NFIB, NTN1, PADI2, PARVA, PDE4D, PIK3CD, PKD1, PLA2G1B, PLEKHG5, PLXNA1, PLXNA2, PPP3CA, PRKCA, PRSS55, PTK2, PTPRA, RALBP1, RANBP9, RNASEH2A, ROBO2, SEMA4D, SEMA7A, SH3KBP1, SPTAN1, SPTBN2, TGFB2, TIMELE…
BMX_Specific	regulation of Rho protein signal transduction	GO_BiologicalProcess	0.00415066	[ABL1, ARHGEF12, ARHGEF28, ARHGEF37, FARP1, FARP2, FGD2, ITSN2, KANK1, MET, PARD3, PLEKHG4, PLEKHG5, RBM14, SCAI, TIMELESS, TP53INP1, TXNRD1, VAV2, ZHX2]
BMX_Specific	cellular protein catabolic process	GO_BiologicalProcess	0.0043003	[ABI2, AGFG1, ANAPC4, ANAPC7, BNIP3, CDH1, CHMP4B, CLEC16A, CLU, CSNK1D, CTNNB1, CUL2, CUL7, DAB2IP, DCAF1, ERLEC1, FAF1, FBXL18, FBXW4, GBA3, GNA12, HECTD3, ITCH, ITGA2B, KDM2A, MAGI1, MVB12B, NPAS3, NPLOC4, NUPR1, OPRD1, PKD1, PML, POMT2, PRKCA, PSMB7, PSMC3, PSMD2, PTK2, PTPN23, RALBP1, RNF115, RNF34, SCARA3, SIRT2, SMARCC1, TMTC3, TTC3, UBAC2, UBE2H, UBE2J2, UBE2K, UBL7, UBR2, UBR4, UBXN6, UF…
BMX_Specific	innate immune response-activating signal transduction	GO_BiologicalProcess	0.0043219	[ABI2, AGFG1, ANKRD17, APLP2, ARHGEF28, CREBBP, DAB2IP, DCAF1, EIF4E, EP300, FERMT2, IKBKB, IRAK3, ITCH, KRAS, NPLOC4, PAK1, PDPK1, PKN2, POP4, PRKCA, PRKCE, PSMB7, PSMC3, PSMD2, PUM1, RALBP1, SCARB1, SMPDL3B, UFD1, WDFY1, WDR1, ZHX2]
BMX_Specific	histone acetyltransferase complex	GO_CellularComponent	0.00432357	[ARFGEF3, CREBBP, DPF3, EIF4E, EP300, EP400, EPC1, ING5, KANSL3, MSL2, TAF12, TAF15, YEATS4]
BMX_Specific	nuclear envelope	GO_CellularComponent	0.00432928	[ABL1, AGFG1, AGPAT3, ANGPT1, ANKRD17, APP, ATP2A3, BNIP3, BRAP, CDH1, CEPT1, CHMP4B, CLIP1, DCAF1, DST, DTX2, EGFR, EPC1, FAF1, GARS, IPO4, IST1, KIF1B, KLHDC2, KPNA1, LEMD3, MAD1L1, MINDY4, NAV3, NUP50, NUP98, PAK1, PARP4, PDE4D, PTPRA, RANBP9, RBM14, SCAI, SF3B1, SLC16A3, SORL1, SYNE3, TMEM201, TNKS, TOR1AIP2, TP53INP1, YEATS4]
BMX_Specific	cytoplasmic vesicle	GO_CellularComponent	0.00432963	[ABCG1, ABI2, ACTG1, ADAM10, ADGRE3, AGFG1, AMPD3, ANGPT1, ANKFY1, ANO6, APC, APLP2, APP, ARCN1, ARFGEF3, ARHGAP32, ARPC2, ASTN2, ATP6V1E1, AVL9, BAIAP3, BGLAP, CAPN1, CARMIL1, CASR, CATSPER3, CCDC136, CCDC88A, CDC42EP2, CDH1, CEMIP, CHID1, CHMP4B, CLEC16A, CLIP1, CLIP3, CLSTN1, CLTB, CLU, CROCC, CTTNBP2, DAB2IP, DCAF1, DERA, DNER, DOCK2, DST, DTNA, EGFR, EIPR1, ENTPD4, EPHB1, FCHSD2, FERMT2, FGD…
BMX_Specific	vasculature development	GO_BiologicalProcess	0.00433499	[ABI2, ABL1, ACVR1, ACVRL1, ADAM12, AGO2, ANGPT1, ANKRD17, APC, ARHGAP24, BGLAP, CDH2, CHN1, CNTN1, CTNNB1, CUL7, DAB2IP, EML2, EPC1, EPHB1, EYA1, FHOD3, GARS, GHRL, GPC3, HDAC7, HIPK1, JCAD, LAMA1, LEMD3, LUZP1, MAPK1, MECP2, MEGF8, MIA3, MINDY4, MMP2, MYOCD, PARVA, PCSK5, PDPK1, PIK3C2A, PKD1, PKNOX1, PLXNA1, PML, PPP3CA, PRKCA, PRSS55, PTK2, RAPGEF2, RNASEH2A, ROBO2, RORA, SASH1, SRPK2, TGFB2,…
BMX_Specific	negative regulation of signaling	GO_BiologicalProcess	0.00434337	[ABI2, ABL1, ACVR1, AGFG1, APC, ASH1L, ATP2B2, ATP2B4, AXIN2, BGLAP, BRAP, CDH2, CLU, CNOT1, CSDE1, CTNNB1, DAB1, DAB2IP, DCAF1, DEPTOR, DHRS3, EGFR, EYA1, FNIP1, GBA3, GHRL, GNA12, GPC3, GPR161, GRIA1, GRIK3, HDAC7, HHAT, HIPK3, HTT, IFT122, INPP5D, IRAK3, ITCH, KANK1, LEMD3, LRRFIP1, MAGI1, MAPK1, MEGF8, MEIS3, MET, MYOCD, NCK1, NPLOC4, NTN1, PADI2, PDE4D, PDPK1, PFDN1, PHB, PIAS4, PKD1, PLXNA1…
BMX_Specific	cellular nitrogen compound biosynthetic process	GO_BiologicalProcess	0.00437972	[ABCG1, ABI2, ABL1, ABLIM2, ACACA, ACSL3, ACTG1, ACVR1, ACVRL1, ADAM10, ADCY3, ADORA2B, AGFG1, AGO2, AGPAT3, AK5, AMPD3, APC, APP, ARFGEF3, ARHGEF28, ARID1B, ARID4B, ARNT2, ARPC2, ASH1L, ATAD2B, ATF1, ATP2B2, ATP2B4, ATXN2, B4GALT5, BAZ1B, BNC2, BPTF, BRWD1, CAMKK2, CAMTA1, CAMTA2, CARM1, CASR, CCAR1, CCDC88A, CCNL2, CCNQ, CCNT1, CDH1, CDKAL1, CELF1, CHD5, CHEK1, CHN1, CLU, CNOT1, CNOT6L, COMMD6,…
BMX_Specific	negative regulation of signal transduction	GO_BiologicalProcess	0.00455786	[ABI2, ABL1, ACVR1, AGFG1, APC, ASH1L, ATP2B2, ATP2B4, AXIN2, BGLAP, BRAP, CDH2, CLU, CNOT1, CSDE1, CTNNB1, DAB1, DAB2IP, DCAF1, DEPTOR, DHRS3, EGFR, EYA1, FNIP1, GBA3, GNA12, GPC3, GPR161, HDAC7, HHAT, HIPK3, HTT, IFT122, INPP5D, IRAK3, ITCH, KANK1, LEMD3, LRRFIP1, MAGI1, MAPK1, MEGF8, MEIS3, MET, MYOCD, NCK1, NPLOC4, NTN1, PADI2, PDE4D, PDPK1, PFDN1, PHB, PIAS4, PKD1, PLXNA1, POP4, PRKAA1, PRKA…
BMX_Specific	response to oxygen-containing compound	GO_BiologicalProcess	0.00458471	[ABI2, ABL1, ACACA, ADAM12, ADCY3, AGFG1, APC, APLP2, APP, ARHGEF28, ARNT2, ARPC1B, ASH1L, ATP2B2, ATP2B4, ATP6V1E1, BAIAP2, BAIAP3, BGLAP, BNIP3, CAMKK2, CARM1, CASR, CATSPER3, CCDC88A, CDH1, CHN1, CLU, CPEB3, CRK, CSDE1, CTNNB1, DAB2IP, DCAF1, DDX11, DEF6, EGFR, EHMT2, EIF4E, ERCC6, GBA3, GHR, GHRL, GOLGA4, GPAM, GRAMD1B, GRM5, HDAC7, HID1, HNF1B, HSF1, HTT, IGFBP7, IL12RB2, IRAK3, ITGA4, KANK1…
BMX_Specific	cellular response to reactive oxygen species	GO_BiologicalProcess	0.00462588	[ABL1, AGFG1, BNIP3, CAMKK2, CCDC88A, CHN1, CLU, CRK, DCAF1, EGFR, HSF1, MAPK1, MET, MINDY4, MMP2, MPRIP, PPP3CA, PRKAA1, PTPRH, RALBP1, SMPD3, TRAP1]
BMX_Specific	negative regulation of locomotion	GO_BiologicalProcess	0.00463231	[ABI2, ACVRL1, ADORA2B, AFDN, APC, CCDC88A, CDH1, CRK, DAB2IP, DTNA, FRMD5, GHRL, KANK1, MAPK15, MCTP1, MECP2, MIA3, MYOCD, NAV3, PADI2, PLXNA1, PML, PRSS55, PTPN23, PTPRG, RBM14, ROBO2, SCAI, SEMA4D, SEMA7A, SRFBP1, TCAF1, TP53INP1, WDR1, ZMYND8]
BMX_Specific	regulation of homophilic cell adhesion	GO_BiologicalProcess	0.00463483	[BGLAP, PTPN23, TENM1]
BMX_Specific	ciliary neurotrophic factor receptor activity	GO_BiologicalProcess	0.00463483	[CNTFR, IL6ST, LIFR]
BMX_Specific	regulation of stress granule assembly	GO_BiologicalProcess	0.00463483	[PRKAA1, PRKAB1, STYXL1]
BMX_Specific	Rho guanyl-nucleotide exchange factor activity	GO_BiologicalProcess	0.00466554	[ARHGEF12, ARHGEF28, ARHGEF37, DOCK1, DOCK2, FARP1, FARP2, FGD2, ITSN2, PLEKHG4, PLEKHG5, TIMELESS, VAV2]
BMX_Specific	cellular response to hydrogen peroxide	GO_BiologicalProcess	0.00466858	[ABL1, AGFG1, BNIP3, CCDC88A, CHN1, CLU, DCAF1, HSF1, MET, MINDY4, MPRIP, PRKAA1, PTPRH, RALBP1, SMPD3, TRAP1]
BMX_Specific	organelle subcompartment	GO_CellularComponent	0.00469547	[ADAM10, APP, ARID1B, ATXN2, B4GALT5, BAIAP3, CDH1, CHID1, CLIP3, CLTB, EIPR1, GALNT1, GALNT2, GBA3, GBF1, GOLGA4, GOLPH3L, HHAT, HID1, IGFBP7, MBTPS1, MOB4, PCSK5, PI4K2B, PKD1, RAB11A, RAB31, RAB6A, RBFOX1, REEP5, SCAMP5, SMPD3, SORL1, STX6, SYT17, TFDP1, YIPF1, YIPF2]
BMX_Specific	RNA polymerase II transcription factor complex	GO_CellularComponent	0.00470435	[APC, ASH1L, ATF1, CARM1, CASR, CSDE1, CTNNB1, GTF2B, IGFBP7, MIA3, POU2F1, REEP5, RNASEH2A, TAF12, TAF15, TCF12, TERF2, TFDP1, THRB, TP53, VDR]
BMX_Specific	phosphatase activity	GO_BiologicalProcess	0.00471068	[ABI2, ARFGEF3, BAG4, BPNT1, DAB2IP, EYA1, FARP1, FIG4, GNA12, HTT, IDI1, IKBKB, INPP5D, KDM5A, LHPP, MINPP1, MPRIP, MRTFB, MTMR3, MTMR7, NDUFAB1, PHACTR1, PIP4P2, PPP1R12A, PPP1R37, PPP2R2A, PPP2R5A, PPP2R5D, PPP3CA, PTPN13, PTPN23, PTPN4, PTPRA, PTPRG, PTPRH, PTPRN2, RCAN1, SBF1, SCP2, SEMA4D, SGPP2, STYXL1, TGFB2, WDR1]
BMX_Specific	early endosome	GO_CellularComponent	0.00471295	[ANKFY1, APLP2, APP, ASTN2, CLIP3, CROCC, DNER, EGFR, EPHB1, FERMT2, FGD2, FIG4, GRIA1, IGFBP7, ITCH, KIAA0319, LDLRAP1, MAPK1, MVB12B, NCSTN, PHB, PML, PTPN23, RAB31, RABEP1, SNX19, SORL1, STX6, TM9SF4, TMEM163, TXNRD1, UBXN6, USP10, UVRAG, WASHC1, WDFY1, WDR91]
BMX_Specific	positive regulation of growth	GO_BiologicalProcess	0.00471433	[ACVR1, ADAM10, CELF1, DSCAM, EGFR, EIF4E, EXTL3, FERMT2, GHR, GHRL, GOLGA4, GPAM, HDGFL2, HSF1, IST1, ITSN2, KDM2B, MAPK1, MEGF8, NTN1, PAK1, PRKDC, RAB11A, RUFY3, SEMA4D, SEMA7A, SF3B1, SYT17, TGFB2]
BMX_Specific	Autophagy	KEGG	0.00471922	[ATG4B, BNIP3, CAMKK2, DEPTOR, EIF2S1, KRAS, MAPK1, MAPK10, MTMR3, PDPK1, PIK3CD, PRKAA1, TSC2, UVRAG, WIPI2]
BMX_Specific	positive regulation of gene expression, epigenetic	GO_BiologicalProcess	0.00475813	[ARID1B, ATAD2B, BAZ1B, CHEK1, CTNNB1, DEK, EP300, ERCC6, H2AFY, PADI2, SF3B1]
BMX_Specific	regulation of phosphoprotein phosphatase activity	GO_BiologicalProcess	0.00476101	[ABI2, DAB2IP, GNA12, HTT, IDI1, IKBKB, MRTFB, PHACTR1, PPP1R12A, PPP1R37, PPP2R2A, PPP2R5A, PPP2R5D, PTPRA, RCAN1, STYXL1, WDR1]
BMX_Specific	Golgi membrane	GO_CellularComponent	0.00476328	[ABCG1, ADAM10, ADORA2B, AGO2, AGPAT3, APP, ARCN1, ARHGAP32, ARID1B, B4GALT5, BAIAP3, BRAP, CLIP3, CLSTN1, CLSTN2, CLSTN3, CROCC, CSNK1D, DHCR24, EGFR, ENTPD4, ERC1, FAM20B, FIG4, GALNT1, GALNT11, GALNT18, GALNT2, GBF1, GNPNAT1, GNPTG, GOLGA4, GOLPH3L, GRIA1, HHAT, HID1, IGFBP7, KIAA0319, MAN1C1, MAN2A2, MBTPS1, MIA3, MOB4, NOSIP, PARP4, PCSK5, PKD1, RAB31, RAB6A, RIC3, SCAMP5, SCARA3, SH3YL1, SL…
BMX_Specific	presynaptic active zone	GO_CellularComponent	0.00476564	[ADORA2B, APP, ATP2B2, ATP2B4, CACNA1D, CDH2, CTBP2, CTNNB1, DHRS3, FLOT2, GPM6A, NECTIN1]
BMX_Specific	response to endoplasmic reticulum stress	GO_BiologicalProcess	0.00481475	[ABI2, CLU, CUL7, DAB2IP, DDX11, EIF2S1, EP300, ERLEC1, EXTL3, HHAT, ITGA2B, MBTPS1, NCK1, NPLOC4, NUPR1, PDIA4, PDIA5, PML, POMT2, PRSS55, SCAMP5, SCP2, TMTC3, TP53, UBAC2, UBE2J2, UBE2K, UBXN6, UFD1, VCP, WDR1]
BMX_Specific	negative regulation of mitotic cell cycle	GO_BiologicalProcess	0.00486534	[ABI2, ABL1, AGFG1, APC, CARM1, CHEK1, CNOT1, CNOT6L, CTNNB1, DAB2IP, DCAF1, EGFR, EP300, KDM2A, KIF1B, MAD1L1, MCPH1, PARP4, PML, PRKDC, PSMB7, PSMC3, PSMD2, RALBP1, RBM14, REEP5, SCP2, STK33, TAOK1, TEX14, TFDP1, TNKS, TP53, TP53INP1, WDR1, ZNF207]
BMX_Specific	cAMP signaling pathway	KEGG	0.00492286	[ACOX1, ADCY3, AFDN, ATP2B2, ATP2B4, CACNA1D, CREBBP, EP300, GHRL, GRIA1, HTR4, MAPK1, MAPK10, PAK1, PDE4D, PIK3CD, PLD2, PPP1R12A, RYR2, VAV2, VIPR2]
BMX_Specific	axonogenesis	GO_BiologicalProcess	0.0049846	[ABL1, APP, B4GALT5, BAIAP2, CDH2, CHN1, CLSTN1, CNTN4, DAB1, DCLK1, DDX11, DHRS3, DPYSL5, DSCAM, EPHB1, GOLGA4, IST1, ITGA4, MAPK1, MEGF8, NECTIN1, NFIB, NTN1, PAK1, PARD3, PIK3CD, PITPNA, PLXNA1, PLXNA2, PRKCA, PTK2, PTPRA, RAB11A, RANBP9, ROBO2, RUFY3, SEMA4D, SEMA7A, SF3B1, SH3KBP1, SPART, SPTAN1, SPTBN2, UNC5B, USP48]
BMX_Specific	regulation of cell morphogenesis involved in differentiation	GO_BiologicalProcess	0.00503358	[ABI2, ABL1, ADAM10, ARPC2, CARMIL1, CDH2, CHN1, CRK, CUL7, DAB1, DOCK1, DSCAM, GOLGA4, IST1, KANK1, MAPK1, MEGF8, NTN1, OLFM4, PAK1, PLXNA1, PLXNA2, PPP3CA, PTK2, RAB11A, RAPGEF2, ROBO2, RUFY3, SEMA4D, SEMA7A, SF3B1, SPART]
BMX_Specific	Golgi subcompartment	GO_CellularComponent	0.005035	[ADAM10, APP, ARID1B, ATXN2, B4GALT5, BAIAP3, CDH1, CHID1, CLIP3, CLTB, EIPR1, GALNT1, GALNT2, GBA3, GBF1, GOLGA4, GOLPH3L, HHAT, HID1, IGFBP7, MBTPS1, MOB4, PCSK5, PI4K2B, PKD1, RAB11A, RAB31, RAB6A, RBFOX1, SCAMP5, SMPD3, SORL1, STX6, SYT17, YIPF1, YIPF2]
BMX_Specific	positive regulation of protein dephosphorylation	GO_BiologicalProcess	0.0050352	[ABI2, CAMTA1, DAB2IP, GBA3, PPP1R12A, PPP2R5A, PPP2R5D, PTPRA, STYXL1, WDR1]
BMX_Specific	regulation of cell cycle G1/S phase transition	GO_BiologicalProcess	0.00508249	[AGFG1, ANKRD17, APC, ATP2B2, ATP2B4, CARM1, CCDC88A, CNOT1, CNOT6L, DCAF1, EGFR, EIF4E, EP300, PKD1, PML, PRKDC, RALBP1, RBM14, REEP5, SCP2, TFDP1, TP53, TP53INP1]
BMX_Specific	bounding membrane of organelle	GO_CellularComponent	0.0050847	[ABCC3, ABCD3, ABCG1, ACOX1, ACSL3, ADAM10, ADGRE3, ADORA2B, AGFG1, AGO2, AGPAT3, ANKFY1, ANO6, APLP2, APP, ARCN1, ARFGEF3, ARHGAP32, ARID1B, ARL13B, ASPSCR1, ATP2A3, ATP6V1E1, B4GALT5, BAIAP3, BGLAP, BNIP3, BRAP, CCDC136, CEMIP, CHMP4B, CLEC16A, CLIP3, CLSTN1, CLSTN2, CLSTN3, CLTB, CLU, CROCC, CSNK1D, CYB5B, DAGLB, DCAF1, DHCR24, DHRS3, EGFR, ENTPD4, EPHB1, ERC1, FAM20B, FGD2, FIG4, FLOT2, GALNT…
BMX_Specific	positive regulation of cell growth	GO_BiologicalProcess	0.0051594	[ACVR1, ADAM10, DSCAM, EGFR, EIF4E, EXTL3, GOLGA4, HDGFL2, IST1, ITSN2, KDM2B, MEGF8, NTN1, PAK1, RAB11A, RUFY3, SEMA4D, SEMA7A, SF3B1, SYT17, TGFB2]
BMX_Specific	apical junction assembly	GO_BiologicalProcess	0.0051727	[ABI2, AFDN, APC, DAB2IP, IKBKB, MPP7, PARD3, PKN2, PRKCA, PTPN13, WDR1]
BMX_Specific	negative regulation of cell communication	GO_BiologicalProcess	0.00518044	[ABI2, ABL1, ACVR1, AGFG1, APC, ASH1L, ATP2B2, ATP2B4, AXIN2, BGLAP, BRAP, CDH2, CLU, CNOT1, CSDE1, CTNNB1, DAB1, DAB2IP, DCAF1, DEPTOR, DHRS3, EGFR, EYA1, FNIP1, GBA3, GHRL, GNA12, GPC3, GPR161, GRIA1, GRIK3, HDAC7, HHAT, HIPK3, HTT, IFT122, INPP5D, IRAK3, ITCH, KANK1, LEMD3, LRRFIP1, MAGI1, MAPK1, MEGF8, MEIS3, MET, MYOCD, NCK1, NPLOC4, NTN1, PADI2, PDE4D, PDPK1, PFDN1, PHB, PIAS4, PKD1, PLXNA1…
BMX_Specific	nucleoside-triphosphatase regulator activity	GO_BiologicalProcess	0.00520124	[ABI2, AGFG1, ARHGAP24, ARHGAP32, ARHGEF12, CDC42EP2, CHN1, DAB2IP, DCAF1, DEPDC1B, DNAJA3, DOCK1, DOCK2, EVI5, FNIP1, GRTP1, LDLRAP1, MTSS2, MYO9A, NUP50, RABEP1, RALBP1, RAPGEF2, RGS12, RIC8B, RNASEH2A, SH3BP4, TBC1D1, TBC1D22A, TBC1D9B, TOR1AIP2, TSC2, USP48, WDR1]
BMX_Specific	epithelial cell apoptotic process	GO_BiologicalProcess	0.00520433	[ABI2, ABL1, ANGPT1, ANO6, DAB2IP, EIF2S1, HIPK1, ITGA4, NUPR1, PDPK1, PIAS4, PRSS55, RYR2, SH3BP4, SRSF6, WDR1]
BMX_Specific	organic substance catabolic process	GO_BiologicalProcess	0.00524749	[ABCD3, ABI2, ACAT2, ACOX1, ADAM12, AGFG1, AGO2, ALDH3B2, AMDHD1, AMPD3, ANAPC4, ANAPC7, APC, ATG4B, ATP2B2, ATP2B4, AXIN2, BCKDHB, BGLAP, BNIP3, CAPN1, CCDC88A, CDH1, CEMIP, CHMP4B, CLEC16A, CLU, CNOT1, CNOT6L, CPEB3, CSDE1, CSNK1D, CTNNB1, CUL2, CUL7, CYP4F3, DAB2IP, DAGLB, DCAF1, DEDD, DEDD2, DERA, DNA2, DPYD, DROSHA, ECHDC1, EGFR, EIF4E, ENTPD4, ERI3, ERLEC1, FAF1, FAH, FBXL18, FBXW4, GBA3, G…
BMX_Specific	signal transduction involved in DNA integrity checkpoint	GO_BiologicalProcess	0.00530785	[APC, CARM1, CDH1, CHEK1, CNOT1, CNOT6L, DEPDC1B, EP300, PML, PRKDC, REEP5, TFDP1, TP53]
BMX_Specific	cartilage development	GO_BiologicalProcess	0.00531778	[ACVRL1, ARID1B, AXIN2, CARM1, COL14A1, CTNNB1, FBXW4, GARS, GHR, GHRL, HSF1, NFIB, PAX7, PKD1, PLXNA1, POR, PPP3CA, ROR2, RORA, SCARA3, SMPD3, SNX19, WNT5B, WNT7B]
BMX_Specific	organelle membrane	GO_CellularComponent	0.00549598	[ABCC3, ABCD3, ABCG1, ABCG2, ABL1, ACAD9, ACOX1, ACSL3, ADAM10, ADGRE3, ADORA2B, AGFG1, AGO2, AGPAT3, ANGPT1, ANKFY1, ANKRD17, ANO6, APLP2, APP, ARCN1, ARFGEF3, ARHGAP32, ARID1B, ARL13B, ASPSCR1, ATP2A3, ATP6V1E1, B4GALT5, BAIAP3, BCL2L13, BGLAP, BNIP3, BRAP, CASR, CCDC136, CDH1, CEMIP, CEPT1, CHMP4B, CLEC16A, CLIP1, CLIP3, CLSTN1, CLSTN2, CLSTN3, CLTB, CLU, CROCC, CSNK1D, CYB5B, CYP4F3, CYP4F8, …
BMX_Specific	chromatin-mediated maintenance of transcription	GO_BiologicalProcess	0.00554158	[ARID1B, CHEK1, CTNNB1, PADI2]
BMX_Specific	neuroligin clustering involved in postsynaptic membrane assembly	GO_BiologicalProcess	0.00554158	[ABI2, CDH2, DAB2IP, WDR1]
BMX_Specific	apoptotic process involved in development	GO_BiologicalProcess	0.00554207	[CHEK1, HNF1B, HSF1, PPP3CA, ROBO2, TGFB2, VDR, XKR6]
BMX_Specific	camera-type eye development	GO_BiologicalProcess	0.00556111	[ABI2, ACVRL1, ATP2B2, ATP2B4, CDH1, CTNNB1, DSCAM, EGFR, EPHB1, GPM6A, HIPK1, IFT122, KDM2B, LAMA1, MAPK1, NECTIN1, NHS, PDS5B, PKD1, PKNOX1, RDH13, RORB, SDK1, SMARCA4, TENM1, TGFB2, TGIF2, THRB, TUB, WNT5B, WNT7B, ZHX2]
BMX_Specific	positive regulation of chromosome segregation	GO_BiologicalProcess	0.00559661	[ANAPC4, DDX11, H2AFY, IGFBP7, MAPK15, NSMCE2, SIRT2]
BMX_Specific	regulation of telomere capping	GO_BiologicalProcess	0.00559661	[MAP3K4, MAPK1, MAPK15, PARP4, SMG6, TERF2, TNKS]
BMX_Specific	negative regulation of protein complex assembly	GO_BiologicalProcess	0.00559894	[CAPZB, CARMIL1, CLIP3, CLU, EML2, EP300, FHOD3, GBA3, KANK1, MAPRE1, OPRD1, SIRT2, SORL1, SPTAN1, SPTBN2, STYXL1, ZHX2]
BMX_Specific	regulation of protein dephosphorylation	GO_BiologicalProcess	0.0055996	[ABI2, CAMTA1, DAB2IP, GBA3, GNA12, HTT, IDI1, IKBKB, MRTFB, PHACTR1, PPP1R12A, PPP1R37, PPP2R2A, PPP2R5A, PPP2R5D, PTPRA, RCAN1, STYXL1, WDR1]
BMX_Specific	response to growth factor	GO_BiologicalProcess	0.00560822	[ABI2, ABL1, ACVR1, ACVRL1, ADAM12, ADAMTS3, AGFG1, APLP2, APP, ASH1L, BAG4, BGLAP, CASR, CREBBP, CRK, CSNK1D, CTNNB1, DAB2IP, DCAF1, DHRS3, EGFR, EIF4E, EP300, FERMT2, GARS, GNA12, GPC3, HHAT, HSF1, JCAD, KCP, KIF1B, LEMD3, LTBP2, MAPK1, MEGF8, MIA3, MTSS2, MYOCD, NOX4, OPRD1, PARD3, PDPK1, PFDN1, PKD1, PML, PPP3CA, PRSS55, PTK2, RALBP1, RAPGEF2, ROR2, RORA, RYR2, SH3BP4, SH3YL1, SIRT2, SMPD3, S…
BMX_Specific	regulation of GTPase activity	GO_BiologicalProcess	0.00565007	[ABI2, AFDN, AGFG1, ARHGAP24, ARHGAP32, ARHGEF12, CDC42EP2, CHN1, CRK, DAB2IP, DCAF1, DEPDC1B, DOCK1, DOCK2, DOCK9, EVI5, FGD2, GRTP1, LDLRAP1, MTSS2, MYO9A, NUP50, PLEKHG4, PLXNA1, PLXNA2, PTK2, PTPRN2, RABEP1, RALBP1, RAPGEF2, RGS12, RIC8B, SBF1, SEMA4D, SF3B1, SH3BP4, TBC1D1, TBC1D22A, TBC1D9B, TIMELESS, TSC2, TXNRD1, USP48, VAV2, WDR1]
BMX_Specific	positive regulation of actin filament polymerization	GO_BiologicalProcess	0.00565816	[ABI2, ARPC1B, ARPC2, BAG4, BAIAP2, CARMIL1, CDC42EP2, FCHSD2, KIRREL1, NCK1, PRKCE, SPIRE2, TENM1, WASHC1, WIPF2]
BMX_Specific	organonitrogen compound catabolic process	GO_BiologicalProcess	0.0056893	[ABI2, ADAM12, AGFG1, AGO2, AMDHD1, AMPD3, ANAPC4, ANAPC7, APC, ATG4B, ATP2B2, ATP2B4, BCKDHB, BGLAP, BNIP3, CDH1, CEMIP, CHMP4B, CLEC16A, CLU, CSNK1D, CTNNB1, CUL2, CUL7, DAB2IP, DCAF1, DEDD, DERA, DPYD, EGFR, ENTPD4, ERLEC1, FAF1, FAH, FBXL18, FBXW4, GBA3, GNA12, GPAM, GPC3, GPC6, HECTD3, IRAK3, ITCH, ITGA2B, KDM2A, MAGI1, MECP2, MVB12B, NPAS3, NPLOC4, NUDT3, NUPR1, ODC1, OGDH, OPRD1, PACSIN3, …
BMX_Specific	actin polymerization or depolymerization	GO_BiologicalProcess	0.00571992	[ABI2, ARPC1B, ARPC2, BAG4, BAIAP2, CAP2, CAPZB, CARMIL1, CDC42EP2, FCHSD2, FHOD3, GAS7, GHRL, KANK1, KIRREL1, MICAL3, NCK1, PRKCE, SPIRE2, SPTAN1, SPTBN2, TENM1, WASHC1, WDR1, WIPF2]
BMX_Specific	regulation of actin filament polymerization	GO_BiologicalProcess	0.00575491	[ABI2, ARPC1B, ARPC2, BAG4, BAIAP2, CAPZB, CARMIL1, CDC42EP2, FCHSD2, FHOD3, KANK1, KIRREL1, NCK1, PRKCE, SPIRE2, SPTAN1, SPTBN2, TENM1, WASHC1, WIPF2]
BMX_Specific	organelle assembly	GO_BiologicalProcess	0.00578107	[ABI2, ABLIM1, ACTG1, ACVR1, AGFG1, ARL13B, ARMC9, ATG4B, ATXN10, ATXN2, C10orf90, C2CD3, CCDC136, CCDC88A, CDC42EP2, CFAP20, CFAP74, CHMP4B, CNOT1, CNOT6L, CROCC, CSNK1D, DAB2IP, DCAF1, DNAL1, EHMT2, EIF2S1, FARP2, FHOD3, GALNT11, GOLGA4, HTT, IFT122, IST1, LDB3, MAPK15, MAPRE1, MDN1, MLH1, MRPL20, MTMR3, MYBPC1, NUPR1, OPRD1, PARP4, PARVA, POGZ, PRKAA1, PRKAB1, PRKCA, PTPN23, PTPRH, RAB11A, RBM…
BMX_Specific	negative regulation of cell cycle process	GO_BiologicalProcess	0.00578629	[ABI2, AGFG1, APC, CARM1, CDH1, CHEK1, CNOT1, CNOT6L, DAB2IP, DCAF1, DEPDC1B, EHMT2, EP300, EPC1, H2AFY, KDM2A, MAD1L1, MAGI1, PARP4, PML, PRKDC, PSMB7, PSMC3, PSMD2, RAD51, RALBP1, RBM14, REEP5, SCP2, SMC1A, TAOK1, TERF2, TEX14, TFDP1, TNKS, TP53, TP53INP1, WDR1, ZNF207]
BMX_Specific	gene expression	GO_BiologicalProcess	0.0058186	[ABCG1, ABI2, ABL1, ABLIM2, ACTG1, ACVR1, ACVRL1, ADAM10, ADAMTS2, ADAMTS3, ADARB2, ADORA2B, AFDN, AGFG1, AGO2, APC, APP, ARFGEF3, ARHGEF28, ARID1B, ARID4B, ARNT2, ARPC2, ASH1L, ATAD2B, ATF1, ATP2B2, ATP2B4, ATXN2, AXIN2, BAZ1B, BNC2, BPNT1, BPTF, BRWD1, C2CD3, CAMKK2, CAMTA1, CAMTA2, CARM1, CASR, CCAR1, CCDC88A, CCNL2, CCNQ, CCNT1, CDH1, CDKAL1, CELF1, CHD5, CHEK1, CHN1, CLK1, CLK4, CLNS1A, CLST…
BMX_Specific	negative regulation of epithelial cell proliferation	GO_BiologicalProcess	0.00588706	[ABI2, ACVRL1, BGLAP, DAB2IP, EML2, GHRL, GPC3, IFT122, KLF9, MTSS1, NFIB, NUPR1, PKD1, PRSS55, SRFBP1, TGFB2, VDR, WDR1]
BMX_Specific	negative regulation of supramolecular fiber organization	GO_BiologicalProcess	0.00588713	[APC, CAPZB, CARMIL1, CLIP3, CLU, EML2, FHOD3, HDGFL2, KANK1, MAPRE1, MET, MID1, NAV3, SPTAN1, SPTBN2, TAOK1, TTBK2]
BMX_Specific	nuclear migration	GO_BiologicalProcess	0.00589441	[KIF1A, NTN1, PTK2, SF3B1, SYNE3, TMEM201]
BMX_Specific	regulation of histone methylation	GO_BiologicalProcess	0.00591223	[ACVR1, CTCF, CTNNB1, EHMT2, H2AFY, KDM4B, KDM4C, MECP2, MTF2, NSD1, NSD3, PAX7]
BMX_Specific	negative regulation of I-kappaB kinase/NF-kappaB signaling	GO_BiologicalProcess	0.00596291	[ABI2, ABL1, AGFG1, ASH1L, DAB2IP, DCAF1, RALBP1, RORA, USP10, WDR1]
BMX_Specific	FoxO signaling pathway	KEGG	0.00596537	[BNIP3, CREBBP, EGFR, EP300, FBXO25, IKBKB, KRAS, MAPK1, MAPK10, PDPK1, PIK3CD, PRKAA1, PRKAB1, PRKAG2, TGFB2]
BMX_Specific	regulation of synapse assembly	GO_BiologicalProcess	0.00596537	[APP, CLSTN1, CLSTN2, CLSTN3, EIF4E, EPHB1, FARP1, GHRL, MAPK1, MECP2, NECTIN1, NTN1, PTK2, ROBO2, SEMA4D]
BMX_Specific	Notch signaling pathway	GO_BiologicalProcess	0.00596901	[ADAM10, APP, ASH1L, CDH6, CNTN1, CREBBP, DNER, DTX2, EGFR, EIF4E, EP300, GALNT11, HNF1B, IGFBP7, IL6ST, ITCH, KCP, MAML1, NCSTN, PLXNA1, ROBO2, TGFB2, TSPAN5, WWC1]
BMX_Specific	heterochromatin	GO_CellularComponent	0.00606391	[BAZ1B, CHD5, GRHPR, H2AFY, HSF1, KDM4B, KDM4C, MAGI1, MECP2, MPHOSPH8, PML, SIRT2, TCP1]
BMX_Specific	histone deacetylase activity	GO_BiologicalProcess	0.00613434	[BRAP, HDAC7, KDM5A, MIER2, PKD1, SAP30L, SIRT2, SIRT3]
BMX_Specific	modulation of chemical synaptic transmission	GO_BiologicalProcess	0.00613964	[ABL1, ADORA2B, APP, BAIAP3, CACNA1D, CDH1, CDH2, CLSTN1, CLSTN2, CLSTN3, CNTN4, CPEB3, DHRS3, EGFR, EIF4E, EPHB1, GHRL, GRIA1, GRIK3, GRIK4, GRM5, HTT, KCNMB4, KRAS, MAPK1, MCTP1, MECP2, NAPB, NCSTN, PLCB4, PLEKHG5, PPP3CA, PRKCA, PRKCE, PTPRA, RAB11A, RAPGEF2, ROR2, RORA, SLC24A4, TXNRD1, ZMYND8]
BMX_Specific	proteolysis involved in cellular protein catabolic process	GO_BiologicalProcess	0.00614727	[ABI2, ANAPC4, ANAPC7, CDH1, CHMP4B, CLEC16A, CLU, CSNK1D, CTNNB1, CUL2, CUL7, DAB2IP, ERLEC1, FAF1, FBXL18, FBXW4, GBA3, GNA12, HECTD3, ITCH, ITGA2B, KDM2A, MAGI1, MVB12B, NPAS3, NPLOC4, NUPR1, OPRD1, PKD1, PML, POMT2, PRKCA, PSMB7, PSMC3, PSMD2, PTK2, PTPN23, RNF115, RNF34, SCARA3, SIRT2, SMARCC1, TMTC3, TTC3, UBAC2, UBE2H, UBE2J2, UBE2K, UBL7, UBR2, UBR4, UBXN6, UFD1, USP10, USP18, USP4, USP48…
BMX_Specific	endothelial cell migration	GO_BiologicalProcess	0.00615485	[ABI2, ABL1, ACVRL1, ANGPT1, APC, BGLAP, DAB2IP, HDAC7, HSF1, JCAD, MECP2, MET, MIA3, PDPK1, PIK3C2A, PKD1, PLEKHG5, PLXNA1, PRKCA, PRSS55, PTK2, SASH1, SCARB1, STAT5A, WDR1]
BMX_Specific	membrane biogenesis	GO_BiologicalProcess	0.00619254	[ABI2, CDH2, CLIP3, DAB2IP, FERMT2, FLOT2, MAPK1, PTPRH, WDR1]
BMX_Specific	positive regulation of axon extension	GO_BiologicalProcess	0.00619254	[DSCAM, GOLGA4, MEGF8, NTN1, PAK1, RAB11A, RUFY3, SEMA7A, SF3B1]
BMX_Specific	proteasomal protein catabolic process	GO_BiologicalProcess	0.0062025	[ABI2, ANAPC4, ANAPC7, CDH1, CLEC16A, CLU, CSNK1D, CTNNB1, CUL2, DAB2IP, ERLEC1, FAF1, FBXL18, FBXW4, GBA3, GNA12, HECTD3, ITCH, ITGA2B, KDM2A, NPAS3, NPLOC4, NUPR1, PKD1, PML, POMT2, PRKCA, PSMB7, PSMC3, PSMD2, RNF34, SCARA3, SIRT2, SMARCC1, TMTC3, UBAC2, UBE2H, UBE2J2, UBE2K, UBR2, UBXN6, UFD1, VCP, WDR1]
BMX_Specific	nucleolus	GO_CellularComponent	0.00634515	[ABL1, ACACA, ACAT2, ACOX1, ACVR1, ADARB2, AGFG1, ARHGAP32, BRAP, BRWD1, CAMTA1, CCDC88A, CERKL, CTCF, CUL2, DCAF1, DDX11, DDX51, DEDD, DEDD2, DROSHA, DSCAM, ERCC6, ETV6, H2AFY, HERC4, ILF3, KANSL3, KDM2B, KDM5A, KIF1B, KRAS, LRRFIP1, MDN1, MED27, MOB2, MPHOSPH8, MRO, MTREX, MYCN, MYO10, NFIB, NOL4, NOX4, ORC4, P3H4, PDPK1, PKD1, PML, POLR3B, POP4, POP5, PRKDC, PSPC1, RAD51, RBBP5, RBM14, REV3L, …
BMX_Specific	regulation of G1/S transition of mitotic cell cycle	GO_BiologicalProcess	0.00639231	[AGFG1, ANKRD17, APC, CARM1, CCDC88A, CNOT1, CNOT6L, DCAF1, EGFR, EIF4E, EP300, PKD1, PML, PRKDC, RALBP1, RBM14, REEP5, SCP2, TFDP1, TP53, TP53INP1]
BMX_Specific	gene silencing	GO_BiologicalProcess	0.00639606	[AGFG1, AGO2, ATAD2B, CELF1, CNOT1, CNOT6L, DCAF1, DOT1L, DROSHA, EGFR, EIF4E, GARS, MECP2, MPHOSPH8, MYCN, NRDE2, NUP50, NUP98, PPP3CA, PUM1, RALBP1, SCMH1, SH3BP4, SIRT2, SMCHD1, SND1, TNRC6B, TP53, UBR2]
BMX_Specific	apoptotic signaling pathway	GO_BiologicalProcess	0.00640247	[ABI2, ABL1, ACVR1, ADORA2B, AGFG1, APC, BNIP3, CLU, CTNNB1, CUL2, DAB2IP, DCAF1, DEDD, DEDD2, DEPTOR, DIDO1, EP300, ERCC6, EYA1, FAF1, FASTK, GNA12, HIPK1, HTT, IGFBP7, ING5, KCP, MEIS3, MLH1, MPRIP, NCK1, NUPR1, PDPK1, PIAS4, PKN2, PML, PRKCA, PRKDC, PRSS55, RALBP1, REEP5, RNF34, SH3RF1, ST18, STAT5A, STYXL1, TFDP1, TGFB2, TM2D1, TP53, TRAP1, UBE2K, UNC5B, WDR1, XPA, ZHX2]
BMX_Specific	regulation of endocytosis	GO_BiologicalProcess	0.00645166	[ABI2, ABL1, ANGPT1, ANKFY1, ANO6, APLP2, ATXN2, BTBD9, CLIP3, CLU, CSDE1, DAB2IP, GPC3, LDLRAP1, MCTP1, MKLN1, PACSIN3, PKD1, PPP3CA, RAB31, RUFY2, SCAMP5, TSC2, WDR1]
BMX_Specific	response to organic cyclic compound	GO_BiologicalProcess	0.00646131	[ABCD3, ABL1, ACSL3, ADAM12, ADCY3, ADORA2B, APC, APP, ARHGEF28, ARNT2, ARPC1B, ASH1L, ATF1, ATP2B2, ATP2B4, BGLAP, CARM1, CASR, CATSPER3, CCDC88A, CDH1, CHN1, CLU, CNOT1, CSDE1, CTNNB1, EGFR, EHMT2, EIF4E, EP300, EPHX1, FERMT2, GARS, GBA3, GHR, GNA12, GPAM, GRAMD1B, HID1, HNF1B, HSF1, HTT, IGFBP7, IRAK3, KIF1B, KLF9, KRAS, MAPK1, MINDY4, NOX4, NR3C2, NR6A1, PADI2, PAK1, PDE4D, PHB, PKD1, PKN2, P…
BMX_Specific	bicellular tight junction assembly	GO_BiologicalProcess	0.00649074	[ABI2, AFDN, APC, DAB2IP, IKBKB, MPP7, PARD3, PRKCA, PTPN13, WDR1]
BMX_Specific	regulation of defense response	GO_BiologicalProcess	0.00650083	[ABI2, ADORA2B, AGFG1, ANKRD17, APLP2, APP, ARHGEF28, ASH1L, BGLAP, CHID1, CREBBP, CRK, CSDE1, DAB2IP, DCAF1, DROSHA, EGFR, EIF4E, EP300, ERCC6, FERMT2, GBA3, GHRL, GOLGA4, IGFBP7, IKBKB, IL6ST, IRAK3, ITCH, KRAS, MAGI1, MCPH1, METRNL, NPLOC4, NUPR1, PAK1, PDPK1, PKD1, PKN2, PLXNA1, POLR3B, POLR3C, POP4, PRKCA, PRKCE, PRKDC, PSMB7, PSMC3, PSMD2, PSPC1, PUM1, RALBP1, RBM14, RNASEH2A, RORA, SCARB1,…
BMX_Specific	phosphatidylinositol 3-kinase activity	GO_BiologicalProcess	0.00650123	[ABI2, CLSTN1, DAB2IP, PIK3C2A, PIK3CD, PKD1, PTK2, VAV2, WASHC1, WDR1, WDR91]
BMX_Specific	dendrite development	GO_BiologicalProcess	0.00668759	[ABI2, ADAM10, APP, CARM1, CPEB3, CRK, CTNND2, CUL7, DAB1, DAB2IP, DCLK1, DSCAM, EPHB1, FARP1, GHRL, KIAA0319, MAPK1, MECP2, PKN2, PPP3CA, RAPGEF2, SDK1, SEMA4D, SEZ6, SF3B1, WDR1, ZMYND8]
BMX_Specific	angiogenesis	GO_BiologicalProcess	0.00671516	[ABI2, ABL1, ACVR1, ACVRL1, ADAM12, AGO2, ANGPT1, APC, ARHGAP24, BGLAP, CHN1, CNTN1, CTNNB1, DAB2IP, EML2, EPHB1, FHOD3, GARS, GHRL, HDAC7, HIPK1, JCAD, LEMD3, MAPK1, MECP2, MIA3, MINDY4, MMP2, PARVA, PDPK1, PIK3C2A, PKD1, PKNOX1, PLXNA1, PML, PPP3CA, PRKCA, PRSS55, PTK2, RORA, SASH1, SRPK2, TGFB2, UNC5B, VASH2, VAV2, WDR1]
BMX_Specific	trans-Golgi network	GO_CellularComponent	0.00681153	[ADAM10, APP, ATXN2, BAIAP3, CDH1, CHID1, CLIP3, CLTB, EIPR1, GBA3, GBF1, GOLGA4, GOLPH3L, PCSK5, PI4K2B, PKD1, RAB11A, RAB31, RAB6A, RBFOX1, SCAMP5, SORL1, STX6, SYT17, YIPF1, YIPF2]
BMX_Specific	enzyme regulator activity	GO_BiologicalProcess	0.00681407	[ABI2, ACVR1, AGFG1, APC, APLP2, APP, ARHGAP24, ARHGAP32, ARHGEF12, ATP2B2, ATP2B4, BCL2L13, CCNL2, CCNQ, CCNT1, CDC42EP2, CDH1, CHN1, CYB5B, DAB2IP, DCAF1, DEPDC1B, DNAJA3, DOCK1, DOCK2, EGFR, ERCC6, EVI5, FAF1, FNIP1, GBA3, GHRL, GNA12, GPC3, GRM5, GRTP1, H2AFY, IDI1, LDLRAP1, MMP16, MPRIP, MRTFB, MTSS2, MYO9A, NCK1, NUP50, NUPR1, PDPK1, PHACTR1, PKD1, PKN2, PPP1R12A, PPP1R37, PPP2R2A, PPP2R5A,…
BMX_Specific	positive regulation of autophagy	GO_BiologicalProcess	0.00682718	[ARHGEF28, BNIP3, CAMKK2, CLEC16A, GBA3, HTT, OPRD1, PKD1, PRKAA1, PRKAB1, RBM14, SH3BP4, TP53INP1, TPCN1, TSC2, UVRAG]
BMX_Specific	response to nitrogen compound	GO_BiologicalProcess	0.00683293	[ABL1, ADCY3, ADORA2B, APC, APLP2, APP, ARHGEF28, ASH1L, ATP2B2, ATP2B4, ATP6V1E1, BAIAP2, BGLAP, CARM1, CASR, CCDC88A, CDH1, CHN1, CLU, CPEB3, CRK, CTNNB1, DDX11, EGFR, EHMT2, ERLEC1, FERMT2, GHR, GHRL, GPAM, GRM5, HDAC7, HSF1, HTT, IRAK3, ITGA2B, ITGA4, KANK1, MAPK1, MIA3, MINDY4, MMP2, NCK1, NOX4, NPLOC4, PAK1, PDE4D, PDPK1, PFDN1, PIK3C2A, PKD1, PLA2G1B, POMT2, POR, PPP2R2A, PPP3CA, PRKAA1, P…
BMX_Specific	tight junction	GO_CellularComponent	0.00685092	[ABI2, AFDN, APC, ASH1L, CASR, CTNNB1, DAB2IP, FRMD4A, MAGI1, MAGI3, MAPK15, MPP7, NHS, PARD3, PARD3B, RAPGEF2, WDR1]
BMX_Specific	Rho protein signal transduction	GO_BiologicalProcess	0.00697883	[ABL1, ARHGEF12, ARHGEF28, ARHGEF37, CDC42EP2, FARP1, FARP2, FGD2, GNA12, ITSN2, KANK1, MET, NTN1, PARD3, PLEKHG4, PLEKHG5, RBM14, RNF34, SCAI, TIMELESS, TP53INP1, TXNRD1, VAV2, ZHX2]
BMX_Specific	activation of protein kinase activity	GO_BiologicalProcess	0.00700827	[ABI2, ABL1, ADAM12, ADCY3, ADORA2B, AGFG1, ANGPT1, ARHGEF28, CCDC88A, CCNT1, CRK, DAB2IP, DCAF1, EGFR, ERCC6, GHR, GHRL, GRM5, MAP3K21, MAP3K4, MAPK1, MAPK10, MPRIP, PAK1, PDPK1, PFDN1, PKN2, PLA2G1B, PRKAA1, PRKAG2, PRKCA, PRSS55, RALBP1, TAOK1, TGFB2, TXNRD1, WDR1, WNT7B, ZHX2]
BMX_Specific	cellular lipid metabolic process	GO_BiologicalProcess	0.00716044	[ABCD3, ABCG1, ABI2, ACACA, ACAD9, ACAT2, ACOX1, ACSL3, AGMO, AGPAT3, ALDH3B2, APLP2, B4GALT5, BGLAP, BPNT1, CEPT1, CERKL, CHN1, CLSTN1, CRNKL1, CROCC, CSDE1, CYP4F3, CYP4F8, DAB2IP, DAGLB, DHRS3, ECHDC1, EGFR, ELOVL4, ELOVL6, FBXW4, FIG4, GBA3, GPAM, GPC3, GPC6, IDI1, INPP5D, KDM5A, MBOAT2, MECP2, MTMR3, MTMR7, NDUFAB1, PDPK1, PI4K2B, PIGL, PIK3C2A, PIK3CD, PIP4P2, PKD1, PLA2G1B, PLD2, POR, PPP2…
BMX_Specific	VCP-NPL4-UFD1 AAA ATPase complex	GO_CellularComponent	0.00731143	[FAF1, NPLOC4, UFD1, VCP]
BMX_Specific	negative regulation of phosphatidylinositol 3-kinase activity	GO_BiologicalProcess	0.00731143	[ABI2, DAB2IP, WASHC1, WDR1]
BMX_Specific	protein localization to organelle	GO_BiologicalProcess	0.00734676	[ACOX1, ADAM10, AGFG1, ANGPT1, APC, APLP2, ARL13B, BAG4, C2CD3, CARM1, CCDC88A, CDC42EP2, CDH1, CHD5, CHMP4B, CLU, CROCC, CSNK1D, CTCF, DCAF1, DCLK1, DCLK3, FAM83H, GAK, GBF1, GPC6, H2AFY, HEATR3, HHAT, HIKESHI, IFT122, IPO4, KPNA1, KRAS, MAGI1, MAPK1, MAPK15, MAPRE1, MBTPS1, MCPH1, MIA3, MID1, NUP50, NUP98, PARP4, PCARE, PKD1, PML, POP5, PPP3CA, PRKAA1, RAB11A, RAB6A, RABEP1, RANBP9, RASSF5, REE…
BMX_Specific	regulation of cytokine-mediated signaling pathway	GO_BiologicalProcess	0.00735271	[AGFG1, ANGPT1, ARHGEF28, CLIP3, CSDE1, DCAF1, HIPK1, IKBKB, IRAK3, LIFR, LRRFIP1, PADI2, PIAS4, PKD1, POP4, RALBP1, RBM5, SF3B1, SPPL2B, TRIM44, UBE2K, USP18]
BMX_Specific	head development	GO_BiologicalProcess	0.00737575	[ABI2, ABL1, ACSL3, AFDN, ANKRD11, APP, ARCN1, ARL13B, ARNT2, ASH1L, ATP2B2, ATP2B4, BNIP3, BPTF, C2CD3, CDH1, CDH2, CHD5, CHN1, CNTN1, CNTN4, CRK, CSNK1D, CTNNB1, CTTNBP2, DAB1, DAB2IP, DCLK1, EGFR, EP300, GARS, HNF1B, HTT, KDM2B, KIF1A, KIRREL3, KRAS, MAPK1, MCPH1, MECP2, MINDY4, MMP2, NCSTN, NFIB, OGDH, PADI2, PAK1, PKD1, PLXNA2, PPP3CA, PRKDC, PTPRG, RAPGEF2, ROBO2, RORA, SDF4, SEMA7A, SEZ6, …
BMX_Specific	cellular response to organic cyclic compound	GO_BiologicalProcess	0.00745647	[ABL1, ADCY3, APC, APP, ATP2B2, ATP2B4, BGLAP, CARM1, CASR, CCDC88A, CDH1, CHN1, CLU, CNOT1, CSDE1, CTNNB1, EGFR, EHMT2, EIF4E, EP300, EPHX1, GARS, GNA12, GPAM, GRAMD1B, HSF1, HTT, KLF9, MAPK1, MINDY4, NOX4, NR3C2, NR6A1, PADI2, PAK1, PDE4D, PHB, PKD1, PKN2, PPP3CA, PRKCA, RAD51, RAPGEF2, RBM14, RORA, RORB, RYR2, SH3BP4, SIRT2, SMARCA4, SMYD3, THRB, TP53INP1, VDR]
BMX_Specific	regulation of transcription by RNA polymerase II	GO_BiologicalProcess	0.00752199	[ABI2, ABL1, ACTG1, ACVR1, ACVRL1, ADAM10, AGFG1, AGO2, APC, APP, ARFGEF3, ARHGEF28, ARID1B, ARID4B, ARNT2, ARPC2, ASH1L, ATAD2B, ATF1, ATP2B2, ATP2B4, BAZ1B, BNC2, BPTF, BRWD1, CAMTA1, CAMTA2, CARM1, CASR, CCNL2, CCNQ, CCNT1, CHD5, CHEK1, CHN1, CNOT1, CPEB3, CREBBP, CRK, CSDE1, CTBP2, CTCF, CTNNB1, CUL2, DAB2IP, DCAF1, DCAF6, DEK, DLGAP4, DNAJA3, DOT1L, DPF3, DSCAM, EGFR, EHMT2, EIF2S1, EIF4E, E…
BMX_Specific	regulation of microtubule polymerization	GO_BiologicalProcess	0.00752371	[ABL1, CLIP1, CLIP3, EML2, MAPRE1, MECP2, MET, NAV3, PAK1]
BMX_Specific	regulation of circadian rhythm	GO_BiologicalProcess	0.00754406	[ADORA2B, CSNK1D, GHRL, IGFBP7, MAPK10, OPN4, PML, PRKAA1, PRKAB1, PRKDC, PSPC1, RORA, RORB, TIMELESS, TP53]
BMX_Specific	negative regulation of cytoskeleton organization	GO_BiologicalProcess	0.00755272	[APC, CAPZB, CARMIL1, CLIP3, EML2, FHOD3, HDGFL2, KANK1, MAPRE1, MET, MID1, NAV3, RBM14, SPTAN1, SPTBN2, TAOK1, TP53INP1, TTBK2]
BMX_Specific	diapedesis	GO_BiologicalProcess	0.0075626	[CD99L2, CRK, ITGA4]
BMX_Specific	negative regulation of nitric oxide mediated signal transduction	GO_BiologicalProcess	0.0075626	[ATP2B2, ATP2B4, PRSS55]
BMX_Specific	regulation of ATP:ADP antiporter activity	GO_BiologicalProcess	0.0075626	[AGFG1, DCAF1, RALBP1]
BMX_Specific	regulation of DNA repair	GO_BiologicalProcess	0.00758625	[AXIN2, CHEK1, DDX11, DEK, DEPDC1B, EGFR, ERCC6, EYA1, FUS, HSF1, PML, RAD51, SMCHD1, SPIRE2, TERF2, TIMELESS]
BMX_Specific	positive regulation of neurogenesis	GO_BiologicalProcess	0.00759317	[ABI2, APP, ASH1L, ATF1, CNTN1, CPEB3, CSNK1D, CTNNB1, CUL7, DAB1, DAB2IP, DHRS3, DSCAM, DTNA, EIF4E, EP300, FIG4, GOLGA4, IL6ST, IST1, ITSN2, KDM4C, MAPK1, MEGF8, MOB2, NCK1, NTN1, PAK1, PCP4, PKD1, PLXNA1, PLXNA2, RAB11A, RAPGEF2, ROBO2, RUFY3, SEMA4D, SEMA7A, SF3B1, STYXL1, SYT17, TCF12, TENM1, TGIF2, WDR1, ZMYND8]
BMX_Specific	circulatory system development	GO_BiologicalProcess	0.00759589	[ABI2, ABL1, ACVR1, ACVRL1, ADAM12, AGFG1, AGO2, ANGPT1, ANKRD17, APC, ARHGAP24, ARL13B, ASH1L, AXIN2, BGLAP, C2CD3, CASR, CDH2, CHN1, CNTN1, CTNNB1, CUL7, DAB2IP, DCAF1, DHRS3, EGFR, EML2, EP300, EPC1, EPHB1, EYA1, FHOD3, FREM2, GALNT11, GARS, GHRL, GPC3, HDAC7, HIPK1, IFT122, JCAD, KCNK2, LAMA1, LEMD3, LUZP1, MAML1, MAPK1, MECP2, MEGF8, MIA3, MINDY4, MMP2, MYBPC1, MYOCD, NOX4, PAK1, PARVA, PCSK…
BMX_Specific	regulation of RNA splicing	GO_BiologicalProcess	0.00759605	[CELF1, CLK1, CLK4, DAZAP1, FASTK, FUS, ITSN2, NSRP1, NUP98, RBFOX1, RBM25, RBM5, SON, SRPK2, SRRM4, SRSF6, SRSF9]
BMX_Specific	beta-catenin destruction complex	GO_CellularComponent	0.00784685	[APC, AXIN2, CTNNB1, RBM14, TP53INP1]
BMX_Specific	negative regulation of activin receptor signaling pathway	GO_BiologicalProcess	0.00784685	[ABI2, ACVR1, DAB2IP, LEMD3, WDR1]
BMX_Specific	camera-type eye morphogenesis	GO_BiologicalProcess	0.00798398	[ABI2, CTNNB1, DSCAM, EPHB1, HIPK1, IFT122, KDM2B, MAPK1, NECTIN1, RDH13, RORB, SDK1, TENM1, THRB, ZHX2]
BMX_Specific	membrane protein intracellular domain proteolysis	GO_BiologicalProcess	0.00799398	[ADAM10, HHAT, IGFBP7, MBTPS1, NCSTN, SPPL2B]
BMX_Specific	cellular response to peptide hormone stimulus	GO_BiologicalProcess	0.00804502	[ADCY3, APC, APLP2, ATP6V1E1, BAIAP2, BGLAP, CCDC88A, CHN1, CRK, GHR, GHRL, GPAM, HDAC7, HSF1, KANK1, NCK1, PAK1, PDPK1, PFDN1, PIK3C2A, PKD1, PLA2G1B, POR, PPP3CA, PRKAA1, PRKCA, PRKDC, PTK2, PTPRA, RAB31, SMARCC1, STAT5A, TSC2]
BMX_Specific	endoplasmic reticulum lumen	GO_CellularComponent	0.0081008	[ADAM10, APLP2, APP, BGLAP, CDH2, CLU, COL14A1, COLGALT2, ERLEC1, GBF1, GHRL, GOLM1, GPC3, HHAT, IGFBP7, ITGA2B, MBTPS1, MIA3, MINPP1, P4HA2, P4HA3, PDIA4, PDIA5, PPP3CA, PRSS55, PTPRN2, RCAN1, SGPP2, SRL, TSPAN5, WNT5B, WNT7B]
BMX_Specific	intracellular receptor signaling pathway	GO_BiologicalProcess	0.0081008	[ANKRD17, ARHGEF28, CARM1, CASR, CHN1, CNOT1, CSDE1, CTBP2, CTNNB1, DHRS3, EP300, FAM120B, GPAM, ITCH, MIA3, NPLOC4, NR6A1, PADI2, PAK1, PHB, PKD1, PML, PUM1, RBM14, RNF34, RORA, RORB, SMARCA4, THRB, TP53INP1, UFD1, VDR]
BMX_Specific	positive regulation of dephosphorylation	GO_BiologicalProcess	0.00825255	[ABI2, CAMTA1, DAB2IP, GBA3, MPRIP, PPP1R12A, PPP2R5A, PPP2R5D, PTPRA, STYXL1, WDR1]
BMX_Specific	response to hypoxia	GO_BiologicalProcess	0.00826896	[ACVRL1, ARNT2, BNIP3, CASR, CREBBP, CUL2, EIF4E, EP300, HSF1, HTT, KCNK2, MECP2, MIA3, MINDY4, MMP2, MYOCD, NOX4, OPRD1, PAK1, PDPK1, PML, PPP3CA, PRKAA1, PRKCE, PRSS55, PSMB7, PSMC3, PSMD2, RORA, RYR2, SIRT2, TGFB2, TM9SF4, TP53, UCP3, ZHX2]
BMX_Specific	import into cell	GO_BiologicalProcess	0.00827927	[ABI2, ABL1, ACSL3, ACTG1, ANGPT1, ANKFY1, ANO6, APLP2, APP, ATP2B2, ATP2B4, ATXN2, BGLAP, BTBD9, CARMIL1, CASR, CLIP3, CLTB, CLU, CSDE1, DAB2IP, DNER, DOCK1, DOCK2, EGFR, FAM155A, FAM155B, FCHSD2, GAK, GHR, GPC3, GRIA1, HTT, ITGA4, ITSN2, LDLRAP1, MAPK1, MAPK15, MCTP1, MKLN1, PACSIN3, PDE7A, PIK3C2A, PKD1, POU2F1, PPP1R12A, PPP3CA, PRSS55, RAB31, RABEP1, RALBP1, RUFY2, SCAMP5, SCARA3, SCARB1, SH…
BMX_Specific	transcription factor complex	GO_CellularComponent	0.00837989	[APC, ARNT2, ARPC2, ASH1L, ATF1, CARM1, CASR, CCDC88A, CHN1, CSDE1, CTNNB1, EP300, GARS, GTF2B, HDAC7, HNF1B, IGFBP7, MED27, MIA3, NAA16, NR6A1, PKNOX1, PMF1, POU2F1, PRKDC, RBM14, REEP5, RNASEH2A, TAF12, TAF15, TCF12, TERF2, TFDP1, THRB, TP53, TP53INP1, VDR]
BMX_Specific	embryonic digit morphogenesis	GO_BiologicalProcess	0.00840973	[C2CD3, CREBBP, CTNNB1, EIF4E, FBXW4, FREM2, GNA12, IFT122, ROR2, RORA]
BMX_Specific	phospholipid metabolic process	GO_BiologicalProcess	0.0086259	[ABI2, ACSL3, AGPAT3, BPNT1, CEPT1, CLSTN1, CROCC, DAB2IP, FIG4, GPAM, IDI1, INPP5D, MBOAT2, MECP2, MTMR3, MTMR7, PI4K2B, PIGL, PIK3C2A, PIK3CD, PIP4P2, PKD1, PLA2G1B, PLD2, PTK2, PTPN13, RBM5, SBF1, SCARB1, SF3B1, SH3YL1, SLC44A2, SMPD3, SMPDL3B, TTC7A, TTC7B, VAV2, WASHC1, WDR1, WDR91]
BMX_Specific	actin filament polymerization	GO_BiologicalProcess	0.00875734	[ABI2, ARPC1B, ARPC2, BAG4, BAIAP2, CAPZB, CARMIL1, CDC42EP2, FCHSD2, FHOD3, GAS7, KANK1, KIRREL1, NCK1, PRKCE, SPIRE2, SPTAN1, SPTBN2, TENM1, WASHC1, WIPF2]
BMX_Specific	Colorectal cancer	KEGG	0.00897082	[APC, AXIN2, CTNNB1, EGFR, KRAS, MAPK1, MAPK10, MLH1, PIK3CD, TGFB2, TP53]
BMX_Specific	negative regulation of neuron projection development	GO_BiologicalProcess	0.00904137	[CARM1, DAB1, DGUOK, DTNA, GAK, KANK1, KIAA0319, MAPK1, NTN1, PPP3CA, PTK2, PTPRG, RAPGEF2, RUFY3, SEMA4D, SEMA7A, SF3B1, SPART, SPOCK1]
BMX_Specific	synaptic signaling	GO_BiologicalProcess	0.00906629	[ABL1, ADORA2B, APP, BAIAP3, CACNA1D, CDH1, CDH2, CDH8, CLSTN1, CLSTN2, CLSTN3, CNTN4, CPEB3, CTBP2, CTNNB1, DAGLB, DHRS3, DTNA, EGFR, EIF4E, EPHB1, FARP1, FCHSD2, GHRL, GRIA1, GRIK3, GRIK4, GRM5, HTR4, HTT, KCNMB4, KDM5A, KIF1B, KPNA1, KRAS, MAPK1, MCTP1, MECP2, NAPB, NCSTN, PLCB4, PLEKHG5, POU2F2, PPP3CA, PRKCA, PRKCE, PTPRA, PTPRN2, RAB11A, RAPGEF2, RIC3, ROR2, RORA, SEZ6, SF3B1, SLC1A2, SLC24…
BMX_Specific	Oxytocin signaling pathway	KEGG	0.0090667	[ACTG1, ADCY3, CACNA1D, CAMKK2, EGFR, KRAS, MAPK1, PLCB4, PPP1R12A, PPP3CA, PRKAA1, PRKAB1, PRKAG2, PRKCA, RCAN1, RYR2]
BMX_Specific	mTOR signaling pathway	KEGG	0.0090667	[ATP6V1E1, CLIP1, DEPTOR, EIF4E, FNIP1, IKBKB, KRAS, MAPK1, PDPK1, PIK3CD, PRKAA1, PRKCA, TSC2, WDR59, WNT5B, WNT7B]
BMX_Specific	response to heat	GO_BiologicalProcess	0.00913067	[BAG4, CLPB, CLU, CREBBP, DNAJA3, EIF2S1, EIF4E, EP300, HIKESHI, HSBP1L1, HSF1, IGFBP7, MAPK1, NUP50, NUP98, PKD1, PRKCA, PRSS55, PSIP1, RBM14, TP53INP1, VCP]
BMX_Specific	positive regulation of vasculature development	GO_BiologicalProcess	0.00913067	[ABL1, ACVRL1, ADAM12, AGO2, APC, BGLAP, CNTN1, GARS, GHRL, HDAC7, HIPK1, JCAD, MINDY4, MYOCD, PDPK1, PIK3C2A, PKD1, PRKCA, PRSS55, RAPGEF2, SASH1, VASH2]
BMX_Specific	negative regulation of protein depolymerization	GO_BiologicalProcess	0.00920727	[APC, CAPZB, CARMIL1, HDGFL2, MID1, NAV3, SPTAN1, SPTBN2, TAOK1, TTBK2]
BMX_Specific	cellular response to nerve growth factor stimulus	GO_BiologicalProcess	0.00920727	[ABI2, APP, CRK, CSNK1D, DAB2IP, KIF1B, PDPK1, RAPGEF2, SH3YL1, WDR1]
BMX_Specific	synapse maturation	GO_BiologicalProcess	0.0092853	[ABI2, CLSTN1, DAB2IP, IGSF21, SEZ6, SEZ6L, WDR1]
BMX_Specific	fatty acid transmembrane transport	GO_BiologicalProcess	0.00933321	[ABCD3, ACACA, PRKAA1, PRKAB1, PRKAG2, PRSS55]
BMX_Specific	cell morphogenesis involved in neuron differentiation	GO_BiologicalProcess	0.00937742	[ABI2, ABL1, ADAM10, APP, B4GALT5, BAIAP2, CDH2, CHN1, CLSTN1, CNTN4, CTNND2, CUL7, DAB1, DCLK1, DDX11, DHRS3, DPYSL5, DSCAM, EPHB1, FARP1, GOLGA4, IST1, ITGA4, MAPK1, MEGF8, NECTIN1, NFIB, NTN1, PAK1, PARD3, PIK3CD, PITPNA, PLXNA1, PLXNA2, PPP3CA, PRKCA, PTK2, PTPRA, RAB11A, RANBP9, RAPGEF2, ROBO2, RUFY3, SEMA4D, SEMA7A, SF3B1, SH3KBP1, SPART, SPTAN1, SPTBN2, UNC5B, USP48]
BMX_Specific	sensory organ development	GO_BiologicalProcess	0.0094103	[ABI2, ACVRL1, ADAMTS18, ASH1L, ATP2B2, ATP2B4, BNC2, CDH1, CHN1, CTNNB1, DSCAM, EGFR, EPHB1, EYA1, FREM2, GPM6A, HIPK1, IFT122, KCNK2, KCNQ4, KDM2B, LAMA1, MAPK1, MYCL, NECTIN1, NHS, NTN1, PDS5B, PKD1, PKNOX1, PPP3CA, PTPRH, RDH13, ROR2, RORA, RORB, SDK1, SF3B1, SMARCA4, SMCHD1, SOBP, TENM1, TGFB2, TGIF2, THRB, TUB, WNT5B, WNT7B, ZHX2]
BMX_Specific	posttranscriptional gene silencing by RNA	GO_BiologicalProcess	0.00944544	[AGFG1, AGO2, CELF1, CNOT1, DCAF1, DROSHA, EGFR, EIF4E, GARS, MYCN, NRDE2, NUP50, NUP98, PPP3CA, PUM1, RALBP1, SH3BP4, TNRC6B, TP53]
BMX_Specific	protein serine/threonine phosphatase complex	GO_CellularComponent	0.00947706	[NCK1, PPP1R12A, PPP2R2A, PPP2R5A, PPP2R5D, PPP3CA, PPP4R3B, PTPRA]
BMX_Specific	regulation of microtubule binding	GO_BiologicalProcess	0.00950295	[ABL1, HSF1, MAPRE1, TTBK2]
BMX_Specific	regulation of nitric oxide mediated signal transduction	GO_BiologicalProcess	0.00950295	[ATP2B2, ATP2B4, EGFR, PRSS55]
BMX_Specific	tubulin deacetylation	GO_BiologicalProcess	0.00950295	[EP300, PRKAA1, PRKAB1, SIRT2]
BMX_Specific	ubiquitin-independent protein catabolic process via the multivesicular body sorting pathway	GO_BiologicalProcess	0.00950295	[ABI2, CHMP4B, DAB2IP, WDR1]
BMX_Specific	regulation of maintenance of sister chromatid cohesion	GO_BiologicalProcess	0.00950295	[H2AFY, NSMCE2, PARP4, TNKS]
BMX_Specific	cerebellar mossy fiber	GO_CellularComponent	0.00950295	[ABI2, DAB2IP, NFIB, WDR1]
BMX_Specific	positive regulation of cytoskeleton organization	GO_BiologicalProcess	0.00950386	[ABI2, ABL1, ARPC1B, ARPC2, BAG4, BAIAP2, CARMIL1, CDC42EP2, CLIP1, FCHSD2, KIRREL1, MAPK15, MAPRE1, MECP2, MET, NAV3, NCK1, NOX4, PAK1, PRKCE, SPIRE2, TENM1, TIMELESS, WASHC1, WDR1, WIPF2]
BMX_Specific	positive regulation of cell cycle process	GO_BiologicalProcess	0.0095114	[ABI2, ANAPC4, ANKRD17, APC, APP, CARM1, CCDC88A, CNOT1, CNOT6L, DAB2IP, DDX11, EGFR, EIF4E, EP300, H2AFY, IGFBP7, MAPK15, MECP2, NSMCE2, PKD1, PKN2, PML, PRKCA, PRKCE, RAB11A, REEP5, SIRT2, SMPD3, TFDP1, TP53, WDR1, ZNF16]
BMX_Specific	metencephalon development	GO_BiologicalProcess	0.00952529	[ABL1, ARCN1, ASH1L, CNTN1, CRK, DAB1, MECP2, NCSTN, OGDH, PAK1, RORA, SDF4, SEZ6, SEZ6L, SPTBN2, TTBK2]
BMX_Specific	gene silencing by RNA	GO_BiologicalProcess	0.00953469	[AGFG1, AGO2, CELF1, CNOT1, CNOT6L, DCAF1, DROSHA, EGFR, EIF4E, GARS, MYCN, NRDE2, NUP50, NUP98, PPP3CA, PUM1, RALBP1, SH3BP4, SND1, TNRC6B, TP53]
BMX_Specific	negative regulation of protein oligomerization	GO_BiologicalProcess	0.00953966	[CLU, EP300, GBA3, OPRD1, SORL1]
BMX_Specific	nuclear chromosome segregation	GO_BiologicalProcess	0.00964249	[ANAPC4, APC, AXIN2, CCDC36, CHMP4B, CTCF, CTNNB1, DDX11, EHMT2, H2AFY, HID1, IGFBP7, MAD1L1, MAPK15, MEI1, MLH1, NSMCE2, P3H4, PARP4, PDS5B, POGZ, RAB11A, SCP2, SIRT2, SMC1A, TEX14, TNKS, ZNF207]
BMX_Specific	Fc receptor mediated stimulatory signaling pathway	GO_BiologicalProcess	0.00965998	[ABL1, ACTG1, APLP2, ARPC1B, ARPC2, BAIAP2, CHN1, CRK, DOCK1, MAPK1, MYO10, NCK1, PAK1, PLD2, PRKCE, PTK2, VAV2, WIPF2]
BMX_Specific	regulation of vesicle-mediated transport	GO_BiologicalProcess	0.00969346	[ABI2, ABL1, ACSL3, ADORA2B, ANGPT1, ANKFY1, ANO6, APLP2, ATXN2, BAIAP3, BGLAP, BTBD9, CACNA1D, CACNA1I, CLIP3, CLU, CSDE1, DAB2IP, DOCK2, EIPR1, GPC3, LDLRAP1, LGI3, MAPK1, MAPK15, MCTP1, MKLN1, NAPB, PACSIN3, PDPK1, PKD1, PPP3CA, PRKAA1, PTPN23, RAB11A, RAB31, RUFY2, SCAMP5, SCARB1, SMPD3, SORL1, SYT17, SYT5, TSC2, TUB, VSNL1, WDR1]
BMX_Specific	nuclear chromosome	GO_CellularComponent	0.00970906	[ARID1B, BAZ1B, BICRAL, BPTF, CCDC36, CCDC88A, CHD5, CHEK1, CREBBP, CTNNB1, DDX11, DNA2, DPF3, EHMT2, EIF4E, EP400, H2AFY, HID1, IPO4, KDM4B, KDM4C, KMT5B, MAGI1, MLH1, MOB2, MPHOSPH8, MPP7, MYOCD, ORC4, P3H4, PARP4, PMF1, PML, POGZ, PRKDC, RAD51, RGS12, RNASEH2A, SCP2, SIRT2, SMARCA4, SMARCC1, SMC1A, SMCHD1, TCF12, TCP1, TERF2, THRB, TIMELESS, TNKS, TP53, TTC21B, XPA, YEATS4]
BMX_Specific	positive regulation of chromosome organization	GO_BiologicalProcess	0.00982304	[ACVR1, ANAPC4, BRAP, CTNNB1, DDX11, H2AFY, IGFBP7, KRAS, MAP3K4, MAPK1, MAPK15, MECP2, MPHOSPH8, MTF2, NSD3, NSMCE2, PARP4, PAX7, PKD1, PML, TCP1, TNKS]
BMX_Specific	transferase complex, transferring phosphorus-containing groups	GO_CellularComponent	0.00983475	[ACVR1, ACVRL1, CCNT1, CDK14, CLSTN1, CROCC, DNA2, ERC1, GTF2B, IKBKB, PHKA1, PIK3C2A, PIK3CD, POLR3B, POLR3C, POLRMT, PPP3CA, PRKAA1, PRKAB1, PRKAG2, REV3L, TAF12, TAF15, TERF2, TP53, UVRAG]
BMX_Specific	Pancreatic cancer	KEGG	0.00987943	[EGFR, IKBKB, KRAS, MAPK1, MAPK10, PIK3CD, RAD51, RALBP1, TGFB2, TP53]
BMX_Specific	glial cell differentiation	GO_BiologicalProcess	0.00991139	[ABL1, ADORA2B, AFDN, APP, ASH1L, B4GALT5, BNIP3, CDH2, CLU, CTNNB1, DAB1, DNER, EGFR, IL6ST, KRAS, MAPK1, NAB1, NCSTN, NFIB, PARD3, ROR2, RORA, SIRT2, WDR1]
BMX_Specific	cell cycle G1/S phase transition	GO_BiologicalProcess	0.00992268	[ACVR1, AGFG1, ANKRD17, APC, ATP2B2, ATP2B4, CARM1, CCDC88A, CDK3, CNOT1, CNOT6L, CUL2, DCAF1, EGFR, EIF4E, EP300, GPAM, ORC4, PKD1, PML, PPP3CA, PRKDC, RALBP1, RBM14, REEP5, SCP2, TFDP1, TP53, TP53INP1]
BMX_Specific	positive regulation of peptidyl-serine phosphorylation	GO_BiologicalProcess	0.00995756	[ANGPT1, APP, ARHGEF28, ATP2B2, ATP2B4, BAG4, EGFR, EIF4E, ERCC6, FNIP1, OPRD1, PAK1, PKD1, SMYD3, TENM1, ZHX2]
BMX_Specific	bicellular tight junction	GO_CellularComponent	0.00995756	[ABI2, APC, ASH1L, CASR, CTNNB1, DAB2IP, FRMD4A, MAGI1, MAGI3, MAPK15, MPP7, NHS, PARD3, PARD3B, RAPGEF2, WDR1]
BMX_Specific	cell-cell signaling by wnt	GO_BiologicalProcess	0.00998231	[ABI2, ABL1, AGO2, APC, APP, AXIN2, CDH2, CDK14, CSNK1D, CTNNB1, CTNND2, DAB2IP, DEPDC1B, EGFR, FBXW4, FERMT2, GID8, GPC3, GPC6, HNF1B, KANK1, MET, PARP4, PIAS4, PKD1, PPP3CA, PRKAA1, PRKAB1, PSMB7, PSMC3, PSMD2, PTPN23, ROR2, RORA, RYR2, SMARCA4, TMEM170B, TNKS, TNRC6B, TSC2, VCP, WDR1, WNT5B, WNT7B, ZRANB1]
BMX_Specific	glycerolipid metabolic process	GO_BiologicalProcess	0.0100236	[ABI2, ACSL3, AGMO, AGPAT3, BPNT1, CEPT1, CLSTN1, CROCC, CSDE1, DAB2IP, DAGLB, FBXW4, FIG4, GPAM, INPP5D, MBOAT2, MECP2, MTMR3, MTMR7, PI4K2B, PIGL, PIK3C2A, PIK3CD, PIP4P2, PKD1, PLA2G1B, PLD2, PTK2, PTPN13, RBM5, SBF1, SCARB1, SF3B1, SH3YL1, SLC44A2, TTC7A, TTC7B, VAV2, WASHC1, WDR1, WDR91]
BMX_Specific	endosome membrane	GO_CellularComponent	0.0100285	[AGFG1, ANKFY1, APLP2, ARHGAP32, BAIAP3, CHMP4B, CLEC16A, CLIP3, CROCC, DCAF1, EGFR, EPHB1, FGD2, FIG4, GALNT18, GNPNAT1, GRIA1, HTT, IGFBP7, ITCH, KIAA0319, MVB12B, NCSTN, PIP4P2, PML, RAB11A, RAB31, RABEP1, RALBP1, SCAMP5, SH3YL1, SNX19, SORL1, SPPL2B, SYT5, TM9SF2, TMEM163, TPCN1, UBXN6, WASHC1, WDR91, YIPF1, YIPF2]
BMX_Specific	positive regulation of defense response	GO_BiologicalProcess	0.0100416	[ABI2, ADORA2B, AGFG1, ANKRD17, APLP2, APP, ARHGEF28, CREBBP, DAB2IP, DCAF1, EGFR, EIF4E, EP300, FERMT2, IGFBP7, IKBKB, IL6ST, IRAK3, ITCH, KRAS, NPLOC4, NUPR1, PAK1, PDPK1, PKD1, PKN2, POLR3B, POLR3C, POP4, PRKCA, PRKCE, PRKDC, PSMB7, PSMC3, PSMD2, PSPC1, PUM1, RALBP1, RBM14, RNASEH2A, SCARB1, SMPDL3B, TP53INP1, UBE2K, UFD1, WDFY1, WDR1, ZHX2]
BMX_Specific	eye development	GO_BiologicalProcess	0.010063	[ABI2, ACVRL1, ADAMTS18, ATP2B2, ATP2B4, CDH1, CTNNB1, DSCAM, EGFR, EPHB1, FREM2, GPM6A, HIPK1, IFT122, KDM2B, LAMA1, MAPK1, NECTIN1, NHS, PDS5B, PKD1, PKNOX1, RDH13, RORB, SDK1, SMARCA4, TENM1, TGFB2, TGIF2, THRB, TUB, WNT5B, WNT7B, ZHX2]
BMX_Specific	membrane assembly	GO_BiologicalProcess	0.0103804	[ABI2, CDH2, DAB2IP, FERMT2, FLOT2, MAPK1, PTPRH, WDR1]
BMX_Specific	leukocyte apoptotic process	GO_BiologicalProcess	0.0105146	[AGFG1, BPNT1, CHN1, CLSTN1, DCAF1, DNAJA3, FNIP1, GPAM, MPRIP, PAK1, PIK3CD, RALBP1, RAPGEF2, STAT5A, TCP1, TP53]
BMX_Specific	cerebellum development	GO_BiologicalProcess	0.0105486	[ABL1, ARCN1, CNTN1, CRK, DAB1, MECP2, NCSTN, OGDH, PAK1, RORA, SDF4, SEZ6, SEZ6L, SPTBN2, TTBK2]
BMX_Specific	Fc receptor signaling pathway	GO_BiologicalProcess	0.0105568	[ABL1, ACTG1, APLP2, ARPC1B, ARPC2, BAIAP2, CHN1, CRK, DOCK1, IKBKB, MAPK1, MAPK10, MYO10, NCK1, PAK1, PDPK1, PKN2, PLD2, PPP3CA, PRKCE, PSMB7, PSMC3, PSMD2, PTK2, VAV2, WIPF2]
BMX_Specific	morphogenesis of an epithelium	GO_BiologicalProcess	0.0106016	[ABI2, ABL1, ACVR1, ACVRL1, ARL13B, ASTN2, BGLAP, C2CD3, CASR, CTNNB1, DAB2IP, EGFR, EYA1, FRAS1, FREM2, GPC3, GPC6, HNF1B, IFT122, KDM2B, KRAS, LAMA1, LUZP1, MEGF8, MET, MTSS1, MYO9A, NTN1, PAK1, PKD1, PLXNA1, PML, PPP3CA, PRKCA, PSMB7, PSMC3, PSMD2, ROR2, RORA, RYR2, SF3B1, TGFB2, TIMELESS, TSC2, VDR, WDR1, WNT7B]
BMX_Specific	decidualization	GO_BiologicalProcess	0.0106107	[ASH1L, DEDD, GHRL, MAPK1, RNASEH2A, VDR]
BMX_Specific	Circadian rhythm	KEGG	0.0106107	[CSNK1D, PRKAA1, PRKAB1, PRKAG2, RORA, RORB]
BMX_Specific	negative regulation of microtubule depolymerization	GO_BiologicalProcess	0.0106107	[APC, HDGFL2, MID1, NAV3, TAOK1, TTBK2]
BMX_Specific	Chronic myeloid leukemia	KEGG	0.0106671	[ABL1, CRK, CTBP2, IKBKB, KRAS, MAPK1, PIK3CD, STAT5A, TGFB2, TP53]
BMX_Specific	trans-synaptic signaling	GO_BiologicalProcess	0.0106749	[ABL1, ADORA2B, APP, BAIAP3, CACNA1D, CDH1, CDH2, CDH8, CLSTN1, CLSTN2, CLSTN3, CNTN4, CPEB3, CTBP2, CTNNB1, DAGLB, DHRS3, DTNA, EGFR, EIF4E, EPHB1, FARP1, FCHSD2, GHRL, GRIA1, GRIK3, GRIK4, GRM5, HTR4, HTT, KCNMB4, KDM5A, KIF1B, KRAS, MAPK1, MCTP1, MECP2, NAPB, NCSTN, PLCB4, PLEKHG5, POU2F2, PPP3CA, PRKCA, PRKCE, PTPRA, PTPRN2, RAB11A, RAPGEF2, RIC3, ROR2, RORA, SEZ6, SF3B1, SLC1A2, SLC24A4, SYT…
BMX_Specific	cellular nitrogen compound metabolic process	GO_BiologicalProcess	0.0109226	[ABCG1, ABCG2, ABI2, ABL1, ABLIM2, ACACA, ACOT9, ACSL3, ACTG1, ACVR1, ACVRL1, ADAM10, ADARB2, ADCY3, ADORA2B, AGFG1, AGO2, AGPAT3, AK5, AMDHD1, AMPD3, ANKRD17, APC, APP, ARFGEF3, ARHGEF28, ARID1B, ARID4B, ARNT2, ARPC2, ASH1L, ATAD2B, ATF1, ATP2B2, ATP2B4, ATXN2, AXIN2, B4GALT5, BAZ1B, BNC2, BPNT1, BPTF, BRWD1, BTBD9, CAMKK2, CAMTA1, CAMTA2, CARM1, CARMIL1, CASR, CCAR1, CCDC36, CCDC88A, CCNL2, CCN…
BMX_Specific	centrosome	GO_CellularComponent	0.0109479	[ACVR1, APC, AXIN2, C10orf90, C2CD3, CCDC81, CCDC88A, CDC42EP2, CEP170, CHEK1, CLIP1, CROCC, CSNK1D, CTNNB1, CUL7, DDX11, EXOC7, GOLGA4, HIPK1, HSF1, IST1, ITSN2, KATNA1, KDM2A, MAD1L1, MAPRE1, MECP2, PARP4, PDE4D, PKN2, PLEKHA7, PPP1R12A, PPP2R5A, PPP4R3B, PRKCA, PTPRH, RAB11A, RIC8B, SF3B1, SIRT2, SPPL2B, TCP1, TNKS, TTC19, UBR4, UVRAG]
BMX_Specific	Longevity regulating pathway	KEGG	0.0110339	[ADCY3, CAMKK2, EHMT2, EIF4E, KRAS, PIK3CD, PRKAA1, PRKAB1, PRKAG2, TP53, TSC2]
BMX_Specific	Transcriptional misregulation in cancer	KEGG	0.0110844	[ARNT2, ASPSCR1, ATF1, BAIAP3, CCNT1, CDK14, DOT1L, ETV6, EYA1, FUS, MET, MYCN, NUPR1, PAX7, PML, PTK2, TAF15, TP53]
BMX_Specific	brain development	GO_BiologicalProcess	0.0112224	[ABI2, ABL1, ACSL3, AFDN, APP, ARCN1, ARL13B, ARNT2, ASH1L, ATP2B2, ATP2B4, BNIP3, BPTF, C2CD3, CDH1, CDH2, CHD5, CHN1, CNTN1, CNTN4, CRK, CSNK1D, CTNNB1, CTTNBP2, DAB1, DAB2IP, DCLK1, EGFR, GARS, HNF1B, HTT, KDM2B, KIF1A, KIRREL3, KRAS, MAPK1, MCPH1, MECP2, MINDY4, NCSTN, NFIB, OGDH, PADI2, PAK1, PKD1, PLXNA2, PPP3CA, PRKDC, PTPRG, RAPGEF2, ROBO2, RORA, SDF4, SEMA7A, SEZ6, SEZ6L, SF3B1, SIRT2, S…
BMX_Specific	axon	GO_CellularComponent	0.0112554	[ABI2, ACTG1, ADORA2B, APP, CASR, CDH8, CNTN4, DAB2IP, DHRS3, DSCAM, DST, DTNA, EPHB1, EXOC7, GARS, GHRL, GPM6A, GRIA1, GRIK3, HTT, ITGA4, KCNK2, KIF1A, KIF1B, KIRREL3, LDLRAP1, MAPK1, NACC1, NECTIN1, NFIB, OPRD1, PAK1, PARD3, PKD1, PLXNA1, PRKAA1, PRKAB1, PTPRN2, RAB11A, ROBO2, ROR2, RORA, RUFY3, SF3B1, SIRT2, SLC1A2, SLC38A7, SPOCK1, SYT5, TANC1, TENM1, TERF2, TGFB2, WDR1]
BMX_Specific	postsynaptic modulation of chemical synaptic transmission	GO_BiologicalProcess	0.0112678	[CDH1, EIF4E, GHRL, GRM5, PPP3CA]
BMX_Specific	stress granule assembly	GO_BiologicalProcess	0.0112678	[ATXN2, EIF2S1, PRKAA1, PRKAB1, STYXL1]
BMX_Specific	positive regulation of nuclear-transcribed mRNA poly(A) tail shortening	GO_BiologicalProcess	0.0112678	[AGO2, CNOT1, CPEB3, SH3BP4, TNRC6B]
BMX_Specific	activation of JNKK activity	GO_BiologicalProcess	0.0112678	[AGFG1, ARHGEF28, DCAF1, ERCC6, RALBP1]
BMX_Specific	negative regulation of intracellular signal transduction	GO_BiologicalProcess	0.0112793	[ABI2, ABL1, AGFG1, ASH1L, ATP2B2, ATP2B4, CLU, DAB2IP, DCAF1, DEPTOR, FNIP1, GBA3, GNA12, HDAC7, HIPK3, IRAK3, ITCH, KANK1, MAGI1, MAPK1, MET, NPLOC4, PDE4D, PHB, PKD1, PLXNA1, PRKAA1, PRKAB1, PRSS55, RALBP1, RANBP9, RCAN1, RNF34, RORA, SCAI, SF3B1, SH3BP4, SIRT3, SORL1, STYXL1, TGFB2, TRAP1, TSC2, UBR2, UFD1, USP10, WDR1, WWC1]
BMX_Specific	negative regulation of response to stimulus	GO_BiologicalProcess	0.0114826	[ABI2, ABL1, ACVR1, ADAMTS18, ADORA2B, AGFG1, ANGPT1, APC, APLP2, ASH1L, ATP2B2, ATP2B4, AXIN2, BGLAP, BRAP, CDH2, CHID1, CHN1, CLU, CNOT1, CRK, CSDE1, CTNNB1, DAB1, DAB2IP, DCAF1, DEPTOR, DHRS3, EGFR, ERLEC1, EYA1, FNIP1, GBA3, GHRL, GNA12, GPC3, GPR161, HDAC7, HHAT, HIPK3, HSF1, HTT, IFT122, INPP5D, IRAK3, ITCH, KANK1, LEMD3, LRRFIP1, MAGI1, MAPK1, MCTP1, MEGF8, MEIS3, MET, METRNL, MYOCD, NCK1,…
BMX_Specific	N-methyltransferase activity	GO_BiologicalProcess	0.0114857	[ARFGEF3, ASH1L, CARM1, DOT1L, EHMT2, KMT2C, KMT5B, NSD1, NSD3, PRDM2, RBBP5, SMYD3, ZCCHC4]
BMX_Specific	regulation of centromeric sister chromatid cohesion	GO_BiologicalProcess	0.0114956	[AXIN2, CTCF, CTNNB1]
BMX_Specific	coreceptor activity involved in Wnt signaling pathway, planar cell polarity pathway	GO_BiologicalProcess	0.0114956	[GPC6, ROR2, RORA]
BMX_Specific	positive regulation of cholesterol biosynthetic process	GO_BiologicalProcess	0.0114956	[ABCG1, POR, PRKAA1]
BMX_Specific	response to indole-3-methanol	GO_BiologicalProcess	0.0114956	[APC, CDH1, CTNNB1]
BMX_Specific	beta-catenin-TCF complex assembly	GO_BiologicalProcess	0.0114958	[AXIN2, CREBBP, CTNNB1, EIF4E, EP300, RBBP5, SMARCA4]
BMX_Specific	retina development in camera-type eye	GO_BiologicalProcess	0.011523	[ACVRL1, ATP2B2, ATP2B4, DSCAM, GPM6A, HIPK1, LAMA1, NECTIN1, PKD1, RDH13, RORB, SDK1, SMARCA4, TGFB2, TGIF2, THRB, TUB, ZHX2]
BMX_Specific	gliogenesis	GO_BiologicalProcess	0.0115302	[ABI2, ABL1, ADORA2B, AFDN, APP, ASH1L, B4GALT5, BNIP3, CDH2, CLU, CTNNB1, DAB1, DAB2IP, DNER, EGFR, IL34, IL6ST, KRAS, MAPK1, NAB1, NCSTN, NFIB, PARD3, RNF10, ROR2, RORA, SF3B1, SIRT2, TGFB2, WDR1]
BMX_Specific	negative regulation of G1/S transition of mitotic cell cycle	GO_BiologicalProcess	0.0115349	[AGFG1, APC, CARM1, CNOT1, CNOT6L, DCAF1, EP300, PML, PRKDC, RALBP1, RBM14, REEP5, SCP2, TFDP1, TP53, TP53INP1]
BMX_Specific	nuclear speck	GO_CellularComponent	0.0116132	[ACVR1, AFDN, CARMIL1, CCDC88A, CCNL2, CHD5, CRNKL1, DDX42, DOCK1, EHMT2, EP400, GLYR1, HIPK1, IGFBP7, KAZN, LHPP, MAML1, NSRP1, NUGGC, PPP4R3B, PRKAA1, PRKAB1, PRKCA, PSPC1, PUM1, RBM14, RBM25, RNF34, SARNP, SF3B1, SON, SRRM1, SRSF6, SRSF9, TCF12, TENM1, TP53INP1, ZHX2]
BMX_Specific	negative regulation of phosphatase activity	GO_BiologicalProcess	0.0116226	[ARFGEF3, BAG4, FARP1, GNA12, IDI1, IKBKB, KDM5A, MRTFB, PHACTR1, PPP1R37, PTPRA, SEMA4D, STYXL1, TGFB2]
BMX_Specific	Shigellosis	KEGG	0.0116441	[ABL1, ACTG1, ARPC1B, ARPC2, CRK, DOCK1, IKBKB, MAPK1, MAPK10]
BMX_Specific	positive regulation of establishment of protein localization	GO_BiologicalProcess	0.0118053	[ABL1, ACSL3, ADAM12, ADORA2B, ANGPT1, APC, ARHGEF28, BAIAP3, CASR, CDH1, CEMIP, CLU, CSDE1, EGFR, EXOC7, FRMD4A, GHRL, GOLPH3L, MAGI1, MAPK1, PAK1, PLA2G1B, PRKAA1, PRKCA, PRKCE, PRR5L, PTPN23, REEP5, RUFY3, SCAMP5, SIRT3, SORL1, TCAF1, TCP1, TENM1, TFDP1, TGFB2, TIMELESS, TM2D1, TM9SF4, TP53, TXNRD1, UBE2J2, VSNL1]
BMX_Specific	immune response-regulating cell surface receptor signaling pathway involved in phagocytosis	GO_BiologicalProcess	0.0118579	[ABL1, ACTG1, APLP2, ARPC1B, ARPC2, BAIAP2, CRK, DOCK1, MAPK1, MYO10, NCK1, PAK1, PLD2, PRKCE, PTK2, VAV2, WIPF2]
BMX_Specific	cell-cell signaling	GO_BiologicalProcess	0.011874	[ABI2, ABL1, ADAM10, ADORA2B, AFDN, AGO2, APC, APP, ASH1L, AXIN2, BAIAP3, CACNA1D, CASR, CDH1, CDH2, CDH8, CDK14, CLSTN1, CLSTN2, CLSTN3, CLU, CNTN4, CPEB3, CSNK1D, CTBP2, CTNNB1, CTNND2, DAB2IP, DAGLB, DEPDC1B, DHRS3, DTNA, EGFR, EIF4E, EML2, EPHB1, FAM3B, FARP1, FAT1, FBXW4, FCHSD2, FERMT2, GHRL, GID8, GOLGA4, GPC3, GPC6, GRIA1, GRIK3, GRIK4, GRM5, HNF1B, HSF1, HTR4, HTT, KANK1, KCNMB4, KDM5A, …
BMX_Specific	netrin-activated signaling pathway	GO_BiologicalProcess	0.0119045	[DSCAM, NTN1, PTK2, UNC5B]
BMX_Specific	positive regulation of sister chromatid cohesion	GO_BiologicalProcess	0.0119045	[DDX11, H2AFY, IGFBP7, NSMCE2]
BMX_Specific	protein modification by small protein conjugation	GO_BiologicalProcess	0.0119366	[ABL1, AGFG1, ANAPC4, ANAPC7, ANGPT1, ARHGEF28, ARPC2, ASB15, ASB2, BRAP, C10orf90, CDH1, CTNNB1, CUL2, CUL7, DCAF1, DCAF6, DTX2, EIPR1, EYA1, FBXL18, FBXO25, FBXW4, HECTD3, HERC4, ITCH, KDM2A, KDM2B, KLHL2, KRAS, LRRFIP1, MAGI1, MED27, MIA3, MKRN1, MSL2, NOSIP, NPAS3, NSMCE2, NUP50, NUP98, PARP4, PELI2, PIAS4, PKD1, PPIL2, PRKCE, PRKDC, PSMB7, PSMC3, PSMD2, RASSF5, RNF10, RNF115, RNF34, SASH1, S…
BMX_Specific	Z disc	GO_CellularComponent	0.0119764	[ACTG1, APC, ATP2B2, ATP2B4, CACNA1D, CTNNB1, DST, FHOD3, GLRX3, LDB3, MYBPC1, NACC1, PAK1, PARVA, PPP1R12A, PPP2R5A, PPP3CA, RYR2]
BMX_Specific	developmental growth involved in morphogenesis	GO_BiologicalProcess	0.0119782	[ABI2, ABL1, APP, CTNNB1, DAB2IP, DCLK1, DSCAM, GOLGA4, HNF1B, IST1, ITGA4, ITSN2, MEGF8, NTN1, PAK1, PKD1, PLXNA1, RAB11A, RUFY3, SEMA4D, SEMA7A, SF3B1, SPART, SYT17, WDR1, WNT7B]
BMX_Specific	regulation of actin polymerization or depolymerization	GO_BiologicalProcess	0.0119868	[ABI2, ARPC1B, ARPC2, BAG4, BAIAP2, CAPZB, CARMIL1, CDC42EP2, FCHSD2, FHOD3, KANK1, KIRREL1, NCK1, PRKCE, SPIRE2, SPTAN1, SPTBN2, TENM1, WASHC1, WDR1, WIPF2]
BMX_Specific	negative regulation of cell development	GO_BiologicalProcess	0.0120288	[APLP2, APP, ASH1L, CARM1, CNTN4, CTNNB1, DAB1, DGUOK, DTNA, EIF4E, GAK, HTT, KANK1, KIAA0319, MAPK1, NTN1, PAK1, PKD1, PPP3CA, PTK2, PTPRG, RAPGEF2, RNF10, RUFY3, SEMA4D, SEMA7A, SF3B1, SIRT2, SORL1, SPART, SPOCK1, THRB, ZHX2]
BMX_Specific	respiratory tube development	GO_BiologicalProcess	0.0120348	[ADAMTS2, ASH1L, CTNNB1, EGFR, EIF4E, EP300, GPC3, HIKESHI, KRAS, LAMA1, MAPK1, MYOCD, NFIB, PCSK5, PKD1, SMPD3, SRSF6, THRB, TIMELESS, WNT7B]
BMX_Specific	response to calcium ion	GO_BiologicalProcess	0.0120382	[ACTG1, ADAM12, CASR, CLU, EGFR, FUS, KCNMB4, NCSTN, PKD1, PPP3CA, PRKAA1, PRKAB1, PRSS55, RBM14, RNASEH2A, RYR2, SYT17, SYT5, TP53INP1]
BMX_Specific	plasma membrane region	GO_CellularComponent	0.0120758	[ADAM10, ADAM12, ADORA2B, APC, APLP2, ARHGAP32, ARL13B, ARPC2, ATP2B2, ATP2B4, ATP6V1E1, BGLAP, CACNA1D, CASR, CDH1, CDH2, CDH8, CLSTN1, CLSTN2, CLSTN3, CLTB, CNTFR, CNTN1, CPEB3, CTNNB1, DAGLB, DHRS3, DNAJA3, DST, EGFR, ERC1, EXOC7, FARP1, FERMT2, FGD2, FLOT2, GNA12, GPM6A, GPR161, GRIA1, GRIK3, GRIK4, GRM5, HTT, IGFBP7, IGSF21, JCAD, KANK1, KCNK2, KCNQ4, KIRREL1, KPNA1, LDLRAP1, MAGI1, MAPK1, M…
BMX_Specific	DNA replication	GO_BiologicalProcess	0.0121305	[ACVRL1, AGFG1, ANKRD17, ATF1, CCDC88A, CHEK1, DCAF1, DDX11, DNA2, DNAJA3, EGFR, EHMT2, FAF1, ING5, MPP7, NFIB, NUGGC, NUP98, ORC4, PPP3CA, RAD51, RBM14, REV3L, RNASEH2A, SLC19A1, SMC1A, TERF2, TIMELESS, TP53INP1, ZBTB38]
BMX_Specific	regulation of cell growth	GO_BiologicalProcess	0.0121329	[ABL1, ACVR1, ACVRL1, ADAM10, BGLAP, CLSTN1, CLSTN3, DSCAM, EGFR, EIF4E, EXTL3, GNA12, GOLGA4, HDGFL2, IGFBP7, IST1, ITCH, ITSN2, KDM2B, MAGI1, MEGF8, MYOCD, NTN1, PAK1, PHB, PKD1, PLXNA1, PML, RAB11A, RUFY3, SEMA4D, SEMA7A, SF3B1, SH3BP4, SMARCA4, SPART, SPOCK1, SYT17, TGFB2, TP53]
BMX_Specific	protein depolymerization	GO_BiologicalProcess	0.0121704	[APC, CAPZB, CARMIL1, GAK, HDGFL2, KIF19, MICAL3, MID1, NAV3, SPTAN1, SPTBN2, TAOK1, TTBK2, WDR1]
BMX_Specific	endothelial cell apoptotic process	GO_BiologicalProcess	0.0122268	[ABI2, ABL1, ANGPT1, ANO6, DAB2IP, HIPK1, ITGA4, PDPK1, PRSS55, WDR1]
BMX_Specific	regulation of smoothened signaling pathway	GO_BiologicalProcess	0.0123376	[ARID1B, C2CD3, CREBBP, EIF4E, GPC3, GPR161, IFT122, MEGF8, POR, PRKCA, RORA, TTC21B]
BMX_Specific	internal protein amino acid acetylation	GO_BiologicalProcess	0.0125014	[ARFGEF3, CHD5, CHEK1, CREBBP, CTCF, DPF3, EIF4E, EP300, EP400, EPC1, GTF2B, ING5, KANSL3, MECP2, MSL2, MYOCD, POR, TAF12, TAF15, YEATS4]
BMX_Specific	histone acetylation	GO_BiologicalProcess	0.0125314	[ARFGEF3, CHD5, CHEK1, CREBBP, CTCF, DPF3, EIF4E, EP300, EP400, EPC1, GTF2B, ING5, KANSL3, MECP2, MSL2, MYOCD, TAF12, TAF15, YEATS4]
BMX_Specific	Non-small cell lung cancer	KEGG	0.0125395	[EGFR, KRAS, MAPK1, PDPK1, PIK3CD, PRKCA, RASSF5, STAT5A, TP53]
BMX_Specific	regulation of DNA replication	GO_BiologicalProcess	0.0125991	[ACVRL1, ANKRD17, ATF1, CCDC88A, DNA2, EGFR, EHMT2, FAF1, NUGGC, PPP3CA, RBM14, SMC1A, TERF2, TIMELESS, TP53INP1, ZBTB38]
BMX_Specific	regulation of fibroblast migration	GO_BiologicalProcess	0.0126392	[APLP2, BAG4, GNA12, PAK1, PRKCE, PRR5L, PRSS55]
BMX_Specific	G1/S transition of mitotic cell cycle	GO_BiologicalProcess	0.0126989	[ACVR1, AGFG1, ANKRD17, APC, CARM1, CCDC88A, CDK3, CNOT1, CNOT6L, CUL2, DCAF1, EGFR, EIF4E, EP300, GPAM, ORC4, PKD1, PML, PPP3CA, PRKDC, RALBP1, RBM14, REEP5, SCP2, TFDP1, TP53, TP53INP1]
BMX_Specific	positive regulation of cellular protein localization	GO_BiologicalProcess	0.0129194	[ACSL3, APC, CCDC88A, CDC42EP2, CDH1, CEMIP, CLIP3, CROCC, DHRS3, EGFR, KRAS, MAGI1, MAPK1, PAK1, PDPK1, PRKAA1, PRKAB1, PRKCA, PRKCE, PRR5L, RAB11A, REEP5, RUFY3, SORL1, TCAF1, TCP1, TENM1, TFDP1, TM2D1, TM9SF4, TP53, UBE2J2]
BMX_Specific	negative regulation of cell cycle phase transition	GO_BiologicalProcess	0.0130155	[AGFG1, APC, CARM1, CDH1, CHEK1, CNOT1, CNOT6L, DCAF1, DEPDC1B, EP300, H2AFY, KDM2A, MAD1L1, PML, PRKDC, PSMB7, PSMC3, PSMD2, RALBP1, RBM14, REEP5, SCP2, TAOK1, TEX14, TFDP1, TP53, TP53INP1, ZNF207]
BMX_Specific	neuron migration	GO_BiologicalProcess	0.0130232	[ABI2, ASH1L, CRK, CTNNB1, DAB1, DAB2IP, DCLK1, DDX11, DNER, GPM6A, KIAA0319, KIRREL3, NTN1, PTK2, RAPGEF2, SF3B1, SH3RF1, SPOCK1, WDR1]
BMX_Specific	I band	GO_CellularComponent	0.0130232	[ACTG1, APC, ATP2B2, ATP2B4, CACNA1D, CTNNB1, DST, FERMT2, FHOD3, GLRX3, LDB3, MYBPC1, NACC1, PAK1, PARVA, PPP1R12A, PPP2R5A, PPP3CA, RYR2]
BMX_Specific	DNA biosynthetic process	GO_BiologicalProcess	0.0130294	[ACVRL1, CTNNB1, KCNK2, MAP3K4, MAPK1, MAPK15, NOX4, NPLOC4, PARP4, PHB, REEP5, REV3L, SLC19A1, SMG6, SMG7, SMPD3, TCP1, TERF2, TFDP1, TNKS, TP53, UFD1, USP10, VCP]
BMX_Specific	positive regulation of telomere capping	GO_BiologicalProcess	0.0130313	[MAP3K4, MAPK1, MAPK15, PARP4, TNKS]
BMX_Specific	postsynaptic membrane assembly	GO_BiologicalProcess	0.0130313	[ABI2, CDH2, DAB2IP, MAPK1, WDR1]
BMX_Specific	negative regulation of cell death	GO_BiologicalProcess	0.0130318	[ABL1, ACVR1, ADORA2B, AGFG1, ANGPT1, ARHGEF28, ARNT2, ASH1L, BAG4, BNIP3, BPNT1, CFDP1, CHMP4B, CHN1, CLU, CNTFR, CTNNB1, DCAF1, DDX11, DHCR24, DNAJA3, EGFR, EIF4E, ERC1, EYA1, FNIP1, GBA3, GHR, GHRL, GNA12, GPAM, HIPK3, HNF1B, HSF1, HTT, IKBKB, IL6ST, ITCH, KDM2B, KRAS, MECP2, MEIS3, MET, MINDY4, MYOCD, NAA16, NAA35, NCK1, NUGGC, NUPR1, PAFAH2, PAX7, PDPK1, PKD1, PKN2, PLXNA1, POR, PPP3CA, PRKA…
BMX_Specific	transcription by RNA polymerase II	GO_BiologicalProcess	0.013034	[ABI2, ABL1, ACTG1, ACVR1, ACVRL1, ADAM10, AGFG1, AGO2, APC, APP, ARFGEF3, ARHGEF28, ARID1B, ARID4B, ARNT2, ARPC2, ASH1L, ATAD2B, ATF1, ATP2B2, ATP2B4, BAZ1B, BNC2, BPTF, BRWD1, CAMTA1, CAMTA2, CARM1, CASR, CCNL2, CCNQ, CCNT1, CHD5, CHEK1, CHN1, CNOT1, CPEB3, CREBBP, CRK, CSDE1, CTBP2, CTCF, CTNNB1, CUL2, DAB2IP, DCAF1, DCAF6, DEK, DLGAP4, DNAJA3, DOT1L, DPF3, DSCAM, EGFR, EHMT2, EIF2S1, EIF4E, E…
BMX_Specific	cullin-RING ubiquitin ligase complex	GO_CellularComponent	0.0130355	[AGFG1, ANAPC4, ANAPC7, CDH1, CUL2, CUL7, DCAF1, DCAF6, FBXL18, FBXO25, FBXW4, KDM2A, KLHL2, NPAS3, RBM14, SCARA3, TP53INP1, ZYG11B]
BMX_Specific	appendage morphogenesis	GO_BiologicalProcess	0.0130355	[C2CD3, CREBBP, CTNNB1, EIF4E, FBXW4, FRAS1, FREM2, GNA12, GPC3, HSF1, IFT122, MEGF8, PCSK5, PKD1, PLXNA2, ROR2, RORA, TGFB2]
BMX_Specific	positive regulation of epithelial cell migration	GO_BiologicalProcess	0.0130355	[ABL1, ADAM12, ANGPT1, DOCK1, HDAC7, JCAD, MET, PDPK1, PIK3C2A, PKD1, PRKCA, PRKCE, PRSS55, RAB11A, SASH1, SCARB1, STAT5A, TGFB2]
BMX_Specific	telomerase activity	GO_BiologicalProcess	0.0130952	[CTNNB1, MAP3K4, MAPK1, MAPK15, PARP4, SMG6, TCP1, TERF2, TNKS, TP53]
BMX_Specific	regulation of protein localization	GO_BiologicalProcess	0.0132408	[ABL1, ACSL3, ADAM10, ADAM12, ADORA2B, AFDN, ANGPT1, APC, ARHGEF28, ASTN2, BAG4, BAIAP3, CACNA1D, CASR, CCDC88A, CDC42EP2, CDH1, CDH2, CEMIP, CLIP3, CLSTN3, CLU, CROCC, CSDE1, CTNNB1, DCLK1, DCLK3, DHRS3, EGFR, ERLEC1, EXOC7, FRMD4A, GBF1, GHRL, GOLPH3L, GPAM, GPC6, H2AFY, HDAC7, KCNK2, KRAS, LDLRAP1, MAGI1, MAPK1, OPRD1, PAK1, PDPK1, PLA2G1B, PLXNA1, PML, PPP2R5A, PPP3CA, PRKAA1, PRKAB1, PRKCA, …
BMX_Specific	bone development	GO_BiologicalProcess	0.0133194	[ANKRD11, ANO6, ARID1B, AXIN2, BGLAP, CARM1, COL14A1, DHRS3, EP300, GARS, GHR, GHRL, HSF1, MCPH1, MEGF8, MMP16, NAB1, PKD1, POR, SCARA3, SEMA4D, SF3B1, SMPD3]
BMX_Specific	cellular response to lipid	GO_BiologicalProcess	0.013376	[ABI2, ABL1, ACACA, ADAM12, ADCY3, ARHGEF28, BGLAP, CARM1, CASR, CHN1, CLU, CNOT1, CSDE1, CTNNB1, DAB2IP, DEF6, EGFR, EIF4E, EP300, EPHX1, GNA12, GOLGA4, GPAM, GRAMD1B, HSF1, HTT, KLF9, MAPK1, MINDY4, NR3C2, NR6A1, NUGGC, PADI2, PAK1, PDE4D, PHB, PKD1, PPP3CA, PRKAA1, PRKAB1, PRKCA, PRKCE, RBM14, RORA, RORB, SASH1, SCARB1, SH3BP4, SMARCA4, SMYD3, THRB, TP53INP1, VDR, WDR1, WNT5B, WNT7B]
BMX_Specific	regulation of mRNA splicing, via spliceosome	GO_BiologicalProcess	0.013409	[CELF1, DAZAP1, ITSN2, NSRP1, NUP98, RBFOX1, RBM25, RBM5, SON, SRPK2, SRRM4, SRSF6, SRSF9]
BMX_Specific	cellular catabolic process	GO_BiologicalProcess	0.0134468	[ABCD3, ABI2, ABL1, ACAT2, ACOX1, ADAM12, AGFG1, AGO2, ALDH3B2, AMDHD1, AMPD3, ANAPC4, ANAPC7, ARHGEF28, ATG4B, ATP2B2, ATP2B4, ATP6V1E1, AXIN2, BCKDHB, BNIP3, CAMKK2, CAPN1, CCDC88A, CDH1, CEMIP, CHMP4B, CLEC16A, CLU, CNOT1, CNOT6L, CPEB3, CSDE1, CSNK1D, CTNNB1, CUL2, CUL7, CYP4F3, DAB2IP, DAGLB, DCAF1, DEDD2, DERA, DNA2, DPYD, DROSHA, ECHDC1, EHMT2, EIF4E, ENTPD4, EP300, EPHX1, ERI3, ERLEC1, EX…
BMX_Specific	Pathogenic Escherichia coli infection	KEGG	0.0134632	[ABL1, ACTG1, ARPC1B, ARPC2, CDH1, CTNNB1, NCK1, PRKCA]
BMX_Specific	positive regulation of developmental growth	GO_BiologicalProcess	0.0134791	[CELF1, DSCAM, GHR, GHRL, GOLGA4, GPAM, HSF1, IST1, ITSN2, MAPK1, MEGF8, NTN1, PAK1, PRKDC, RAB11A, RUFY3, SEMA4D, SEMA7A, SF3B1, SYT17]
BMX_Specific	early endosome membrane	GO_CellularComponent	0.0134832	[APLP2, CLIP3, CROCC, EGFR, EPHB1, FGD2, FIG4, GRIA1, ITCH, KIAA0319, PML, RAB31, RABEP1, SNX19, TMEM163, UBXN6, WASHC1, WDR91]
BMX_Specific	Long-term potentiation	KEGG	0.0134849	[CREBBP, EP300, GRIA1, GRM5, KRAS, MAPK1, PLCB4, PPP3CA, PRKCA]
BMX_Specific	protein import	GO_BiologicalProcess	0.0135243	[AGFG1, ANGPT1, APC, APLP2, CDH1, CLU, DCAF1, HEATR3, HHAT, HIKESHI, IPO4, KPNA1, MAPK1, MBTPS1, NUP50, NUP98, PKD1, PML, PPP3CA, RANBP9, TIMELESS, TSC2]
BMX_Specific	endocytosis	GO_BiologicalProcess	0.0135499	[ABI2, ABL1, ACTG1, ANGPT1, ANKFY1, ANO6, APLP2, APP, ATXN2, BGLAP, BTBD9, CARMIL1, CASR, CLIP3, CLTB, CLU, CSDE1, DAB2IP, DNER, DOCK1, DOCK2, EGFR, FCHSD2, GAK, GHR, GPC3, GRIA1, ITGA4, ITSN2, LDLRAP1, MAPK1, MCTP1, MKLN1, PACSIN3, PIK3C2A, PKD1, PPP1R12A, PPP3CA, PRSS55, RAB31, RABEP1, RALBP1, RUFY2, SCAMP5, SCARA3, SCARB1, SH3BP4, SH3KBP1, SORL1, SYT17, SYT5, TSC2, TUB, WDR1, WIPF2, XKR6]
BMX_Specific	synaptic membrane	GO_CellularComponent	0.0135661	[ADAM10, ADORA2B, ARHGAP32, ATP2B2, ATP2B4, CACNA1D, CDH2, CDH8, CLSTN1, CLSTN2, CLSTN3, CLTB, CNTN1, CPEB3, CTNNB1, DAGLB, DHRS3, DNAJA3, ERC1, FARP1, FLOT2, GPM6A, GRIA1, GRIK3, GRIK4, GRM5, HTT, IGFBP7, IGSF21, KPNA1, MAPK1, NCSTN, NECTIN1, OPRD1, PRR12, PTPRA, SLC16A3, SLC1A2, TANC1, TXNRD1]
BMX_Specific	Wnt signaling pathway	GO_BiologicalProcess	0.0135871	[ABI2, ABL1, AGO2, APC, APP, AXIN2, CDH2, CDK14, CSNK1D, CTNNB1, CTNND2, DAB2IP, DEPDC1B, EGFR, FBXW4, FERMT2, GID8, GPC3, GPC6, HNF1B, KANK1, MET, PARP4, PIAS4, PKD1, PPP3CA, PRKAA1, PRKAB1, PSMB7, PSMC3, PSMD2, ROR2, RORA, RYR2, SMARCA4, TMEM170B, TNKS, TNRC6B, TSC2, VCP, WDR1, WNT5B, WNT7B, ZRANB1]
BMX_Specific	regulation of organelle assembly	GO_BiologicalProcess	0.0137013	[ABI2, ATXN2, C10orf90, CCDC88A, CHMP4B, CNOT1, CNOT6L, CROCC, DAB2IP, EHMT2, HTT, MAPK15, MTMR3, NUPR1, PRKAA1, PRKAB1, RBM14, SENP6, SMC1A, STYXL1, TIMELESS, TP53INP1, WDR1]
BMX_Specific	regulation of DNA biosynthetic process	GO_BiologicalProcess	0.0137054	[ACVRL1, CTNNB1, KCNK2, MAP3K4, MAPK1, MAPK15, NOX4, PARP4, REEP5, SMG6, SMG7, TCP1, TERF2, TFDP1, TNKS, TP53]
BMX_Specific	Parathyroid hormone synthesis, secretion and action	KEGG	0.0137756	[ADCY3, BGLAP, CASR, EGFR, GNA12, MAPK1, MMP16, PDE4D, PLCB4, PLD2, PRKCA, VDR]
BMX_Specific	negative regulation of cell differentiation	GO_BiologicalProcess	0.0138856	[ABCG1, ABI2, ACVRL1, ANKRD17, APLP2, APP, ASH1L, AXIN2, BGLAP, CARM1, CNTN4, CSDE1, CTNNB1, DAB1, DAB2IP, DGUOK, DTNA, EGFR, EIF4E, EPHB1, GAK, HDAC7, HTT, INPP5D, KANK1, KIAA0319, KRAS, MAPK1, MECP2, MYOCD, NBR1, NTN1, PAK1, PKD1, PLXNA1, PPP3CA, PTK2, PTPRG, RAPGEF2, RBM14, RCAN1, RNF10, RORA, RORB, RUFY3, SEMA4D, SEMA7A, SF3B1, SH3BP4, SIRT2, SORL1, SPART, SPOCK1, SRFBP1, SRSF6, TGFB2, THRB, …
BMX_Specific	cell surface receptor signaling pathway involved in cell-cell signaling	GO_BiologicalProcess	0.0139007	[ABI2, ABL1, ADORA2B, AGO2, APC, APP, AXIN2, CDH2, CDK14, CSNK1D, CTNNB1, CTNND2, DAB2IP, DEPDC1B, EGFR, FBXW4, FERMT2, GHRL, GID8, GPC3, GPC6, GRIA1, GRIK3, GRIK4, GRM5, HNF1B, KANK1, MECP2, MET, PARP4, PIAS4, PKD1, PPP3CA, PRKAA1, PRKAB1, PSMB7, PSMC3, PSMD2, ROR2, RORA, RYR2, SEZ6, SMARCA4, TMEM170B, TNKS, TNRC6B, TSC2, VCP, WDR1, WNT5B, WNT7B, ZMYND8, ZRANB1]
BMX_Specific	regulation of centrosome cycle	GO_BiologicalProcess	0.0140514	[ABI2, C10orf90, CDC42EP2, CHEK1, CHMP4B, CTNNB1, DAB2IP, MCPH1, RBM14, TP53INP1, WDR1]
BMX_Specific	GnRH signaling pathway	KEGG	0.0140514	[ADCY3, CACNA1D, EGFR, KRAS, MAP3K4, MAPK1, MAPK10, MMP2, PLCB4, PLD2, PRKCA]
BMX_Specific	histone methyltransferase complex	GO_CellularComponent	0.0140854	[ARFGEF3, BPTF, HDAC7, KDM4B, KDM4C, KDM5A, KMT2C, MAGI1, MTF2, POGZ, PRDM10, RBBP5, ZNF827]
BMX_Specific	AMPK signaling pathway	KEGG	0.0140854	[ACACA, CAMKK2, PDPK1, PIK3CD, PPP2R2A, PPP2R5A, PPP2R5D, PRKAA1, PRKAB1, PRKAG2, SCD5, TBC1D1, TSC2]
BMX_Specific	cellular response to alcohol	GO_BiologicalProcess	0.0140854	[ACACA, ADCY3, APC, CDH1, CTNNB1, GRAMD1B, KLF9, PRKAA1, PRKAB1, PRKCE, RAD51, RBM14, TP53INP1]
BMX_Specific	regulation of axonogenesis	GO_BiologicalProcess	0.0143097	[ABL1, CDH2, CHN1, DAB1, DSCAM, GOLGA4, IST1, MAPK1, MEGF8, NTN1, PAK1, PLXNA1, PLXNA2, PTK2, RAB11A, ROBO2, RUFY3, SEMA4D, SEMA7A, SF3B1, SPART]
BMX_Specific	negative regulation of cell projection organization	GO_BiologicalProcess	0.0143097	[CAPZB, CARM1, DAB1, DGUOK, DTNA, GAK, KANK1, KIAA0319, MAPK1, NTN1, PPP3CA, PTK2, PTPRG, RAPGEF2, RUFY3, SEMA4D, SEMA7A, SF3B1, SPART, SPOCK1, USP48]
BMX_Specific	regulation of phosphatidylinositol 3-kinase signaling	GO_BiologicalProcess	0.0146908	[ABI2, ANGPT1, BGLAP, CLSTN1, DAB2IP, EGFR, MAPK1, PIK3CD, PRR5L, PTK2, PTPN13, SEMA4D, TGFB2, TSC2, TXNRD1, UNC5B, WDR1]
BMX_Specific	activation of immune response	GO_BiologicalProcess	0.0147252	[ABI2, ABL1, ACTG1, AGFG1, ANKRD17, APLP2, ARHGEF28, ARPC1B, ARPC2, BAIAP2, BGLAP, CHN1, CLSTN1, CLU, CREBBP, CRK, DAB2IP, DCAF1, DOCK1, EIF4E, EP300, FERMT2, IGFBP7, IKBKB, INPP5D, IRAK3, ITCH, KRAS, MAPK1, MASP2, MRO, MYO10, NCK1, NPLOC4, PAK1, PDE4D, PDPK1, PHB, PIK3CD, PKN2, PLD2, POP4, PRKCA, PRKCE, PRKDC, PSMB7, PSMC3, PSMD2, PSPC1, PTK2, PUM1, RALBP1, RBM14, SCARA3, SCARB1, SMPDL3B, TP53IN…
BMX_Specific	regulation of steroid metabolic process	GO_BiologicalProcess	0.0147805	[ABCG1, ACACA, ANGPT1, ELOVL6, GPAM, HHAT, IDI1, IGFBP7, LDLRAP1, MBTPS1, POR, PRKAA1, RORA, TTC39B, VDR]
BMX_Specific	negative regulation of hydrolase activity	GO_BiologicalProcess	0.0148298	[ABI2, ABL1, ADORA2B, APLP2, APP, ARFGEF3, BAG4, CNN3, DAB2IP, DHCR24, FARP1, FNIP1, GBA3, GNA12, GPC3, HDAC7, IDI1, IKBKB, KDM5A, MINDY4, MRTFB, PHACTR1, PKD1, PKN2, POR, PPP1R37, PRSS55, PTPRA, PTPRN2, RNF34, SEMA4D, SGPP2, SH3BP4, SH3RF1, SORL1, SPOCK1, STYXL1, TERF2, TGFB2, TP53, WDR1, ZHX2]
BMX_Specific	molecular function regulator	GO_BiologicalProcess	0.0148361	[ABI2, ACVR1, AGFG1, APC, APLP2, APP, ARFGEF3, ARHGAP24, ARHGAP32, ARHGEF12, ARHGEF28, ARHGEF37, ATP2B2, ATP2B4, ATXN2, BCL2L13, CCNL2, CCNQ, CCNT1, CDC42EP2, CDH1, CHN1, CMTM7, CMTM8, CYB5B, DAB2IP, DCAF1, DENND2C, DENND4A, DEPDC1B, DNAJA3, DOCK1, DOCK2, DOCK9, DPP6, EGFR, EIF2S1, EML2, ERCC6, EVI5, FAF1, FAM3B, FARP1, FARP2, FGD2, FNIP1, GBA3, GBF1, GHRL, GNA12, GOLGA4, GPC3, GRM5, GRTP1, H2AFY…
BMX_Specific	phosphatase regulator activity	GO_BiologicalProcess	0.0149628	[GNA12, IDI1, MRTFB, PHACTR1, PPP1R12A, PPP1R37, PPP2R2A, PPP2R5A, PPP2R5D, PTPRA, RCAN1, SBF1, STYXL1]
BMX_Specific	spliceosomal complex assembly	GO_BiologicalProcess	0.0150658	[CELF1, CRNKL1, ITSN2, PSIP1, RBM5, SF3B1, SRPK2, SRSF6, SRSF9, UTS2B]
BMX_Specific	calcium ion import across plasma membrane	GO_BiologicalProcess	0.0150682	[ATP2B2, ATP2B4, CLU, FAM155A, FAM155B]
BMX_Specific	cytoplasmic region	GO_CellularComponent	0.0151394	[ARHGAP32, ARL13B, ASTN2, CAP2, CAPZB, CASR, CDH1, CDH2, CFAP74, CLTB, CTBP2, CTNNB1, CTTNBP2, DNAL1, DST, EXOC7, FERMT2, FLOT2, GLRX3, GRIK3, IGFBP7, ITCH, KIF19, KIF1A, KIF1B, MAPK1, MAPRE1, MICAL3, MKLN1, MTSS2, MYO10, PARD3, PARD3B, PRKCA, PTK2, RIC8B, RNF34, SF3B1, SPIRE2, SPTAN1, SPTBN2, TERF2, WASHC1, WDR1, WIPF2]
BMX_Specific	phosphatidylinositol 3-kinase signaling	GO_BiologicalProcess	0.0153086	[ABI2, ANGPT1, BGLAP, CLSTN1, DAB2IP, EGFR, MAPK1, PIK3C2A, PIK3CD, PRR5L, PTK2, PTPN13, SEMA4D, SIRT2, TGFB2, TSC2, TXNRD1, UNC5B, WDR1]
BMX_Specific	proteolysis	GO_BiologicalProcess	0.0156993	[ABI2, ADAM10, ADAM12, ADAMTS17, ADAMTS18, ADAMTS2, ADAMTS3, ADORA2B, AGFG1, ANAPC4, ANAPC7, APC, APLP2, APP, ARHGEF28, ATG4B, BCL2L13, BPNT1, C2CD3, CAPN1, CASR, CDH1, CHMP4B, CLEC16A, CLU, CNTN1, CPM, CRNKL1, CSDE1, CSNK1D, CTNNB1, CUL2, CUL7, DAB2IP, DCAF1, DEPDC1B, DHCR24, DPP6, EP300, ERLEC1, FAF1, FBXL18, FBXW4, FNIP1, FOXK1, GARS, GBA3, GNA12, GPC3, HECTD3, HHAT, HMCES, HSF1, IGFBP7, IST1,…
BMX_Specific	response to inorganic substance	GO_BiologicalProcess	0.015776	[ABL1, ACTG1, ADAM12, AGFG1, APP, ARL13B, ASH1L, ATF1, ATP2B2, ATP2B4, BGLAP, BNIP3, CASR, CCDC88A, CDH1, CHN1, CLU, CRK, DCAF1, DDX11, EGFR, EIF2S1, ERCC6, FUS, HSF1, KCNMB4, MAGI1, MAPK1, MAPK10, MET, MINDY4, MPRIP, NCSTN, PKD1, PPP3CA, PRKAA1, PRKAB1, PRSS55, PTPRH, RALBP1, RBM14, RNASEH2A, RYR2, SLC30A5, SMPD3, SYT17, SYT5, TIMELESS, TP53INP1, TRAP1, UCP3, VCP]
BMX_Specific	positive regulation of Notch signaling pathway	GO_BiologicalProcess	0.0158114	[ASH1L, CREBBP, EIF4E, EP300, MAML1, PLXNA1, ROBO2, TGFB2, TSPAN5]
BMX_Specific	signaling adaptor activity	GO_BiologicalProcess	0.0158198	[ABI2, CHN1, CREBBP, CRK, DAB2IP, EIF4E, ITSN2, LDLRAP1, MPP7, NCK1, SH3RF1, TM2D1, WDR1]
BMX_Specific	cell-cell adhesion	GO_BiologicalProcess	0.0158208	[ABL1, ACTG1, ACVR1, ADAM12, ADAMTS18, ADORA2B, AFDN, APC, ARHGEF28, BAIAP2, BGLAP, CASR, CDH1, CDH2, CDH6, CDH8, CHN1, CLSTN1, CLSTN2, CLSTN3, CNN3, CNTN4, COL14A1, CREBBP, CTNNB1, CTNND2, DAB1, DHRS3, DNAJA3, DSCAM, EGFR, EIF4E, FAT1, FLOT2, GPAM, IGSF21, IL6ST, ITCH, ITGA2B, ITGA4, KCP, KIRREL1, KIRREL3, MAD1L1, MIA3, MYO10, NCK1, NECTIN1, NTN1, PAK1, PARVA, PCDH7, PDPK1, PKD1, PKN2, PLEKHA7, …
BMX_Specific	positive regulation of microtubule binding	GO_BiologicalProcess	0.0158261	[ABL1, HSF1, MAPRE1]
BMX_Specific	CAMKK-AMPK signaling cascade	GO_BiologicalProcess	0.0158261	[CAMKK2, HTT, PRKAA1]
BMX_Specific	N-terminal peptidyl-lysine acetylation	GO_BiologicalProcess	0.0158261	[CREBBP, EIF4E, EP300]
BMX_Specific	1-phosphatidylinositol-4-phosphate 3-kinase activity	GO_BiologicalProcess	0.0158261	[CLSTN1, PIK3C2A, PIK3CD]
BMX_Specific	parallel fiber	GO_CellularComponent	0.0158261	[ABI2, DAB2IP, WDR1]
BMX_Specific	Apoptosis	KEGG	0.0158354	[ACTG1, CAPN1, DAB2IP, EIF2S1, IKBKB, KRAS, MAPK1, MAPK10, PARP4, PDPK1, PIK3CD, PTPN13, SPTAN1, TP53]
BMX_Specific	embryonic appendage morphogenesis	GO_BiologicalProcess	0.0158526	[C2CD3, CREBBP, CTNNB1, EIF4E, FBXW4, FRAS1, FREM2, GNA12, GPC3, HSF1, IFT122, MEGF8, PKD1, ROR2, RORA, TGFB2]
BMX_Specific	response to reactive oxygen species	GO_BiologicalProcess	0.0159256	[ABL1, ADAM12, AGFG1, BNIP3, CAMKK2, CCDC88A, CHN1, CLU, CRK, DCAF1, EGFR, ERCC6, HSF1, MAPK1, MET, MINDY4, MMP2, MPRIP, PPP3CA, PRKAA1, PTPRH, RALBP1, SMPD3, TRAP1, UCP3]
BMX_Specific	regulation of lipid biosynthetic process	GO_BiologicalProcess	0.0160075	[ABCG1, ACACA, ACSL3, ANGPT1, BGLAP, CSDE1, ELOVL6, GPAM, HHAT, IDI1, IGFBP7, MBTPS1, POR, PPP3CA, PRKAA1, PRKAB1, PRKAG2, SCARB1, SMPD3, VDR, ZBTB20]
BMX_Specific	amyloid precursor protein metabolic process	GO_BiologicalProcess	0.0160108	[ABCG1, ADAM10, AGO2, APP, CLU, FLOT2, IGFBP7, LDLRAP1, NCSTN, SLC10A6, SORL1]
BMX_Specific	cellular response to cytokine stimulus	GO_BiologicalProcess	0.0160277	[ABI2, ACTG1, AGFG1, ANGPT1, APLP2, ARHGEF28, BAG4, BGLAP, BRWD1, CCR9, CDC42EP2, CLIP3, CLSTN1, CNTFR, CNTN1, CRK, CSDE1, CTBP2, DAB2IP, DCAF1, DPYSL5, DTNA, EIF4E, GBA3, GHR, GNPNAT1, GOLGA4, HIPK1, HSF1, IKBKB, IL12RB2, IL34, IL6ST, INPP5D, IRAK3, ITGA4, KRAS, LDLRAP1, LIFR, LRRFIP1, MAPK1, MID1, MMP2, MTF2, OPRD1, PADI2, PELI2, PHB, PIAS4, PIK3CD, PITPNA, PKD1, PKN2, PML, POP4, POU2F1, PRKCA,…
BMX_Specific	regulation of macroautophagy	GO_BiologicalProcess	0.0160339	[ARHGEF28, ATP6V1E1, BNIP3, CAPN1, CHMP4B, CLEC16A, EHMT2, EXOC7, GBA3, HTT, MTMR3, NUPR1, PRKAA1, PRKAB1, PRKAG2, PRKCA, TSC2, UVRAG]
BMX_Specific	regulation of protein binding	GO_BiologicalProcess	0.0165057	[ABI2, ABL1, ANGPT1, APP, ARHGEF28, CARM1, CRK, DAB2IP, DDX11, EIF2S1, EP300, HSF1, ITGA4, LDLRAP1, MAPRE1, MET, PAX7, PKD1, PRKCA, RAPGEF2, SORL1, TEX14, TTBK2, WDR1]
BMX_Specific	positive regulation of protein transport	GO_BiologicalProcess	0.0165336	[ABL1, ACSL3, ADAM12, ADORA2B, ANGPT1, APC, ARHGEF28, BAIAP3, CASR, CDH1, CEMIP, CLU, CSDE1, EGFR, EXOC7, FRMD4A, GHRL, GOLPH3L, MAGI1, MAPK1, PAK1, PLA2G1B, PRKAA1, PRKCA, PRKCE, PRR5L, PTPN23, RUFY3, SCAMP5, SIRT3, SORL1, TCAF1, TENM1, TGFB2, TIMELESS, TM9SF4, TP53, TXNRD1, UBE2J2, VSNL1]
BMX_Specific	skeletal system development	GO_BiologicalProcess	0.0165608	[ACVRL1, ANKRD11, ANO6, ARFGEF3, ARID1B, ASH1L, AXIN2, BGLAP, CARM1, COL14A1, CTNNB1, DHRS3, EP300, EYA1, FBXW4, GARS, GHR, GHRL, HSF1, KIAA1217, MCPH1, MEGF8, MMP16, MMP2, NAB1, NFIB, PAX7, PCSK5, PKD1, PLXNA1, POR, PPP3CA, ROR2, RORA, SCARA3, SEMA4D, SF3B1, SGPP2, SMPD3, SNX19, TGFB2, UFD1, VDR, WNT5B, WNT7B]
BMX_Specific	integrin-mediated signaling pathway	GO_BiologicalProcess	0.0165753	[ABL1, ADAM10, ADAM12, ADAMTS18, BGLAP, DOCK1, DST, FERMT2, ITGA2B, ITGA4, ITGAE, PKD1, PTK2, SEMA7A]
BMX_Specific	recycling endosome	GO_CellularComponent	0.0165859	[ABCG1, APP, AVL9, BAIAP3, CLIP3, EIPR1, FCHSD2, FIG4, GPR161, GRIA1, LDLRAP1, MCTP1, RAB11A, RABEP1, SCAMP5, SH3YL1, SORL1, SYT5, WASHC1]
BMX_Specific	lung development	GO_BiologicalProcess	0.0165859	[ADAMTS2, ASH1L, CTNNB1, EGFR, EIF4E, EP300, GPC3, HIKESHI, KRAS, LAMA1, MAPK1, MYOCD, NFIB, PKD1, SMPD3, SRSF6, THRB, TIMELESS, WNT7B]
BMX_Specific	positive regulation of Wnt signaling pathway	GO_BiologicalProcess	0.0165859	[ABL1, APC, AXIN2, CSNK1D, DEPDC1B, EGFR, GID8, GPC3, KANK1, PARP4, PSMB7, PSMC3, PSMD2, ROR2, RORA, SMARCA4, TNKS, VCP, ZRANB1]
BMX_Specific	regulation of mRNA processing	GO_BiologicalProcess	0.0167309	[CCNT1, CELF1, CPEB3, DAZAP1, HSF1, ITSN2, MET, NSRP1, NUP98, RBFOX1, RBM25, RBM5, SON, SRPK2, SRRM4, SRSF6, SRSF9]
BMX_Specific	regulation of DNA-binding transcription factor activity	GO_BiologicalProcess	0.0167827	[ABI2, AGFG1, APC, APP, ARHGEF28, CARM1, CLU, COMMD6, CTNNB1, DAB2IP, DCAF1, EP300, ERC1, FAF1, FLOT2, IKBKB, IRAK3, ITCH, KDM5A, KRAS, LRRFIP1, MAGI1, MAPK1, MAPK10, MPRIP, MYOCD, NUPR1, OPRD1, PIAS4, PKD1, PLA2G1B, POP4, PPP3CA, RALBP1, RORA, SMARCA4, TAF12, TAF15, TIMELESS, TRIM62, WDR1]
BMX_Specific	anterograde trans-synaptic signaling	GO_BiologicalProcess	0.0168051	[ABL1, ADORA2B, APP, BAIAP3, CACNA1D, CDH1, CDH2, CDH8, CLSTN1, CLSTN2, CLSTN3, CNTN4, CPEB3, CTBP2, CTNNB1, DHRS3, DTNA, EGFR, EIF4E, EPHB1, FCHSD2, GHRL, GRIA1, GRIK3, GRIK4, GRM5, HTR4, HTT, KCNMB4, KDM5A, KIF1B, KRAS, MAPK1, MCTP1, MECP2, NAPB, NCSTN, PLCB4, PLEKHG5, POU2F2, PPP3CA, PRKCA, PRKCE, PTPRA, PTPRN2, RAB11A, RAPGEF2, RIC3, ROR2, RORA, SEZ6, SF3B1, SLC1A2, SLC24A4, SYT17, SYT5, TXNR…
BMX_Specific	response to hormone	GO_BiologicalProcess	0.0168491	[ABCG1, ACACA, ADAM12, ADCY3, APC, APLP2, ARNT2, ARPC1B, ATP2B2, ATP2B4, ATP6V1E1, BAIAP2, BGLAP, CARM1, CASR, CATSPER3, CCDC88A, CHN1, CNOT1, CRK, CSDE1, CTNNB1, EGFR, EIF4E, EP300, EPHX1, GBA3, GHR, GHRL, GNA12, GPAM, HDAC7, HSF1, HTT, IGFBP7, KANK1, KLF9, KRAS, MINDY4, NCK1, NR3C2, NR6A1, PADI2, PAK1, PARD3, PDPK1, PFDN1, PHB, PIK3C2A, PKD1, PLA2G1B, POR, PPP3CA, PRKAA1, PRKAB1, PRKCA, PRKCE, …
BMX_Specific	negative regulation of cell motility	GO_BiologicalProcess	0.0168696	[ABI2, ACVRL1, AFDN, APC, CCDC88A, CDH1, CRK, DAB2IP, DTNA, FRMD5, KANK1, MAPK15, MCTP1, MECP2, MIA3, MYOCD, NAV3, PADI2, PLXNA1, PRSS55, PTPN23, PTPRG, RBM14, SCAI, SRFBP1, TCAF1, TP53INP1, WDR1, ZMYND8]
BMX_Specific	amyloid fibril formation	GO_BiologicalProcess	0.0170064	[AGFG1, APP, CLU, DCAF1, MPRIP, RALBP1]
BMX_Specific	positive regulation of microtubule polymerization	GO_BiologicalProcess	0.0170064	[CLIP1, MAPRE1, MECP2, MET, NAV3, PAK1]
BMX_Specific	negative regulation of striated muscle tissue development	GO_BiologicalProcess	0.0170114	[AGFG1, CASR, DCAF1, EPHB1, KCNK2, MYOCD, PAK1, RALBP1, SIRT2]
BMX_Specific	protein localization to cytoskeleton	GO_BiologicalProcess	0.0170114	[APC, C2CD3, CDC42EP2, CSNK1D, FAM83H, MAPRE1, MCPH1, MID1, TTBK2]
BMX_Specific	regulation of alcohol biosynthetic process	GO_BiologicalProcess	0.0170306	[ABCG1, ACACA, ANGPT1, ELOVL6, GPAM, HHAT, IDI1, MBTPS1, POR, PRKAA1, VDR]
BMX_Specific	tissue morphogenesis	GO_BiologicalProcess	0.0170607	[ABI2, ABL1, ACVR1, ACVRL1, ARL13B, ASTN2, BGLAP, C2CD3, CASR, CHN1, COL14A1, CTNNB1, DAB2IP, EGFR, EYA1, FRAS1, FREM2, GARS, GPC3, GPC6, HNF1B, IFT122, KDM2B, KRAS, LAMA1, LUZP1, MEGF8, MET, MTSS1, MYBPC1, MYO9A, NTN1, PAK1, PAX7, PKD1, PLXNA1, PML, PPP3CA, PRKCA, PSMB7, PSMC3, PSMD2, ROBO2, ROR2, RORA, RYR2, SCARA3, SF3B1, TGFB2, TIMELESS, TSC2, TXNRD1, VDR, WDR1, WNT7B]
BMX_Specific	intracellular signal transduction involved in G1 DNA damage checkpoint	GO_BiologicalProcess	0.0172442	[APC, CARM1, CNOT1, CNOT6L, EP300, PML, PRKDC, REEP5, TFDP1, TP53]
BMX_Specific	transforming growth factor beta receptor signaling pathway	GO_BiologicalProcess	0.0172472	[ACVR1, ACVRL1, ADAM12, APLP2, CREBBP, EIF4E, EP300, FERMT2, GARS, HHAT, LEMD3, LTBP2, MYOCD, PARD3, PDPK1, PFDN1, PML, PRSS55, PTK2, SRFBP1, TGFB2]
BMX_Specific	negative regulation of histone methylation	GO_BiologicalProcess	0.0173698	[H2AFY, KDM4B, KDM4C, MECP2, MTF2]
BMX_Specific	synaptic vesicle clustering	GO_BiologicalProcess	0.0173698	[ABI2, CDH2, CTNNB1, DAB2IP, WDR1]
BMX_Specific	macrophage differentiation	GO_BiologicalProcess	0.017379	[AGFG1, APP, DCAF1, IL34, PRKCA, RALBP1, ROR2, RORA]
BMX_Specific	Cell cycle	KEGG	0.0175781	[ABL1, ANAPC4, ANAPC7, CHEK1, CREBBP, EP300, MAD1L1, ORC4, PRKDC, SMC1A, TFDP1, TGFB2, TP53]
BMX_Specific	desmosome organization	GO_BiologicalProcess	0.0176522	[APC, KCP, NECTIN1, PRKCA]
BMX_Specific	nBAF complex	GO_CellularComponent	0.0176522	[ARID1B, DPF3, SMARCA4, SMARCC1]
BMX_Specific	filtration diaphragm	GO_CellularComponent	0.0176522	[ABI2, DAB2IP, PPP3CA, WDR1]
BMX_Specific	regulation of cell size	GO_BiologicalProcess	0.017923	[ABL1, ANO6, CLNS1A, DEPTOR, DSCAM, GOLGA4, IST1, MEGF8, MINDY4, NTN1, PAK1, PRR16, RAB11A, RUFY3, SEMA4D, SEMA7A, SF3B1, SPART, VAV2]
BMX_Specific	regulation of epithelial cell proliferation	GO_BiologicalProcess	0.0179495	[ABI2, ACVRL1, BGLAP, CHN1, CNTN1, CTNNB1, DAB2IP, EGFR, EML2, EYA1, GHRL, GPC3, IFT122, ITGA4, JCAD, KLF9, MIA3, MTSS1, NFIB, NUPR1, PDPK1, PKD1, PRKCA, PRKDC, PRSS55, SH3BP4, SRFBP1, SRSF6, STAT5A, TGFB2, VASH2, VDR, WDR1]
BMX_Specific	negative regulation of transferase activity	GO_BiologicalProcess	0.0180627	[ABI2, ABL1, ACVR1, ADORA2B, APC, BGLAP, DAB2IP, DEPTOR, EIF4E, GBA3, H2AFY, HIPK3, IRAK3, MAPK1, MYOCD, NCK1, PAK1, PDPK1, PKN2, PPP2R5A, PRKAG2, PTPRA, SH3BP4, SMYD3, SORL1, STYXL1, TP53, TSC2, WASHC1, WDR1]
BMX_Specific	dendritic spine	GO_CellularComponent	0.0180874	[ABI2, ADAM10, APP, ARHGAP32, CLSTN1, CNN3, CTTNBP2, FARP1, FUS, GPM6A, GRIA1, MOB4, OPRD1, PPP3CA, PRKCA, PTK2, SEZ6, ZMYND8]
BMX_Specific	regulation of apoptotic signaling pathway	GO_BiologicalProcess	0.0181912	[ABI2, ACVR1, ADORA2B, AGFG1, APC, BNIP3, CLU, CTNNB1, DAB2IP, DCAF1, DEDD2, DEPTOR, EYA1, FAF1, GNA12, HTT, IGFBP7, ING5, MEIS3, MPRIP, NCK1, NUPR1, PIAS4, PKN2, PML, PRSS55, RALBP1, REEP5, RNF34, SH3RF1, ST18, STYXL1, TFDP1, TM2D1, TP53, TRAP1, UNC5B, WDR1, ZHX2]
BMX_Specific	regulation of telomere maintenance via telomerase	GO_BiologicalProcess	0.0184713	[CTNNB1, MAP3K4, MAPK1, MAPK15, PARP4, SMG6, SMG7, TCP1, TERF2, TNKS]
BMX_Specific	positive regulation of blood vessel endothelial cell migration	GO_BiologicalProcess	0.0184713	[ABL1, ANGPT1, HDAC7, JCAD, PDPK1, PIK3C2A, PKD1, PRKCA, PRSS55, STAT5A]
BMX_Specific	response to epidermal growth factor	GO_BiologicalProcess	0.0184713	[ABI2, ASH1L, BAG4, DAB2IP, EGFR, MAPK1, PDPK1, PKD1, SH3BP4, WDR1]
BMX_Specific	adult locomotory behavior	GO_BiologicalProcess	0.0185127	[APP, ARCN1, BTBD9, DAB1, DDX11, MECP2, NACC1, OPRD1, PUM1, SEZ6, SEZ6L, SF3B1]
BMX_Specific	regulation of steroid biosynthetic process	GO_BiologicalProcess	0.0185127	[ABCG1, ACACA, ANGPT1, ELOVL6, GPAM, HHAT, IDI1, IGFBP7, MBTPS1, POR, PRKAA1, VDR]
BMX_Specific	cell-cell adhesion via plasma-membrane adhesion molecules	GO_BiologicalProcess	0.0185188	[ACVR1, BGLAP, CASR, CDH1, CDH2, CDH6, CDH8, CLSTN1, CLSTN2, CLSTN3, CNTN4, DAB1, DHRS3, DSCAM, FAT1, IGSF21, KIRREL3, NECTIN1, PCDH7, PKD1, PTPN23, RCAN1, ROBO2, SDK1, TENM1, TGFB2]
BMX_Specific	positive regulation of DNA-binding transcription factor activity	GO_BiologicalProcess	0.0186534	[AGFG1, APC, APP, ARHGEF28, CARM1, CLU, CTNNB1, DCAF1, EP300, ERC1, FLOT2, IKBKB, IRAK3, KRAS, LRRFIP1, MPRIP, MYOCD, OPRD1, PKD1, PLA2G1B, PPP3CA, RALBP1, RORA, SMARCA4, TAF12, TAF15, TIMELESS, TRIM62]
BMX_Specific	basal plasma membrane	GO_CellularComponent	0.0186605	[BGLAP, DST, EGFR, KCNQ4, LDLRAP1, MET, MINDY4]
BMX_Specific	maternal placenta development	GO_BiologicalProcess	0.0186605	[ASH1L, DAZAP1, DEDD, GHRL, MAPK1, RNASEH2A, VDR]
BMX_Specific	blood vessel endothelial cell migration	GO_BiologicalProcess	0.0187114	[ABL1, ACVRL1, ANGPT1, APC, HDAC7, JCAD, MECP2, MIA3, PDPK1, PIK3C2A, PKD1, PRKCA, PRSS55, SCARB1, STAT5A]
BMX_Specific	endosomal part	GO_CellularComponent	0.0187487	[AGFG1, ANKFY1, APLP2, APP, ARHGAP32, BAIAP3, CHMP4B, CLEC16A, CLIP3, CROCC, DCAF1, EGFR, EIPR1, EPHB1, FGD2, FIG4, GALNT18, GNPNAT1, GRIA1, HTT, IGFBP7, ITCH, KIAA0319, MVB12B, NCSTN, PIP4P2, PML, RAB11A, RAB31, RABEP1, RALBP1, SCAMP5, SH3YL1, SNX19, SORL1, SPPL2B, SYT5, TM9SF2, TMEM163, TPCN1, UBXN6, WASHC1, WDR91, YIPF1, YIPF2]
BMX_Specific	cellular response to steroid hormone stimulus	GO_BiologicalProcess	0.018856	[CARM1, CASR, CHN1, CNOT1, CSDE1, CTNNB1, EGFR, EIF4E, EP300, EPHX1, GNA12, GPAM, KLF9, MINDY4, NR3C2, NR6A1, PADI2, PAK1, PHB, PKD1, RBM14, RORA, RORB, SH3BP4, SMARCA4, SMYD3, THRB, TP53INP1, VDR]
BMX_Specific	intracellular lipid transport	GO_BiologicalProcess	0.0188725	[ABCD3, ABCG1, ACACA, LDLRAP1, PRKAA1, PRKAB1, PRKAG2, SCP2]
BMX_Specific	lipid biosynthetic process	GO_BiologicalProcess	0.0190536	[ABCD3, ABCG1, ACACA, ACAT2, ACSL3, AGMO, AGPAT3, ALDH3B2, ANGPT1, B4GALT5, BGLAP, CEPT1, CERKL, CLSTN1, CRNKL1, CROCC, CSDE1, DHCR24, ELOVL4, ELOVL6, FIG4, GBA3, GPAM, HHAT, IDI1, IGFBP7, INPP5D, MBOAT2, MBTPS1, MTMR3, MTMR7, NDUFAB1, OSBP2, PI4K2B, PIGL, PIK3C2A, PIK3CD, PKD1, PLA2G1B, PLD2, POR, PPP3CA, PRKAA1, PRKAB1, PRKAG2, PTPN13, RBM5, SBF1, SCARB1, SCD5, SCP2, SGPP2, SH3YL1, SLC44A2, SMP…
BMX_Specific	cell cycle arrest	GO_BiologicalProcess	0.0190675	[ABI2, ABL1, APC, CARM1, CNOT1, CNOT6L, CUL2, DAB2IP, DHCR24, EP300, GAS7, MCPH1, PKD1, PML, PRKAA1, PRKAB1, PRKAG2, PRKCA, PRSS55, RBM14, REEP5, TFDP1, TGFB2, TP53, TP53INP1, WDR1]
BMX_Specific	regulation of osteoblast differentiation	GO_BiologicalProcess	0.0191889	[ACVR1, AXIN2, CTNNB1, GARS, HDAC7, IL6ST, NBR1, PKD1, PPP3CA, PRKCA, PTK2, RORB, SEMA4D, WNT7B]
BMX_Specific	Aldosterone synthesis and secretion	KEGG	0.0192116	[ADCY3, ATF1, ATP2B2, ATP2B4, CACNA1D, CACNA1I, DAGLB, PLCB4, PRKCA, PRKCE, SCARB1]
BMX_Specific	pattern recognition receptor signaling pathway	GO_BiologicalProcess	0.0193145	[ABI2, AGFG1, ANKRD17, APLP2, ARHGEF28, DAB2IP, DCAF1, FERMT2, IKBKB, IRAK3, ITCH, NPLOC4, PDPK1, POP4, PRKCE, PUM1, RALBP1, SCARB1, SMPDL3B, UFD1, WDFY1, WDR1]
BMX_Specific	positive regulation of cell cycle arrest	GO_BiologicalProcess	0.0195028	[ABI2, APC, CARM1, CNOT1, CNOT6L, DAB2IP, EP300, PML, PRKCA, REEP5, TFDP1, TP53, WDR1]
BMX_Specific	central nervous system neuron development	GO_BiologicalProcess	0.0195366	[ASH1L, B4GALT5, CRK, DCLK1, EPHB1, MAPK1, NFIB, OGDH, PTK2, RAPGEF2, ROBO2, SF3B1]
BMX_Specific	placenta development	GO_BiologicalProcess	0.0195743	[ASH1L, BPTF, CUL7, DAZAP1, DEDD, EGFR, GHRL, HSF1, MAP3K4, MAPK1, MIA3, PKD1, PPP3CA, PTK2, RNASEH2A, VASH2, VDR, WNT7B]
BMX_Specific	response to hydrogen peroxide	GO_BiologicalProcess	0.0195743	[ABL1, ADAM12, AGFG1, BNIP3, CCDC88A, CHN1, CLU, CRK, DCAF1, HSF1, MET, MINDY4, MPRIP, PRKAA1, PTPRH, RALBP1, SMPD3, TRAP1]
BMX_Specific	regulation of telomerase activity	GO_BiologicalProcess	0.0196257	[CTNNB1, MAP3K4, MAPK1, MAPK15, PARP4, SMG6, TCP1, TNKS, TP53]
BMX_Specific	protein localization to plasma membrane	GO_BiologicalProcess	0.0196293	[ACSL3, AFDN, APC, BAG4, CDH1, CDH2, CLIP3, DPP6, EGFR, FLOT2, GAK, GOLGA4, GOLPH3L, IKBKB, LDLRAP1, MAPK1, PDPK1, PPIL2, PPP2R5A, PRKCE, RAB11A, RAB31, RAPGEF2, TSPAN5, TTC7A, TTC7B]
BMX_Specific	smoothened signaling pathway	GO_BiologicalProcess	0.0197063	[ARID1B, ARL13B, C2CD3, CREBBP, EIF4E, GPC3, GPR161, HHAT, HIPK1, IFT122, MEGF8, POR, PRKCA, ROR2, RORA, TTBK2, TTC21B]
BMX_Specific	gene silencing by miRNA	GO_BiologicalProcess	0.0197063	[AGFG1, AGO2, CNOT1, DCAF1, DROSHA, EGFR, EIF4E, GARS, MYCN, NUP50, NUP98, PPP3CA, PUM1, RALBP1, SH3BP4, TNRC6B, TP53]
BMX_Specific	regulation of protein localization to membrane	GO_BiologicalProcess	0.0198569	[ACSL3, ADAM10, APC, CDH2, CEMIP, CLIP3, EGFR, GPC6, LDLRAP1, MAPK1, PAK1, PDPK1, PPP2R5A, PRKCE, RAB11A, REEP5, TCAF1, TFDP1, TM2D1, TP53, ZMYND8]
BMX_Specific	cholesterol storage	GO_BiologicalProcess	0.0198673	[ABCG1, CSDE1, SCARB1, SLC10A6, TTC39B]
BMX_Specific	RNA transport	GO_BiologicalProcess	0.0199857	[ACVR1, AGFG1, ATXN2, DCAF1, EIF4E, FERMT2, HSF1, IGFBP7, NUP50, NUP98, PARP4, PTPRA, RBFOX1, SARNP, SH3BP4, SMG6, SMG7, SRRM1, SRSF6, SRSF9, TERF2, THRB, TNKS]
BMX_Specific	organic hydroxy compound metabolic process	GO_BiologicalProcess	0.020217	[ABCG1, ACACA, ACAT2, ALDH3B2, ANGPT1, APP, BTBD9, CYP4F3, DHCR24, DHRS3, DIDO1, DIO1, ELOVL6, EPHX1, FAH, GBA3, GPAM, HHAT, IDI1, INPP5D, LDLRAP1, MBTPS1, MECP2, MINPP1, MTMR7, NUDT3, OSBP2, PARD3, PDXK, PIAS4, PKD1, PLCB4, POR, PRKAA1, PRKAB1, PRKAG2, RAPGEF2, RDH13, SCARB1, SCP2, SGPP2, SLC10A6, SORL1, TG, TGFB2, TTC39B, VDR]
BMX_Specific	negative regulation of cellular component movement	GO_BiologicalProcess	0.0202307	[ABI2, ACVRL1, AFDN, APC, CCDC88A, CDH1, CRK, DAB2IP, DTNA, FRMD5, KANK1, MAPK15, MCTP1, MECP2, MIA3, MYOCD, NAV3, PADI2, PLXNA1, PRSS55, PTPN23, PTPRG, RBM14, SCAI, SEMA4D, SEMA7A, SRFBP1, TCAF1, TP53INP1, WDR1, ZMYND8]
BMX_Specific	appendage development	GO_BiologicalProcess	0.0203344	[C2CD3, CREBBP, CTNNB1, EIF4E, FBXW4, FRAS1, FREM2, GNA12, GPC3, HSF1, IFT122, MEGF8, PCSK5, PKD1, PLXNA2, PRKAA1, PRKAB1, ROR2, RORA, TGFB2]
BMX_Specific	endonuclease activity, active with either ribo- or deoxyribonucleic acids and producing 5'-phosphomonoesters	GO_BiologicalProcess	0.0203783	[AGO2, CCDC88A, DNA2, DROSHA, POP4, POP5, RNASEH2A, RNASEH2B]
BMX_Specific	regulation of substrate adhesion-dependent cell spreading	GO_BiologicalProcess	0.0203783	[ABL1, ARPC2, CARMIL1, CRK, DOCK1, KANK1, OLFM4, PTK2]
BMX_Specific	establishment of protein localization	GO_BiologicalProcess	0.0204246	[ABCG1, ABI2, ABL1, ACOX1, ACSL3, ACVR1, ADAM12, ADORA2B, AFDN, AGFG1, ANGPT1, APC, APLP2, ARCN1, ARHGEF28, ASPSCR1, ASTN2, ATG4B, ATP6V1E1, BAG4, BAIAP3, CACNA1D, CASR, CDH1, CEMIP, CHD5, CHMP4B, CLIP1, CLIP3, CLSTN1, CLTB, CLU, CSDE1, DAB2IP, DCAF1, DNAJC14, EGFR, EIF4E, ERC1, ERLEC1, EVI5, EXOC7, FAM3B, FCHSD2, FERMT2, FRAS1, FRMD4A, GBF1, GHRL, GOLGA4, GOLPH3L, GPAM, GRTP1, H2AFY, HDAC7, HEAT…
BMX_Specific	positive regulation of endocytosis	GO_BiologicalProcess	0.0204486	[ABI2, ANGPT1, ANKFY1, ANO6, APLP2, CLIP3, CLU, DAB2IP, GPC3, LDLRAP1, PPP3CA, RAB31, WDR1]
BMX_Specific	regulation of blood vessel endothelial cell migration	GO_BiologicalProcess	0.0204486	[ABL1, ACVRL1, ANGPT1, APC, HDAC7, JCAD, MECP2, PDPK1, PIK3C2A, PKD1, PRKCA, PRSS55, STAT5A]
BMX_Specific	cytoplasmic side of plasma membrane	GO_CellularComponent	0.0204738	[ADAM10, APC, ASPSCR1, CDH1, CHMP4B, DTNA, EXOC7, FARP1, FERMT2, GNA12, IKBKB, KCNK2, KRAS, LDLRAP1, NDUFAB1, PPP3CA, PTPN4]
BMX_Specific	postsynaptic cytoskeleton	GO_CellularComponent	0.0210395	[ACTG1, CTTNBP2, SPTBN2]
BMX_Specific	peptidyl-lysine deacetylation	GO_BiologicalProcess	0.0210395	[HDAC7, SIRT2, SIRT3]
BMX_Specific	histone methyltransferase activity (H3-K36 specific)	GO_BiologicalProcess	0.0210395	[ASH1L, NSD1, NSD3]
BMX_Specific	apical dendrite	GO_CellularComponent	0.0211049	[CLU, CPEB3, OSBP2, SEZ6]
BMX_Specific	death-inducing signaling complex	GO_CellularComponent	0.0211049	[AGFG1, DCAF1, FAF1, RALBP1]
BMX_Specific	death-inducing signaling complex assembly	GO_BiologicalProcess	0.0211049	[AGFG1, DCAF1, RALBP1, ZHX2]
BMX_Specific	mitotic spindle pole	GO_CellularComponent	0.0211147	[HSF1, KATNA1, MAD1L1, PARP4, SMC1A, TNKS]
BMX_Specific	Thyroid cancer	KEGG	0.0211147	[CDH1, CTNNB1, KRAS, MAPK1, TFG, TP53]
BMX_Specific	catenin complex	GO_CellularComponent	0.0211147	[APC, CDH1, CDH2, CDH6, CDH8, CTNNB1]
BMX_Specific	Aldosterone-regulated sodium reabsorption	KEGG	0.0211147	[KRAS, MAPK1, NR3C2, PDPK1, PIK3CD, PRKCA]
BMX_Specific	negative regulation of programmed cell death	GO_BiologicalProcess	0.0211166	[ABL1, ACVR1, ADORA2B, AGFG1, ANGPT1, ARHGEF28, ARNT2, ASH1L, BAG4, BNIP3, BPNT1, CFDP1, CHN1, CLU, CNTFR, CTNNB1, DCAF1, DDX11, DHCR24, DNAJA3, EGFR, ERC1, EYA1, FNIP1, GHRL, GNA12, GPAM, HIPK3, HNF1B, HSF1, HTT, IKBKB, IL6ST, ITCH, KDM2B, KRAS, MECP2, MEIS3, MET, MINDY4, MYOCD, NAA16, NAA35, NUGGC, NUPR1, PAFAH2, PAX7, PDPK1, PKD1, PKN2, POR, PPP3CA, PRKAA1, PRKAB1, PRKCA, PRKDC, PRSS55, PTK2, …
BMX_Specific	telencephalon development	GO_BiologicalProcess	0.0211747	[ABI2, AFDN, ARL13B, ASH1L, ATP2B2, ATP2B4, BNIP3, CDH2, CHN1, CRK, CTNNB1, DAB1, DAB2IP, EGFR, KDM2B, KIRREL3, MAPK1, MCPH1, MINDY4, NFIB, OGDH, PKD1, ROBO2, SEMA7A, SF3B1, SLC1A2, WDR1]
BMX_Specific	negative regulation of kinase activity	GO_BiologicalProcess	0.0211747	[ABI2, ABL1, ACVR1, ADORA2B, APC, BGLAP, DAB2IP, DEPTOR, GBA3, H2AFY, HIPK3, IRAK3, MAPK1, MYOCD, NCK1, PAK1, PDPK1, PKN2, PPP2R5A, PRKAG2, PTPRA, SMYD3, SORL1, STYXL1, TSC2, WASHC1, WDR1]
BMX_Specific	extrinsic apoptotic signaling pathway	GO_BiologicalProcess	0.0212115	[ABI2, ACVR1, AGFG1, DAB2IP, DCAF1, DEDD, DEDD2, DEPTOR, EYA1, FAF1, HIPK1, HTT, PDPK1, PKN2, PML, PRSS55, RALBP1, RNF34, SH3RF1, STAT5A, TGFB2, UNC5B, WDR1, ZHX2]
BMX_Specific	organ growth	GO_BiologicalProcess	0.0212479	[AGFG1, BNC2, CARM1, CASR, COL14A1, DCAF1, EHMT2, GARS, HTT, KCNK2, MAPK1, PAK1, POR, PSAPL1, PTK2, PTPRH, RALBP1, SCARA3, SMPD3, TGFB2, WWC1]
BMX_Specific	sensory perception of sound	GO_BiologicalProcess	0.021466	[ATP2B2, ATP2B4, CACNA1D, CEMIP, EML2, EYA1, KCNQ4, NAV2, NDUFB9, PTPRH, RORA, SOBP, SRRM4, THRB, TUB, WDR1]
BMX_Specific	Human papillomavirus infection	KEGG	0.0214705	[APC, ATP6V1E1, AXIN2, CREBBP, CTNNB1, EGFR, EP300, IKBKB, ITGA2B, ITGA4, KRAS, LAMA1, MAGI1, MAML1, MAPK1, PARD3, PIK3CD, PPP2R2A, PPP2R5A, PPP2R5D, PTK2, TP53, TSC2, UBR4, WNT5B, WNT7B]
BMX_Specific	response to steroid hormone	GO_BiologicalProcess	0.0214931	[ADAM12, BGLAP, CARM1, CASR, CATSPER3, CHN1, CNOT1, CSDE1, CTNNB1, EGFR, EIF4E, EP300, EPHX1, GBA3, GHR, GNA12, GPAM, IGFBP7, KLF9, KRAS, MINDY4, NR3C2, NR6A1, PADI2, PAK1, PHB, PKD1, PRSS55, RBM14, RORA, RORB, SH3BP4, SMARCA4, SMYD3, TGFB2, THRB, TP53INP1, UCP3, VDR, WNT7B]
BMX_Specific	bone morphogenesis	GO_BiologicalProcess	0.0215038	[ARID1B, AXIN2, CARM1, COL14A1, DHRS3, GHR, HSF1, MEGF8, MMP16, NAB1, POR, SCARA3, SMPD3]
BMX_Specific	AGE-RAGE signaling pathway in diabetic complications	KEGG	0.0215125	[KRAS, MAPK1, MAPK10, MMP2, NOX4, PIK3CD, PLCB4, PRKCA, PRKCE, STAT5A, TGFB2]
BMX_Specific	positive regulation of angiogenesis	GO_BiologicalProcess	0.0215339	[ABL1, ACVRL1, ADAM12, AGO2, APC, CNTN1, GARS, GHRL, HDAC7, HIPK1, JCAD, MINDY4, PDPK1, PIK3C2A, PKD1, PRKCA, PRSS55, SASH1, VASH2]
BMX_Specific	regulation of animal organ morphogenesis	GO_BiologicalProcess	0.0216305	[ABI2, ABL1, ACVR1, BGLAP, CARM1, CTNNB1, DAB2IP, EYA1, GPC3, GPC6, HNF1B, NFIB, PKD1, POR, PSMB7, PSMC3, PSMD2, ROBO2, ROR2, RORA, SRSF6, TGFB2, THRB, VDR, WDR1]
BMX_Specific	Glutamatergic synapse	KEGG	0.0216324	[ADCY3, CACNA1D, GRIA1, GRIK3, GRIK4, GRM5, MAPK1, PLCB4, PLD2, PPP3CA, PRKCA, SLC1A2]
BMX_Specific	regulation of ossification	GO_BiologicalProcess	0.0217709	[ACVR1, ANO6, ARID1B, AXIN2, BGLAP, CTNNB1, DHRS3, GARS, HDAC7, IL6ST, MAPK1, NBR1, PKD1, PPP3CA, PRKCA, PTK2, RORB, SEMA4D, TGFB2, WNT7B]
BMX_Specific	chromosome, centromeric region	GO_CellularComponent	0.0219458	[APC, BAZ1B, CFDP1, CLIP1, CTCF, H2AFY, HSF1, KDM4B, KDM4C, KMT5B, MAD1L1, NUP98, PDS5B, PMF1, PPP1R12A, PPP2R5A, SF3B1, SMC1A, TEX14, UVRAG, ZNF207]
BMX_Specific	protein autophosphorylation	GO_BiologicalProcess	0.0220366	[ABL1, ADAM10, AGFG1, CAMKK2, CLK1, CLK4, DCAF1, EGFR, EIF2S1, EPHB1, IRAK3, MAP3K21, MAPK15, MPRIP, PAK1, PDPK1, PKD1, PKN2, PPP2R5A, PPP2R5D, PRKCA, PTK2, PTPRA, RALBP1, STK33, TAOK1]
BMX_Specific	endoribonuclease activity	GO_BiologicalProcess	0.0221881	[AGO2, CCDC88A, DROSHA, POLR3B, POP4, POP5, RNASEH2A, RNASEH2B, SMG6, SND1]
BMX_Specific	Calcium signaling pathway	KEGG	0.0222063	[ADCY3, ADORA2B, ATP2A3, ATP2B2, ATP2B4, CACNA1D, CACNA1I, EGFR, GRM5, HTR4, PHKA1, PLCB4, PPP3CA, PRKCA, RYR2, STIM2, TPCN1]
BMX_Specific	positive regulation of hydrolase activity	GO_BiologicalProcess	0.0222081	[ABI2, ACVR1, AFDN, AGFG1, APP, ARHGAP24, ARHGAP32, ARHGEF12, ARHGEF28, BCL2L13, BRAP, CASR, CDC42EP2, CHN1, CNTN1, CRK, CSDE1, DAB2IP, DCAF1, DDX11, DEPDC1B, DOCK1, DOCK2, DOCK9, EGFR, EVI5, GBA3, GRTP1, HSF1, KCP, LDLRAP1, MPRIP, MTSS2, MYO9A, NUP50, PDPK1, PKD1, PLA2G1B, PLEKHG4, PML, PPP1R12A, PPP3CA, PTPRA, PTPRH, RABEP1, RALBP1, RAPGEF2, RGS12, RIC8B, RYR2, SEMA4D, ST18, TBC1D1, TBC1D22A, T…
BMX_Specific	amide transport	GO_BiologicalProcess	0.0223913	[ABCG1, ABI2, ABL1, ACOX1, ACSL3, ACVR1, ADAM12, ADORA2B, AGFG1, ANGPT1, APC, APLP2, ARCN1, ARHGEF28, ASPSCR1, ASTN2, ATG4B, ATP6V1E1, BAG4, BAIAP3, CACNA1D, CASR, CDH1, CEMIP, CHMP4B, CLIP1, CLIP3, CLSTN1, CLTB, CLU, CSDE1, DAB2IP, DCAF1, DNAJC14, EGFR, EIF4E, EML2, ERC1, ERLEC1, EVI5, EXOC7, FAM3B, FCHSD2, FERMT2, FRAS1, FRMD4A, GBF1, GHRL, GOLGA4, GOLPH3L, GPAM, GRTP1, HDAC7, HEATR3, HHAT, HID…
BMX_Specific	Inositol phosphate metabolism	KEGG	0.0224559	[FIG4, INPP5D, MINPP1, MTMR3, MTMR7, PI4K2B, PIK3C2A, PIK3CD, PLCB4]
BMX_Specific	positive regulation of telomere maintenance	GO_BiologicalProcess	0.0224559	[CTNNB1, KRAS, MAP3K4, MAPK1, MAPK15, PARP4, PML, TCP1, TNKS]
BMX_Specific	Biosynthesis of unsaturated fatty acids	KEGG	0.0225358	[ACOX1, ELOVL4, ELOVL6, SCD5, SCP2]
BMX_Specific	anaphase-promoting complex	GO_CellularComponent	0.0225358	[ANAPC4, ANAPC7, CDH1, CUL7, SCARA3]
BMX_Specific	negative regulation of cardiac muscle cell proliferation	GO_BiologicalProcess	0.0225358	[AGFG1, CASR, DCAF1, KCNK2, RALBP1]
BMX_Specific	regulation of proteasomal protein catabolic process	GO_BiologicalProcess	0.0225443	[ABI2, CLEC16A, CLU, CSNK1D, DAB2IP, ERLEC1, GBA3, GNA12, NPAS3, NUPR1, PKD1, PRKCA, PSMC3, SIRT2, SMARCC1, TMTC3, UBAC2, UBE2K, VCP, WDR1]
BMX_Specific	response to peptide	GO_BiologicalProcess	0.0225512	[ADCY3, APC, APLP2, APP, ARHGEF28, ATP6V1E1, BAIAP2, BGLAP, CASR, CCDC88A, CHN1, CRK, DDX11, GHR, GHRL, GPAM, GRM5, HDAC7, HSF1, ITGA4, KANK1, NCK1, PAK1, PDPK1, PFDN1, PIK3C2A, PKD1, PLA2G1B, POR, PPP3CA, PRKAA1, PRKCA, PRKDC, PTK2, PTPRA, RAB31, RBM14, SMARCC1, SMPD3, SRSF6, STAT5A, TIMELESS, TP53, TP53INP1, TSC2, UCP3]
BMX_Specific	anatomical structure formation involved in morphogenesis	GO_BiologicalProcess	0.0227899	[ABI2, ABL1, ACTG1, ACVR1, ACVRL1, ADAM12, AGFG1, AGO2, ANGPT1, APC, ARHGAP24, AXIN2, BGLAP, CCDC136, CHN1, CNTN1, CTNNB1, DAB2IP, DCAF1, DSCAM, EML2, EP300, EPHB1, EYA1, FHOD3, FIG4, GARS, GHRL, HDAC7, HIPK1, HNF1B, IFT122, ITGA4, JCAD, KCP, KDM2B, KDM4C, LDB3, LEMD3, LUZP1, MAPK1, MECP2, MIA3, MINDY4, MMP2, MYBPC1, NECTIN1, NFIB, PAK1, PARVA, PDPK1, PFDN1, PIK3C2A, PKD1, PKNOX1, PLXNA1, PLXNA2,…
BMX_Specific	nuclear receptor transcription coactivator activity	GO_BiologicalProcess	0.0228054	[CARM1, CASR, CCAR1, CSDE1, DCAF6, PAK1, PKD1, RBM14, RNF34, THRB, TP53INP1, VDR]
BMX_Specific	positive regulation of immune response	GO_BiologicalProcess	0.0228146	[ABI2, ABL1, ACTG1, ADORA2B, AGFG1, ANKRD17, APLP2, ARHGEF28, ARPC1B, ARPC2, BAIAP2, BGLAP, CHN1, CLSTN1, CLU, CREBBP, CRK, DAB2IP, DCAF1, DOCK1, EIF4E, EP300, FERMT2, IGFBP7, IKBKB, IL6ST, INPP5D, IRAK3, ITCH, KRAS, MAPK1, MASP2, MLH1, MRO, MYO10, NCK1, NPLOC4, PAK1, PDE4D, PDPK1, PHB, PIK3CD, PKD1, PKN2, PLA2G1B, PLD2, POLR3B, POLR3C, POP4, PRKCA, PRKCE, PRKDC, PSMB7, PSMC3, PSMD2, PSPC1, PTK2,…
BMX_Specific	negative regulation of multicellular organismal process	GO_BiologicalProcess	0.0230627	[ABI2, ACVRL1, ADAMTS18, ADORA2B, AGFG1, ANGPT1, APC, APLP2, APP, ARID1B, ASH1L, ATP2B2, ATP2B4, AXIN2, BGLAP, CARM1, CASR, CHID1, CNTN4, CSDE1, CTNNB1, DAB1, DAB2IP, DCAF1, DGUOK, DHRS3, DTNA, EGFR, EIF4E, EPHB1, FIG4, FUS, GAK, GBA3, GHRL, GLRX3, GPR161, HDAC7, HNF1B, HSF1, HTT, IFT122, INPP5D, IRAK3, ITCH, KANK1, KCNK2, KIAA0319, LRRFIP1, MAPK1, MECP2, MYOCD, NAV3, NBR1, NFIB, NPLOC4, NTN1, PA…
BMX_Specific	extrinsic component of membrane	GO_CellularComponent	0.0232044	[ADAM10, APC, ASPSCR1, CDH1, CDH2, CDH6, CDH8, CLSTN1, CNTFR, CROCC, CTNNB1, DNAJA3, DTNA, FARP1, FERMT2, GBA3, GNA12, HID1, KCNK2, KPNA1, KRAS, MTMR3, PIK3C2A, PIK3CD, PML, UBXN6, WDR91, WIPI2]
BMX_Specific	regulation of small molecule metabolic process	GO_BiologicalProcess	0.0232079	[ABCG1, ACACA, ADORA2B, ANGPT1, APLP2, ARFGEF3, ATP2B2, ATP2B4, BGLAP, CHN1, CSDE1, ELOVL6, EP300, GPAM, HHAT, IDI1, LDLRAP1, MBTPS1, ME2, MIA3, NUP50, NUP98, NUPR1, ODC1, PDPK1, PKD1, POR, PPP4R3B, PRKAA1, PRKAB1, PRKAG2, PRKCE, PSMB7, PSMC3, PSMD2, RORA, SMPD3, TTC39B, VCP, VDR, ZBTB20]
BMX_Specific	lipid homeostasis	GO_BiologicalProcess	0.0232414	[ABCG1, ACACA, ACAT2, ACOX1, CSDE1, GPAM, GRAMD1B, HDAC7, LDLRAP1, PRKAA1, PRKAB1, RORA, SCARB1, SLC10A6, TTC39B, ZBTB20]
BMX_Specific	negative regulation of animal organ morphogenesis	GO_BiologicalProcess	0.0232736	[BGLAP, CTNNB1, HNF1B, NFIB, TGFB2, THRB]
BMX_Specific	organic substance transport	GO_BiologicalProcess	0.0235285	[ABCC3, ABCD3, ABCG1, ABI2, ABL1, ACACA, ACAT2, ACOX1, ACSL3, ACVR1, ADAM12, ADORA2B, AGFG1, ANGPT1, ANO6, APC, APLP2, ARCN1, ARHGEF28, ASPSCR1, ASTN2, ATG4B, ATP6V1E1, ATXN2, BAG4, BAIAP3, BGLAP, CACNA1D, CASR, CDH1, CEMIP, CHMP4B, CHN1, CLIP1, CLIP3, CLSTN1, CLTB, CLU, CSDE1, DAB2IP, DCAF1, DNAJC14, EGFR, EIF4E, EML2, ERC1, ERLEC1, EVI5, EXOC7, FAM3B, FCHSD2, FERMT2, FRAS1, FRMD4A, GBF1, GHRL, …
BMX_Specific	negative regulation of epithelial cell migration	GO_BiologicalProcess	0.0235989	[ABI2, ACVRL1, APC, DAB2IP, MECP2, PRSS55, PTPN23, PTPRG, SRFBP1, WDR1]
BMX_Specific	regulation of extent of cell growth	GO_BiologicalProcess	0.0236526	[ABL1, DSCAM, GOLGA4, IST1, MEGF8, NTN1, PAK1, RAB11A, RUFY3, SEMA4D, SEMA7A, SF3B1, SPART]
BMX_Specific	connective tissue development	GO_BiologicalProcess	0.0240528	[ACVRL1, ARID1B, AXIN2, CARM1, CASR, COL14A1, CTNNB1, FBXW4, GARS, GHR, GHRL, HSF1, NFIB, PAX7, PKD1, PLXNA1, POR, PPP3CA, ROR2, RORA, SCARA3, SMPD3, SNX19, SPART, WNT5B, WNT7B]
BMX_Specific	tissue development	GO_BiologicalProcess	0.0240822	[ABI2, ABL1, ACVR1, ACVRL1, ADAM12, AFDN, AGFG1, ANO6, APC, ARID1B, ARID4B, ARL13B, ASB2, ASH1L, ASTN2, AXIN2, BGLAP, BNC2, BPTF, C2CD3, CAPN1, CARM1, CASR, CDH1, CDH2, CHN1, CNN3, COL14A1, CRNKL1, CTNNB1, CUL7, DAB2IP, DCAF1, DEDD, DHCR24, DNER, EGFR, EP300, EPHB1, EVPL, EYA1, FAM83H, FBXW4, FHOD3, FLOT2, FRAS1, FREM2, GARS, GHR, GHRL, GPC3, GPC6, GPR161, H2AFY, HDAC7, HNF1B, HSF1, IFT122, IKBKB…
BMX_Specific	nuclear membrane	GO_CellularComponent	0.0241206	[ABL1, ANGPT1, ANKRD17, ATP2A3, BRAP, CDH1, CEPT1, DTX2, EGFR, EPC1, GARS, IPO4, KIF1B, KLHDC2, LEMD3, MINDY4, NAV3, NUP50, NUP98, PAK1, PARP4, PDE4D, SCAI, SF3B1, SLC16A3, SYNE3, TMEM201, TNKS, TOR1AIP2, YEATS4]
BMX_Specific	nuclear chromosome part	GO_CellularComponent	0.0241318	[ARID1B, BAZ1B, BICRAL, BPTF, CCDC88A, CHD5, CREBBP, CTNNB1, DDX11, DNA2, DPF3, EHMT2, EIF4E, EP400, H2AFY, IPO4, KDM4B, KDM4C, KMT5B, MAGI1, MLH1, MOB2, MPHOSPH8, MPP7, MYOCD, ORC4, P3H4, PARP4, PMF1, PML, POGZ, PRKDC, RAD51, RNASEH2A, SCP2, SIRT2, SMARCA4, SMARCC1, SMCHD1, TCF12, TCP1, TERF2, THRB, TIMELESS, TNKS, TP53, TTC21B, XPA, YEATS4]
BMX_Specific	protein exit from endoplasmic reticulum	GO_BiologicalProcess	0.0241779	[ERLEC1, NPLOC4, SORL1, TM9SF4, UBAC2, UFD1, VCP]
BMX_Specific	regulation of hydrogen peroxide-induced cell death	GO_BiologicalProcess	0.0241779	[AGFG1, CHN1, DCAF1, MET, PTPRH, RALBP1, TRAP1]
BMX_Specific	positive regulation of telomere maintenance via telomerase	GO_BiologicalProcess	0.0241779	[CTNNB1, MAP3K4, MAPK1, MAPK15, PARP4, TCP1, TNKS]
BMX_Specific	inositol lipid-mediated signaling	GO_BiologicalProcess	0.0242299	[ABI2, ANGPT1, BGLAP, CLSTN1, DAB2IP, EGFR, EXOC7, MAPK1, PIK3C2A, PIK3CD, PLD2, PRR5L, PTK2, PTPN13, SEMA4D, SIRT2, TGFB2, TSC2, TXNRD1, UNC5B, WDR1]
BMX_Specific	positive regulation of protein localization to membrane	GO_BiologicalProcess	0.024251	[ACSL3, APC, CEMIP, CLIP3, EGFR, MAPK1, PAK1, PDPK1, PRKCE, RAB11A, REEP5, TCAF1, TFDP1, TM2D1, TP53]
BMX_Specific	JUN kinase kinase kinase activity	GO_BiologicalProcess	0.0248749	[AGFG1, ARHGEF28, DCAF1, RALBP1]
BMX_Specific	regulation of protein heterodimerization activity	GO_BiologicalProcess	0.0248749	[ABI2, DAB2IP, HSF1, WDR1]
BMX_Specific	adherens junction organization	GO_BiologicalProcess	0.0250247	[ABL1, ACVRL1, AFDN, APC, CDH1, CDH2, CDH6, CDH8, CTNNB1, FERMT2, HIPK1, NECTIN1, PDPK1, PLEKHA7, PRSS55, PTK2, PTPN23]
BMX_Specific	regulation of histone modification	GO_BiologicalProcess	0.0250247	[ACVR1, BRAP, CHEK1, CTCF, CTNNB1, EHMT2, H2AFY, KDM4B, KDM4C, KDM5A, MECP2, MTF2, MYOCD, NSD1, NSD3, PAX7, PKD1]
BMX_Specific	macroautophagy	GO_BiologicalProcess	0.0250508	[ARHGEF28, ATG4B, ATP6V1E1, BNIP3, CAPN1, CHMP4B, CLEC16A, EHMT2, EXOC7, GBA3, HTT, ILRUN, MTMR3, NBR1, NUPR1, OPRD1, PRKAA1, PRKAB1, PRKAG2, PRKCA, RBM14, TP53INP1, TSC2, UBXN6, UVRAG, VCP, WIPI2]
BMX_Specific	actin filament organization	GO_BiologicalProcess	0.0253683	[ABI2, ABL1, ARPC1B, ARPC2, BAG4, BAIAP2, CAP2, CAPZB, CARMIL1, CDC42EP2, DTNA, FAT1, FCHSD2, FHOD3, GAS7, GHRL, KANK1, KIRREL1, MET, MICAL3, MYBPC1, NCK1, NOX4, PAK1, PHACTR1, PLA2G1B, PRKCE, RNF34, RUFY3, SPIRE2, SPTAN1, SPTBN2, TENM1, TIMELESS, WASHC1, WDR1, WIPF2]
BMX_Specific	cellular response to glucose stimulus	GO_BiologicalProcess	0.0254755	[BAIAP3, CASR, GHRL, NOX4, PPP3CA, PRKAA1, PRKAB1, PRKCA, PRKCE, PTPRN2, SMARCA4, VSNL1, ZBTB20, ZHX2, ZNF236]
BMX_Specific	protein phosphatase regulator activity	GO_BiologicalProcess	0.0255382	[GNA12, IDI1, MRTFB, PHACTR1, PPP1R37, PPP2R2A, PPP2R5A, PPP2R5D, PTPRA, RCAN1, STYXL1]
BMX_Specific	Glucagon signaling pathway	KEGG	0.0255382	[ACACA, CREBBP, EP300, PHKA1, PLCB4, PPP3CA, PPP4R3B, PRKAA1, PRKAB1, PRKAG2, PYGB]
BMX_Specific	SMAD protein signal transduction	GO_BiologicalProcess	0.0255382	[ABI2, DAB2IP, GARS, PFDN1, PLXNA1, RBM14, ROR2, RORA, TGFB2, TP53INP1, WDR1]
BMX_Specific	regulation of protein depolymerization	GO_BiologicalProcess	0.0255382	[APC, CAPZB, CARMIL1, HDGFL2, MID1, NAV3, SPTAN1, SPTBN2, TAOK1, TTBK2, WDR1]
BMX_Specific	nuclear ubiquitin ligase complex	GO_CellularComponent	0.0255466	[ANAPC4, ANAPC7, CDH1, CUL7, DEPDC1B, GRHPR, MAGI1, SCARA3]
BMX_Specific	growth hormone receptor signaling pathway	GO_BiologicalProcess	0.0255679	[GHR, GHRL, PFDN1, PTK2, STAT5A]
BMX_Specific	positive regulation of transcription of Notch receptor target	GO_BiologicalProcess	0.0255679	[CREBBP, EIF4E, EP300, MAML1, WWC1]
BMX_Specific	positive regulation of oxidative stress-induced cell death	GO_BiologicalProcess	0.0255679	[AGFG1, CLU, DCAF1, IGFBP7, RALBP1]
BMX_Specific	acrosome assembly	GO_BiologicalProcess	0.0255679	[AGFG1, CCDC136, DCAF1, SF3B1, TERF2]
BMX_Specific	central nervous system development	GO_BiologicalProcess	0.0255719	[ABI2, ABL1, ACSL3, ADORA2B, AFDN, APP, ARCN1, ARL13B, ARNT2, ASH1L, ATP2B2, ATP2B4, B4GALT5, BNIP3, BPTF, C2CD3, CDH1, CDH2, CHD5, CHN1, CLU, CNTN1, CNTN4, CRK, CSNK1D, CTNNB1, CTTNBP2, DAB1, DAB2IP, DCLK1, DNER, EGFR, EPHB1, GARS, HNF1B, HTT, IFT122, IL6ST, KDM2B, KIF1A, KIRREL3, KRAS, MAPK1, MCPH1, MDGA2, MECP2, MINDY4, NAV2, NCSTN, NFIB, OGDH, PADI2, PAK1, PAX7, PKD1, PLXNA2, PPP3CA, PRKDC, P…
BMX_Specific	regulation of cell adhesion	GO_BiologicalProcess	0.0256098	[ABL1, ACVRL1, ADAM10, ADAM12, ADAMTS18, ADORA2B, AFDN, ANGPT1, APC, ARHGEF28, ARPC2, BAG4, BGLAP, CARMIL1, CDH1, CHN1, CREBBP, CRK, DAB1, DNAJA3, DOCK1, DSCAM, EIF4E, EMID1, FAF1, FLOT2, FRMD5, GPAM, IL6ST, ITCH, ITGA4, KANK1, LAMA1, MAD1L1, MIA3, MYO10, NCK1, OLFM4, PAK1, PDPK1, PKD1, PKN2, PLXNA1, PLXNA2, PML, PPP1R12A, PPP3CA, PRKCA, PRKCE, PRSS55, PTK2, PTPN23, SEMA4D, SPOCK1, STYXL1, TENM1,…
BMX_Specific	regulation of binding	GO_BiologicalProcess	0.0256522	[ABI2, ABL1, ANGPT1, APP, ARHGEF28, CARM1, CRK, CTBP2, CTNNB1, DAB2IP, DDX11, DOT1L, EIF2S1, EIF4E, EP300, GTF2B, HSF1, ITGA4, LDLRAP1, MAPRE1, MET, MYOCD, NSD1, PARP4, PAX7, PKD1, PPP3CA, PRKCA, RAPGEF2, SIRT2, SORL1, TEX14, TNKS, TTBK2, WDR1]
BMX_Specific	regulation of cardiac muscle hypertrophy	GO_BiologicalProcess	0.0256688	[ATP2B2, ATP2B4, CHN1, GLRX3, IL6ST, PAK1, PPP3CA, PRKCA, PTK2]
BMX_Specific	protein ubiquitination	GO_BiologicalProcess	0.0257093	[ABL1, AGFG1, ANAPC4, ANAPC7, ANGPT1, ARHGEF28, ARPC2, ASB15, ASB2, BRAP, C10orf90, CDH1, CTNNB1, CUL2, CUL7, DCAF1, DCAF6, DTX2, EIPR1, FBXL18, FBXO25, FBXW4, HECTD3, HERC4, ITCH, KDM2A, KDM2B, KLHL2, LRRFIP1, MAGI1, MED27, MKRN1, MSL2, NOSIP, NPAS3, PARP4, PELI2, PKD1, PPIL2, PRKCE, PRKDC, PSMB7, PSMC3, PSMD2, RASSF5, RNF10, RNF115, RNF34, SASH1, SCARA3, SH3RF1, SH3RF3, TNKS, TRIM44, TRIM62, TT…
BMX_Specific	DNA integrity checkpoint	GO_BiologicalProcess	0.0257121	[APC, CARM1, CDH1, CHEK1, CNOT1, CNOT6L, DEPDC1B, DNA2, DOT1L, EP300, PML, PRKDC, REEP5, RNASEH2B, STK33, TAOK1, TFDP1, TIMELESS, TP53]
BMX_Specific	vesicle	GO_CellularComponent	0.0257133	[ABCG1, ABI2, ACAT2, ACTG1, ADAM10, ADAM12, ADAMTS3, ADGRE3, AGFG1, AGO2, AMPD3, ANGPT1, ANKFY1, ANO6, APC, APLP2, APP, ARCN1, ARFGEF3, ARHGAP32, ARHGEF12, ARHGEF28, ARMC9, ARPC1B, ARPC2, ASPSCR1, ASTN2, ATP2B2, ATP2B4, ATP6V1E1, AVL9, BAIAP2, BAIAP3, BGLAP, BPNT1, BPTF, BROX, CAPN1, CAPZB, CARMIL1, CASR, CATSPER3, CCDC136, CCDC88A, CDC42EP2, CDH1, CEMIP, CFAP20, CHID1, CHMP4B, CLEC16A, CLIP1, CL…
BMX_Specific	regulation of long-term neuronal synaptic plasticity	GO_BiologicalProcess	0.025732	[APP, DHRS3, GRM5, KRAS, MAPK1, RAB11A]
BMX_Specific	oxidoreductase activity, acting on paired donors, with incorporation or reduction of molecular oxygen	GO_BiologicalProcess	0.0257411	[AGMO, ATP2B2, ATP2B4, CYP4F3, CYP4F8, EGFR, KDM1B, KDM2A, KDM2B, KDM4B, KDM4C, KDM8, KRAS, MICAL3, NOSIP, P4HA2, P4HA3, POR, SCARB1, SCD5, TERF2, VDR]
BMX_Specific	respiratory system development	GO_BiologicalProcess	0.0257941	[ADAMTS2, ASH1L, CTNNB1, EGFR, EIF4E, EP300, GPC3, HIKESHI, KRAS, LAMA1, MAPK1, MYOCD, NFIB, PKD1, SMCHD1, SMPD3, SRSF6, THRB, TIMELESS, WNT7B]
BMX_Specific	negative regulation of fibroblast proliferation	GO_BiologicalProcess	0.0262932	[ABI2, DAB2IP, NUPR1, RBM14, TP53, TP53INP1, WDR1]
BMX_Specific	negative regulation of cell migration	GO_BiologicalProcess	0.026353	[ABI2, ACVRL1, AFDN, APC, CCDC88A, CDH1, DAB2IP, DTNA, KANK1, MAPK15, MCTP1, MECP2, MIA3, MYOCD, NAV3, PADI2, PLXNA1, PRSS55, PTPN23, PTPRG, RBM14, SCAI, SRFBP1, TCAF1, TP53INP1, WDR1, ZMYND8]
BMX_Specific	ubiquitin-like protein-specific protease activity	GO_BiologicalProcess	0.0263804	[DEPDC1B, JOSD1, MAGI1, MINDY4, OTUB2, SENP6, SENP7, UFD1, USP10, USP18, USP4, USP48, VCP, ZRANB1]
BMX_Specific	extrinsic apoptotic signaling pathway via death domain receptors	GO_BiologicalProcess	0.0265411	[ABI2, AGFG1, DAB2IP, DCAF1, DEDD, DEDD2, FAF1, PRSS55, RALBP1, RNF34, WDR1, ZHX2]
BMX_Specific	histone acetyltransferase activity	GO_BiologicalProcess	0.0265478	[ARFGEF3, CREBBP, DPF3, EIF4E, EP300, EPC1, GTF2B, KANSL3, TAF12, TAF15]
BMX_Specific	regulation of proteolysis involved in cellular protein catabolic process	GO_BiologicalProcess	0.0265725	[ABI2, CLEC16A, CLU, CSNK1D, DAB2IP, ERLEC1, GBA3, GNA12, NPAS3, NUPR1, PKD1, PML, PRKCA, PSMC3, PTK2, SIRT2, SMARCC1, TMTC3, UBAC2, UBE2K, VCP, WDR1]
BMX_Specific	regulation of chromatin organization	GO_BiologicalProcess	0.0266745	[ACVR1, ATAD2B, BRAP, CHEK1, CTCF, CTNNB1, EHMT2, H2AFY, KDM4B, KDM4C, KDM5A, MECP2, MPHOSPH8, MTF2, MYOCD, NSD1, NSD3, PADI2, PAX7, PKD1]
BMX_Specific	deoxyribonucleoside metabolic process	GO_BiologicalProcess	0.0267032	[DERA, DGUOK, DPYD]
BMX_Specific	diadenosine polyphosphate metabolic process	GO_BiologicalProcess	0.0267032	[GARS, MAPK1, NUDT3]
BMX_Specific	blood vessel maturation	GO_BiologicalProcess	0.0267032	[ACVRL1, ANKRD17, MMP2]
BMX_Specific	Golgi trans cisterna	GO_CellularComponent	0.0267032	[HID1, YIPF1, YIPF2]
BMX_Specific	glomerular visceral epithelial cell migration	GO_BiologicalProcess	0.0267032	[KANK1, RBM14, TP53INP1]
BMX_Specific	flotillin complex	GO_CellularComponent	0.0267032	[CDH1, CTNNB1, FLOT2]
BMX_Specific	activation-induced cell death of T cells	GO_BiologicalProcess	0.0267032	[DNAJA3, GPAM, MPRIP]
BMX_Specific	positive regulation of mRNA metabolic process	GO_BiologicalProcess	0.0267255	[AGO2, CNOT1, CNOT6L, CPEB3, DAZAP1, HSF1, NUP98, PRR5L, PUM1, SH3BP4, TNRC6B]
BMX_Specific	positive regulation of GTPase activity	GO_BiologicalProcess	0.0271799	[ABI2, AFDN, AGFG1, ARHGAP24, ARHGAP32, ARHGEF12, CDC42EP2, CHN1, CRK, DAB2IP, DCAF1, DEPDC1B, DOCK1, DOCK2, DOCK9, EVI5, GRTP1, LDLRAP1, MTSS2, MYO9A, NUP50, PLEKHG4, RABEP1, RALBP1, RAPGEF2, RGS12, RIC8B, SEMA4D, TBC1D1, TBC1D22A, TBC1D9B, TIMELESS, TSC2, TXNRD1, USP48, WDR1]
BMX_Specific	positive regulation of cytokine-mediated signaling pathway	GO_BiologicalProcess	0.0272821	[AGFG1, ARHGEF28, DCAF1, PKD1, RALBP1, RBM5, SF3B1, TRIM44, UBE2K]
BMX_Specific	protein localization to microtubule cytoskeleton	GO_BiologicalProcess	0.0273258	[APC, C2CD3, CDC42EP2, CSNK1D, MAPRE1, MCPH1, MID1, TTBK2]
BMX_Specific	positive regulation of protein catabolic process	GO_BiologicalProcess	0.0273945	[ABI2, ADAM12, APC, ATG4B, CDH1, CLU, CSNK1D, DAB2IP, FAF1, GBA3, GPC3, ITCH, NPAS3, NUPR1, PACSIN3, PSMC3, PTK2, SIRT2, SORL1, TMTC3, VCP, WDR1]
BMX_Specific	developmental process involved in reproduction	GO_BiologicalProcess	0.0274041	[ACVR1, AGFG1, ARID4B, ASH1L, BPTF, CATSPER3, CCDC136, CCDC36, CELF1, CHD5, CNTFR, CSDE1, CTNNB1, CUL7, DAZAP1, DCAF1, DEDD, EGFR, EHMT2, GALNT18, GHRL, HID1, HSF1, KDM5A, MAGI1, MAP3K4, MAPK1, MEI1, MIA3, MLH1, MYOCD, NUPR1, OSBP2, PKD1, PPP3CA, PRKCA, PRKDC, PSAPL1, PTK2, PTPRH, RNASEH2A, ROBO2, ROR2, RORA, SCP2, SF3B1, SIRT2, SMARCC1, STAT5A, TERF2, TGFB2, THRB, VASH2, VDR, WNT7B, YBX2]
BMX_Specific	methyltransferase complex	GO_CellularComponent	0.0274345	[ARFGEF3, BPTF, CLNS1A, HDAC7, KDM4B, KDM4C, KDM5A, KMT2C, MAGI1, MTF2, POGZ, PRDM10, RBBP5, ZNF827]
BMX_Specific	protein localization to nucleus	GO_BiologicalProcess	0.0274906	[AGFG1, ANGPT1, APC, APLP2, CDH1, DCAF1, DCLK1, DCLK3, HEATR3, HHAT, HIKESHI, IPO4, KPNA1, MAPK1, MBTPS1, NUP50, NUP98, PKD1, PML, PPP3CA, RANBP9, RASSF5, TCP1, TOR1AIP2, TSC2, XPA]
BMX_Specific	protein transport	GO_BiologicalProcess	0.027539	[ABCG1, ABI2, ABL1, ACOX1, ACSL3, ACVR1, ADAM12, ADORA2B, AGFG1, ANGPT1, APC, APLP2, ARCN1, ARHGEF28, ASPSCR1, ASTN2, ATG4B, ATP6V1E1, BAG4, BAIAP3, CACNA1D, CASR, CDH1, CEMIP, CHMP4B, CLIP1, CLIP3, CLSTN1, CLTB, CLU, CSDE1, DAB2IP, DCAF1, DNAJC14, EGFR, EIF4E, ERC1, ERLEC1, EVI5, EXOC7, FAM3B, FCHSD2, FERMT2, FRAS1, FRMD4A, GBF1, GHRL, GOLGA4, GOLPH3L, GPAM, GRTP1, HDAC7, HEATR3, HHAT, HID1, HIK…
BMX_Specific	nuclear transport	GO_BiologicalProcess	0.0276757	[ACVR1, AGFG1, ANGPT1, APC, APLP2, CDH1, DCAF1, EIF4E, HEATR3, HHAT, HIKESHI, IPO4, KPNA1, MAPK1, MBTPS1, NUP50, NUP98, PKD1, PML, PPP1R12A, PPP3CA, PRKCA, PSIP1, RANBP9, SARNP, SMG6, SMG7, SRRM1, SRSF6, SRSF9, THRB, TP53, TSC2]
BMX_Specific	membrane raft	GO_CellularComponent	0.0277812	[AGFG1, ANGPT1, APP, ATP2B2, ATP2B4, CASR, CDH1, CDH2, CLIP3, CNTN1, CREBBP, CRK, CTNNB1, DCAF1, EGFR, EIF4E, EPHB1, FERMT2, FLOT2, HTT, IKBKB, INPP5D, KIRREL1, KRAS, MAPK1, OPRD1, PRKCA, RALBP1, RGS19, SCARB1, TXNRD1, UNC5B]
BMX_Specific	localization within membrane	GO_BiologicalProcess	0.0277999	[ABI2, ADAM10, CDH2, CLIP1, CLSTN1, DAB2IP, DHRS3, DNAJA3, DOCK2, FERMT2, GPC6, IFT122, ITGA4, MAPK10, MIA3, RAB11A, WDR1]
BMX_Specific	protein modification by small protein removal	GO_BiologicalProcess	0.0278	[AGFG1, APC, DCAF1, DEPDC1B, EP300, FOXK1, GARS, ITCH, JOSD1, KDM1B, MAGI1, MINDY4, OTUB2, PPP3CA, PSMB7, PSMC3, PSMD2, RALBP1, SENP6, SENP7, TP53, UFD1, USP10, USP18, USP4, USP48, VCP, ZRANB1]
BMX_Specific	glycerolipid biosynthetic process	GO_BiologicalProcess	0.0279342	[ACSL3, AGMO, AGPAT3, CEPT1, CLSTN1, CROCC, CSDE1, FIG4, GPAM, INPP5D, MBOAT2, MTMR3, MTMR7, PI4K2B, PIGL, PIK3C2A, PIK3CD, PLA2G1B, PLD2, PTPN13, RBM5, SBF1, SCARB1, SH3YL1, SLC44A2]
BMX_Specific	negative regulation of protein kinase activity	GO_BiologicalProcess	0.0279342	[ABI2, ABL1, ACVR1, ADORA2B, APC, BGLAP, DAB2IP, DEPTOR, GBA3, H2AFY, HIPK3, IRAK3, MAPK1, MYOCD, NCK1, PAK1, PDPK1, PKN2, PRKAG2, PTPRA, SMYD3, SORL1, STYXL1, TSC2, WDR1]
BMX_Specific	phosphatidylinositol phosphate phosphatase activity	GO_BiologicalProcess	0.0280996	[BAG4, FIG4, INPP5D, MTMR3, MTMR7, PIP4P2]
BMX_Specific	negative regulation of heart growth	GO_BiologicalProcess	0.0280996	[AGFG1, CASR, DCAF1, KCNK2, PAK1, RALBP1]
BMX_Specific	Golgi stack	GO_CellularComponent	0.0282245	[ARID1B, B4GALT5, CLIP3, GALNT1, GALNT2, GBF1, GOLPH3L, HHAT, HID1, IGFBP7, MBTPS1, MOB4, SMPD3, SORL1, YIPF1, YIPF2]
BMX_Specific	response to growth hormone	GO_BiologicalProcess	0.0283089	[GHR, GHRL, PFDN1, PTK2, RBM14, STAT5A, TP53INP1]
BMX_Specific	nuclear-transcribed mRNA poly(A) tail shortening	GO_BiologicalProcess	0.0283089	[AGO2, CNOT1, CNOT6L, CPEB3, MLH1, SH3BP4, TNRC6B]
BMX_Specific	positive regulation of sprouting angiogenesis	GO_BiologicalProcess	0.0283089	[ABL1, GARS, GHRL, HDAC7, JCAD, PDPK1, PIK3C2A]
BMX_Specific	I-kappaB phosphorylation	GO_BiologicalProcess	0.0284212	[ABI2, DAB2IP, ERC1, IKBKB, WDR1]
BMX_Specific	Gastric cancer	KEGG	0.0285806	[APC, AXIN2, CDH1, CTNNB1, EGFR, KRAS, MAPK1, MET, MLH1, PIK3CD, TGFB2, TP53, WNT5B, WNT7B]
BMX_Specific	negative regulation of developmental growth	GO_BiologicalProcess	0.0285806	[AGFG1, CASR, DCAF1, HTT, KCNK2, NTN1, PAK1, PFDN1, PTK2, RALBP1, SEMA4D, SEMA7A, SPART, WWC1]
BMX_Specific	carnitine shuttle	GO_BiologicalProcess	0.0287378	[ACACA, PRKAA1, PRKAB1, PRKAG2]
BMX_Specific	positive regulation of fibroblast migration	GO_BiologicalProcess	0.0287378	[BAG4, PAK1, PRKCE, PRSS55]
BMX_Specific	regulation of translation, ncRNA-mediated	GO_BiologicalProcess	0.0287378	[AGO2, EIF4E, SH3BP4, TNRC6B]
BMX_Specific	regulation of transcription of nucleolar large rRNA by RNA polymerase I	GO_BiologicalProcess	0.0287378	[DDX11, DEDD, H2AFY, SMARCA4]
BMX_Specific	negative regulation of protein polymerization	GO_BiologicalProcess	0.0289315	[CAPZB, CARMIL1, CLIP3, EML2, FHOD3, KANK1, MAPRE1, SPTAN1, SPTBN2]
BMX_Specific	organelle localization	GO_BiologicalProcess	0.029216	[ABI2, ACVR1, ADORA2B, ARCN1, C2CD3, CACNA1D, CDC42EP2, CDH2, CHMP4B, CHN1, CLSTN1, CROCC, CSNK1D, CTBP2, CTNNB1, DAB1, DAB2IP, GBF1, GRIA1, HTT, ITGA4, KIF1A, KIF1B, MAD1L1, MAPK15, MAPRE1, MCPH1, MEI1, MLH1, MYO19, NAPB, NTN1, NUP98, PARD3, PARD3B, PDPK1, PDZD8, PIK3CD, PLXNA2, PRKCA, PTK2, PTPRH, RAB11A, RAB6A, SF3B1, SPIRE2, STX6, SYNE3, SYT17, SYT5, TFG, TMEM201, TRAPPC2L, TTBK2, UVRAG, WDR1]
BMX_Specific	Central carbon metabolism in cancer	KEGG	0.0292461	[EGFR, KRAS, MAPK1, MET, PIK3CD, SIRT3, SLC16A3, TP53]
BMX_Specific	regulation of mRNA metabolic process	GO_BiologicalProcess	0.0292566	[AGO2, AXIN2, CCDC88A, CCNT1, CELF1, CNOT1, CNOT6L, CPEB3, DAZAP1, EIF4E, HSF1, ITSN2, MET, NSRP1, NUP98, PRKCA, PRR5L, PSMB7, PSMC3, PSMD2, PUM1, RBFOX1, RBM25, RBM5, SH3BP4, SON, SRPK2, SRRM4, SRSF6, SRSF9, TNRC6B]
BMX_Specific	peptide transport	GO_BiologicalProcess	0.0294212	[ABCG1, ABI2, ABL1, ACOX1, ACSL3, ACVR1, ADAM12, ADORA2B, AGFG1, ANGPT1, APC, APLP2, ARCN1, ARHGEF28, ASPSCR1, ASTN2, ATG4B, ATP6V1E1, BAG4, BAIAP3, CACNA1D, CASR, CDH1, CEMIP, CHMP4B, CLIP1, CLIP3, CLSTN1, CLTB, CLU, CSDE1, DAB2IP, DCAF1, DNAJC14, EGFR, EIF4E, EML2, ERC1, ERLEC1, EVI5, EXOC7, FAM3B, FCHSD2, FERMT2, FRAS1, FRMD4A, GBF1, GHRL, GOLGA4, GOLPH3L, GPAM, GRTP1, HDAC7, HEATR3, HHAT, HID…
BMX_Specific	regulation of myeloid cell differentiation	GO_BiologicalProcess	0.0295879	[AGFG1, ARFGEF3, BGLAP, CHN1, CREBBP, CTNNB1, DCAF1, EIF4E, EP300, IL34, INPP5D, ITGA2B, KMT2C, MIA3, PKD1, PRKCA, PRSS55, RALBP1, RBBP5, ROR2, RORA, SH3BP4, STAT5A, TNRC6B, ZNF16]
BMX_Specific	double-strand break repair	GO_BiologicalProcess	0.0296358	[CHEK1, DDX11, DEK, DEPDC1B, DNA2, EXD2, EYA1, FUS, HID1, HSF1, IGFBP7, KDM2A, MLH1, NSMCE2, PIAS4, PML, PRKDC, RAD51, SMCHD1, SPIRE2, TIMELESS, UVRAG, VCP]
BMX_Specific	cellular response to inorganic substance	GO_BiologicalProcess	0.0296358	[APP, BNIP3, CDH1, CLU, CRK, DDX11, EGFR, EIF2S1, FUS, HSF1, MAPK1, MINDY4, NCSTN, PPP3CA, PRKAA1, PRKAB1, RBM14, RNASEH2A, SMPD3, SYT17, SYT5, TIMELESS, TP53INP1]
BMX_Specific	forebrain development	GO_BiologicalProcess	0.0303062	[ABI2, AFDN, APP, ARL13B, ASH1L, ATP2B2, ATP2B4, BNIP3, CDH1, CDH2, CHD5, CHN1, CRK, CTNNB1, DAB1, DAB2IP, DCLK1, EGFR, KDM2B, KIF1A, KIRREL3, KRAS, MAPK1, MCPH1, MINDY4, NFIB, OGDH, PKD1, RAPGEF2, ROBO2, SEMA7A, SF3B1, SLC1A2, TTC21B, WDR1, WNT7B]
BMX_Specific	steroid biosynthetic process	GO_BiologicalProcess	0.0304574	[ABCG1, ACACA, ACAT2, ANGPT1, DHCR24, ELOVL6, GPAM, HHAT, IDI1, IGFBP7, MBTPS1, OSBP2, PKD1, POR, PRKAA1, PRKAB1, PRKAG2, SCARB1, SCP2, VDR]
BMX_Specific	response to cytokine	GO_BiologicalProcess	0.0305198	[ABI2, ACTG1, ADAM10, ADAM12, AGFG1, ANGPT1, APLP2, APP, ARHGEF28, BAG4, BGLAP, BRWD1, CCR9, CDC42EP2, CLIP3, CLSTN1, CNTFR, CNTN1, CRK, CSDE1, CTBP2, DAB2IP, DCAF1, DPYSL5, DTNA, EIF4E, GBA3, GHR, GNPNAT1, GOLGA4, HIPK1, HSF1, IKBKB, IL12RB2, IL34, IL6ST, INPP5D, IRAK3, ITGA4, KRAS, LDLRAP1, LIFR, LRRFIP1, MAPK1, MID1, MMP2, MTF2, OPRD1, PADI2, PELI2, PHB, PIAS4, PIK3CD, PITPNA, PKD1, PKN2, PML,…
BMX_Specific	regulation of telomere maintenance	GO_BiologicalProcess	0.0307254	[CTNNB1, KRAS, MAP3K4, MAPK1, MAPK15, PARP4, PML, SMG6, SMG7, TCP1, TERF2, TNKS]
BMX_Specific	telomere maintenance via telomere lengthening	GO_BiologicalProcess	0.0307254	[CTNNB1, MAP3K4, MAPK1, MAPK15, PARP4, RAD51, SLC19A1, SMG6, SMG7, TCP1, TERF2, TNKS]
BMX_Specific	central nervous system neuron axonogenesis	GO_BiologicalProcess	0.0307379	[B4GALT5, DCLK1, EPHB1, MAPK1, NFIB, PTK2, SF3B1]
BMX_Specific	2-oxoglutarate-dependent dioxygenase activity	GO_BiologicalProcess	0.0307379	[KDM2A, KDM2B, KDM4B, KDM4C, KDM8, P4HA2, P4HA3]
BMX_Specific	positive regulation of intracellular transport	GO_BiologicalProcess	0.0309109	[ADORA2B, APC, CACNA1D, CDH1, CEMIP, EIPR1, LDLRAP1, MAGI1, MAPK1, PAK1, PRKAA1, PRKCA, PRR5L, PTPN23, RUFY3, SCP2, SORL1, TCAF1, TENM1, TM9SF4, TP53, UBE2J2]
BMX_Specific	tau-protein kinase activity	GO_BiologicalProcess	0.0309115	[CLU, CSNK1D, PRKAA1, SORL1, TAOK1, TTBK2]
BMX_Specific	cellular response to vitamin D	GO_BiologicalProcess	0.0309115	[BGLAP, CASR, PKD1, RBM14, TP53INP1, VDR]
BMX_Specific	positive regulation of peptidyl-threonine phosphorylation	GO_BiologicalProcess	0.0309115	[APP, ARHGEF28, CEMIP, MAPK1, PRKAG2, UBE2K]
BMX_Specific	Bladder cancer	KEGG	0.0309115	[CDH1, EGFR, KRAS, MAPK1, MMP2, TP53]
BMX_Specific	positive regulation of canonical Wnt signaling pathway	GO_BiologicalProcess	0.030959	[APC, AXIN2, CSNK1D, EGFR, GID8, GPC3, KANK1, PARP4, PSMB7, PSMC3, PSMD2, ROR2, RORA, TNKS, VCP]
BMX_Specific	cytoplasmic vesicle part	GO_CellularComponent	0.0310321	[ADAM10, ADGRE3, AGFG1, AMPD3, ANGPT1, ANKFY1, ANO6, APC, APLP2, APP, ARCN1, ARFGEF3, ARHGAP32, BAIAP3, BGLAP, CAPN1, CCDC136, CEMIP, CHMP4B, CLEC16A, CLIP1, CLIP3, CLTB, CLU, CROCC, DCAF1, DERA, DOCK2, EGFR, EIPR1, EPHB1, FGD2, FIG4, FLOT2, GALNT18, GHRL, GNPNAT1, GPR161, GRIA1, HTT, IGFBP7, IST1, ITCH, ITGA2B, KCNK2, KIAA0319, KIF1B, LDLRAP1, MAGT1, MAPK1, MCTP1, MVB12B, NCSTN, OLFM4, OPRD1, PA…
BMX_Specific	regulation of gene silencing by miRNA	GO_BiologicalProcess	0.0310687	[AGFG1, AGO2, DCAF1, EGFR, EIF4E, MYCN, NUP50, NUP98, PPP3CA, PUM1, RALBP1, SH3BP4, TP53]
BMX_Specific	response to topologically incorrect protein	GO_BiologicalProcess	0.0311531	[ABI2, CLU, CUL7, DAB2IP, DDX11, EIF2S1, EP300, EXTL3, HHAT, HSF1, ITGA2B, MBTPS1, NCK1, PDIA5, POMT2, PRSS55, SCP2, UBE2J2, UFD1, VCP, WDR1]
BMX_Specific	neurotransmitter transporter activity	GO_BiologicalProcess	0.0312515	[HTT, MINDY4, OLFM4, POU2F1, SLC1A2, SLC38A7, SLC44A2, SLC6A8]
BMX_Specific	T cell apoptotic process	GO_BiologicalProcess	0.0312515	[AGFG1, BPNT1, DCAF1, DNAJA3, GPAM, MPRIP, RALBP1, TP53]
BMX_Specific	positive regulation of mRNA catabolic process	GO_BiologicalProcess	0.0312515	[AGO2, CNOT1, CNOT6L, CPEB3, PRR5L, PUM1, SH3BP4, TNRC6B]
BMX_Specific	secretory granule organization	GO_BiologicalProcess	0.0312515	[AGFG1, BAIAP3, CCDC136, DCAF1, SF3B1, SNX19, TERF2, TXNRD1]
BMX_Specific	sister chromatid segregation	GO_BiologicalProcess	0.0312914	[ANAPC4, APC, AXIN2, CHMP4B, CTCF, CTNNB1, DDX11, H2AFY, IGFBP7, MAD1L1, MAPK15, NSMCE2, PARP4, PDS5B, POGZ, RAB11A, SMC1A, TEX14, TNKS, ZNF207]
BMX_Specific	striated muscle cell proliferation	GO_BiologicalProcess	0.0313015	[AGFG1, ANGPT1, CASR, DCAF1, EPHB1, GARS, KCNK2, MAPK1, RALBP1, TGFB2]
BMX_Specific	regulation of actin filament organization	GO_BiologicalProcess	0.0313995	[ABI2, ABL1, ARPC1B, ARPC2, BAG4, BAIAP2, CAPZB, CARMIL1, CDC42EP2, FCHSD2, FHOD3, KANK1, KIRREL1, MET, NCK1, NOX4, PAK1, PRKCE, SPIRE2, SPTAN1, SPTBN2, TENM1, TIMELESS, WASHC1, WDR1, WIPF2]
BMX_Specific	negative regulation of RNA metabolic process	GO_BiologicalProcess	0.031635	[ABI2, ADAM10, AGFG1, APC, ASH1L, ATAD2B, AXIN2, BPTF, CASR, CCAR1, CCDC88A, CCNT1, CHN1, CNOT1, CPEB3, CREBBP, CSDE1, CTBP2, CTCF, CTNNB1, DAB2IP, DCAF1, DEDD, DEDD2, DNAJA3, DOT1L, DPF3, EHMT2, EIF4E, EP300, EPC1, EPHB1, ETV6, FNIP1, FOXK1, GNA12, H2AFY, HDAC7, HNF1B, HSBP1L1, HSF1, IGFBP7, ILF3, ITSN2, KDM2B, KDM5A, LMO1, LRRFIP1, MAGI1, MAPK10, MCPH1, MECP2, MIER2, MPHOSPH8, MTF2, MYOCD, NAB1…
BMX_Specific	negative regulation of nucleobase-containing compound metabolic process	GO_BiologicalProcess	0.0316832	[ABI2, ACVRL1, ADAM10, AGFG1, APC, ASH1L, ATAD2B, AXIN2, BPTF, CASR, CCAR1, CCDC88A, CCNT1, CHN1, CNOT1, CPEB3, CREBBP, CSDE1, CTBP2, CTCF, CTNNB1, DAB2IP, DCAF1, DEDD, DEDD2, DNAJA3, DOT1L, DPF3, EHMT2, EIF4E, EP300, EPC1, EPHB1, ETV6, FNIP1, FOXK1, GNA12, H2AFY, HDAC7, HNF1B, HSBP1L1, HSF1, IGFBP7, ILF3, ITSN2, KCNK2, KDM2B, KDM5A, LMO1, LRRFIP1, MAGI1, MAPK10, MCPH1, MECP2, MIER2, MLH1, MPHOSP…
BMX_Specific	sarcomere	GO_CellularComponent	0.0317015	[ACTG1, APC, ATP2B2, ATP2B4, CACNA1D, CAPZB, CTNNB1, DST, FERMT2, FHOD3, GLRX3, LDB3, MMP2, MYBPC1, NACC1, NBR1, PAK1, PARVA, PPP1R12A, PPP2R5A, PPP3CA, RYR2]
BMX_Specific	transcription initiation from RNA polymerase II promoter	GO_BiologicalProcess	0.0317015	[ARPC2, CASR, CHN1, CREBBP, CSDE1, EIF4E, GTF2B, HNF1B, MAML1, MECP2, MED27, NR3C2, NR6A1, PKD1, PSMC3, RORA, RORB, TAF12, TAF15, THRB, TP53, VDR]
BMX_Specific	regulation of I-kappaB kinase/NF-kappaB signaling	GO_BiologicalProcess	0.0317265	[ABI2, ABL1, AGFG1, ANGPT1, ANKRD17, ARHGEF28, ASH1L, CTNNB1, DAB2IP, DCAF1, IKBKB, PDPK1, PELI2, PKD1, PLEKHG5, PRKCE, RALBP1, RORA, SLC44A2, TFG, TRIM62, TXNRD1, USP10, WDR1]
BMX_Specific	regulation of cellular protein catabolic process	GO_BiologicalProcess	0.0317265	[ABI2, CLEC16A, CLU, CSNK1D, DAB2IP, ERLEC1, FAF1, GBA3, GNA12, NPAS3, NUPR1, PKD1, PML, PRKCA, PSMC3, PTK2, SIRT2, SMARCC1, TMTC3, UBAC2, UBE2K, VCP, WDR1, WDR91]
BMX_Specific	desmosome	GO_CellularComponent	0.0317298	[APC, EVPL, KAZN, KCP, RCAN1]
BMX_Specific	pinocytosis	GO_BiologicalProcess	0.0317298	[ANKFY1, APLP2, CARMIL1, CSDE1, DOCK2]
BMX_Specific	layer formation in cerebral cortex	GO_BiologicalProcess	0.0317298	[ABI2, CTNNB1, DAB2IP, SF3B1, WDR1]
BMX_Specific	exosomal secretion	GO_BiologicalProcess	0.0317298	[ABI2, DAB2IP, RAB11A, SMPD3, WDR1]
BMX_Specific	symbiont process	GO_BiologicalProcess	0.0318226	[ABI2, AGFG1, ANKRD17, BNIP3, CARM1, CASR, CCNT1, CDH1, CHD5, CHMP4B, CREBBP, CROCC, CTBP2, CTNNB1, CUL2, CUL7, DAB2IP, DCAF1, DDX11, DEK, DOCK2, EGFR, EIF4E, EP300, EXOC7, FUS, GBF1, GOLGA4, GTF2B, IKBKB, IL6ST, ILF3, IST1, ITCH, ITSN2, KPNA1, MAGI3, MAPK1, MET, MINDY4, MPHOSPH8, MVB12B, NECTIN1, NUP50, NUP98, PCSK5, PDZD8, PKN2, PML, POP5, PPP3CA, PSIP1, PSMB7, PSMC3, RAB6A, RALBP1, SCARB1, SH3…
BMX_Specific	immune response-activating signal transduction	GO_BiologicalProcess	0.0319467	[ABI2, ABL1, ACTG1, AGFG1, ANKRD17, APLP2, ARHGEF28, ARPC1B, ARPC2, BAIAP2, BGLAP, CHN1, CLSTN1, CREBBP, CRK, DAB2IP, DCAF1, DOCK1, EIF4E, EP300, FERMT2, IKBKB, INPP5D, IRAK3, ITCH, KRAS, MAPK1, MRO, MYO10, NCK1, NPLOC4, PAK1, PDE4D, PDPK1, PIK3CD, PKN2, PLD2, POP4, PRKCA, PRKCE, PSMB7, PSMC3, PSMD2, PTK2, PUM1, RALBP1, SCARB1, SMPDL3B, UFD1, VAV2, WDFY1, WDR1, WIPF2, ZHX2]
BMX_Specific	sensory perception of mechanical stimulus	GO_BiologicalProcess	0.0320069	[ATP2B2, ATP2B4, CACNA1D, CEMIP, EML2, EYA1, KCNQ4, NACC1, NAV2, NDUFB9, PTPRH, RORA, SOBP, SRRM4, THRB, TUB, WDR1]
BMX_Specific	osteoblast differentiation	GO_BiologicalProcess	0.0320228	[ACVR1, AXIN2, BGLAP, CTNNB1, GARS, HDAC7, IL6ST, MID1, NBR1, OPRD1, PHB, PKD1, PPP3CA, PRKCA, PTK2, RNASEH2A, RORB, SEMA4D, SEMA7A, SND1, WNT7B]
BMX_Specific	exocytic vesicle	GO_CellularComponent	0.0320228	[ADAM10, APP, CLTB, CTTNBP2, DTNA, GRIA1, IGFBP7, KIF1A, LGI3, MCTP1, NCSTN, OPRD1, PKD1, PTPRN2, RAB6A, SCAMP5, SH3YL1, STX6, SYT17, SYT5, TMEM163]
BMX_Specific	Ubiquitin mediated proteolysis	KEGG	0.0323932	[ANAPC4, ANAPC7, CUL2, CUL7, HERC4, ITCH, MID1, PIAS4, PML, PPIL2, UBE2H, UBE2J2, UBE2K]
BMX_Specific	cytoplasmic stress granule	GO_CellularComponent	0.0326264	[ATXN2, EIF2S1, EIF4E, LARP4, PRKAA1, PRKAB1, PUM1, SH3BP4, VCP]
BMX_Specific	substrate adhesion-dependent cell spreading	GO_BiologicalProcess	0.0327659	[ABL1, ARPC2, CARMIL1, CRK, DOCK1, FERMT2, ITGA4, KANK1, OLFM4, PARVA, PTK2]
BMX_Specific	hematopoietic or lymphoid organ development	GO_BiologicalProcess	0.0330177	[ABL1, AGFG1, ANGPT1, APP, ARFGEF3, ARHGEF28, BGLAP, CCR9, CHN1, CLSTN1, CLU, CMTM7, CREBBP, CTNNB1, DCAF1, DNAJA3, DOCK1, DOCK2, DROSHA, EIF4E, EP300, ETV6, FARP2, FNIP1, FUS, GPC3, HDAC7, HIPK1, IL34, INPP5D, ITCH, ITGA2B, ITGA4, KCNK2, KCP, KIRREL3, KMT2C, LMO1, MAD1L1, MAPK1, MIA3, MID1, MPRIP, MRO, PAK1, PIK3CD, PKD1, PKNOX1, PML, POU2F2, PRKCA, PRKDC, PRSS55, PSMB7, PSMC3, PSMD2, RALBP1, RB…
BMX_Specific	microtubule depolymerization	GO_BiologicalProcess	0.0330224	[APC, HDGFL2, KIF19, MID1, NAV3, TAOK1, TTBK2]
BMX_Specific	histone H4-K20 methylation	GO_BiologicalProcess	0.0331337	[ARID4B, KMT5B, NSD1]
BMX_Specific	protein O-linked glycosylation via threonine	GO_BiologicalProcess	0.0331337	[GALNT1, GALNT11, GALNT2]
BMX_Specific	oligodendrocyte progenitor proliferation	GO_BiologicalProcess	0.0331337	[AFDN, CDH2, SIRT2]
BMX_Specific	trans-synaptic signaling by trans-synaptic complex	GO_BiologicalProcess	0.0331337	[DHRS3, FARP1, MAPK1]
BMX_Specific	negative regulation of cholesterol storage	GO_BiologicalProcess	0.0331337	[ABCG1, CSDE1, TTC39B]
BMX_Specific	trachea morphogenesis	GO_BiologicalProcess	0.0331337	[CTNNB1, MAPK1, WNT7B]
BMX_Specific	regulation of tubulin deacetylation	GO_BiologicalProcess	0.0331337	[EP300, PRKAA1, PRKAB1]
BMX_Specific	adenylate cyclase-activating adrenergic receptor signaling pathway involved in heart process	GO_BiologicalProcess	0.0331337	[ATP2B2, ATP2B4, PDE4D]
BMX_Specific	regulation of cholesterol storage	GO_BiologicalProcess	0.0331615	[ABCG1, CSDE1, SCARB1, TTC39B]
BMX_Specific	SWI/SNF complex	GO_CellularComponent	0.0331615	[ARID1B, BICRAL, SMARCA4, SMARCC1]
BMX_Specific	histone H3-K9 trimethylation	GO_BiologicalProcess	0.0331615	[ARID4B, KDM4B, KDM4C, MECP2]
BMX_Specific	calcium-transporting ATPase activity	GO_BiologicalProcess	0.0331615	[ATP2A3, ATP2B2, ATP2B4, RYR2]
BMX_Specific	nuclear envelope lumen	GO_CellularComponent	0.0331615	[APP, RBM14, SORL1, TP53INP1]
BMX_Specific	protein phosphatase type 2A complex	GO_CellularComponent	0.0331615	[PPP2R2A, PPP2R5A, PPP2R5D, PTPRA]
BMX_Specific	contractile fiber part	GO_CellularComponent	0.033175	[ACTG1, APC, ATP2B2, ATP2B4, CACNA1D, CAPZB, CTNNB1, DST, FERMT2, FHOD3, GLRX3, LDB3, MMP2, MYBPC1, MYL5, NACC1, NBR1, PAK1, PARVA, PPP1R12A, PPP2R5A, PPP3CA, RYR2]
BMX_Specific	ubiquitin-dependent protein catabolic process	GO_BiologicalProcess	0.0332458	[ANAPC4, ANAPC7, CDH1, CLEC16A, CLU, CSNK1D, CTNNB1, CUL2, CUL7, ERLEC1, FAF1, FBXL18, FBXW4, GBA3, GNA12, HECTD3, ITCH, KDM2A, MAGI1, MVB12B, NPAS3, NPLOC4, OPRD1, PML, PSMB7, PSMC3, PSMD2, PTK2, PTPN23, RNF115, RNF34, SCARA3, SIRT2, SMARCC1, TTC3, UBE2H, UBE2J2, UBE2K, UBL7, UBR2, UBR4, UFD1, USP10, USP18, USP4, USP48, VCP, ZRANB1]
BMX_Specific	positive regulation of NF-kappaB transcription factor activity	GO_BiologicalProcess	0.0334397	[AGFG1, APP, ARHGEF28, CARM1, CLU, DCAF1, ERC1, FLOT2, IKBKB, IRAK3, KRAS, LRRFIP1, MPRIP, PKD1, PLA2G1B, RALBP1, RORA, TRIM62]
BMX_Specific	cellular response to topologically incorrect protein	GO_BiologicalProcess	0.0334397	[ABI2, CUL7, DAB2IP, DDX11, EIF2S1, EP300, EXTL3, HHAT, HSF1, ITGA2B, MBTPS1, NCK1, PDIA5, POMT2, SCP2, UFD1, VCP, WDR1]
BMX_Specific	negative regulation of epithelial to mesenchymal transition	GO_BiologicalProcess	0.0336107	[ABI2, DAB2IP, SRFBP1, TGFB2, TRIM62, WDR1]
BMX_Specific	lung epithelium development	GO_BiologicalProcess	0.0336107	[ASH1L, NFIB, PKD1, SRSF6, THRB, WNT7B]
BMX_Specific	immune response-regulating signaling pathway	GO_BiologicalProcess	0.0337637	[ABI2, ABL1, ACTG1, AGFG1, ANKRD17, APLP2, ARHGEF28, ARPC1B, ARPC2, BAIAP2, BGLAP, CHN1, CLSTN1, CREBBP, CRK, DAB2IP, DCAF1, DOCK1, EIF4E, EP300, FERMT2, IKBKB, INPP5D, IRAK3, ITCH, KRAS, MAPK1, MAPK10, MRO, MYO10, NCK1, NPLOC4, PAK1, PDE4D, PDPK1, PIK3CD, PKN2, PLD2, POP4, PPP3CA, PRKCA, PRKCE, PSMB7, PSMC3, PSMD2, PTK2, PUM1, RALBP1, SCARB1, SMPDL3B, UFD1, VAV2, WDFY1, WDR1, WIPF2, ZHX2]
BMX_Specific	muscle structure development	GO_BiologicalProcess	0.0337812	[ABL1, ACTG1, ACVR1, ADAM12, AGFG1, ANKRD17, ASB2, CASR, CDH2, CNTFR, CTNNB1, DCAF1, DNER, DSCAM, EP300, EPC1, EPHB1, FHOD3, FLOT2, FOXK1, HDAC7, KCNK2, KMT5B, KRAS, LDB3, MAML1, MAPK1, MECP2, MRTFB, MYBPC1, MYOCD, NOX4, NUPR1, PAK1, PAX7, PFDN1, PKD1, PLXNA1, PPP3CA, PRKAA1, RALBP1, RBFOX1, RBM14, RCAN1, RORA, RYR2, SIRT2, SMYD3, TANC1, TCF12, TGFB2, TP53INP1, WDR1]
BMX_Specific	TOR signaling	GO_BiologicalProcess	0.0338255	[CCDC88A, CLEC16A, DEPTOR, FNIP1, GBA3, GNA12, PRKAA1, PRKAB1, PRR5L, SH3BP4, TSC2, UBR2, WDR59]
BMX_Specific	positive regulation of endothelial cell migration	GO_BiologicalProcess	0.0338255	[ABL1, ANGPT1, HDAC7, JCAD, MET, PDPK1, PIK3C2A, PKD1, PRKCA, PRSS55, SASH1, SCARB1, STAT5A]
BMX_Specific	sprouting angiogenesis	GO_BiologicalProcess	0.0338255	[ABL1, ACVRL1, ANGPT1, BGLAP, GARS, GHRL, HDAC7, JCAD, MIA3, PARVA, PDPK1, PIK3C2A, PRSS55]
BMX_Specific	positive regulation of immune system process	GO_BiologicalProcess	0.0339027	[ABI2, ABL1, ACTG1, ADAM10, ADORA2B, AGFG1, ANKRD17, ANO6, APLP2, APP, ARHGEF28, ARPC1B, ARPC2, BAIAP2, BGLAP, CD99L2, CHN1, CLSTN1, CLU, CREBBP, CRK, DAB2IP, DCAF1, DNAJA3, DOCK1, EIF4E, EP300, FERMT2, FLOT2, GPAM, IGFBP7, IKBKB, IL34, IL6ST, INPP5D, IRAK3, ITCH, ITGA2B, ITGA4, KRAS, MAPK1, MASP2, MIA3, MLH1, MRO, MYO10, NCK1, NPLOC4, PAK1, PDE4D, PDPK1, PHB, PIK3CD, PKD1, PKN2, PLA2G1B, PLD2, P…
BMX_Specific	cysteine-type peptidase activity	GO_BiologicalProcess	0.0340216	[ADORA2B, AGFG1, ARHGEF28, ATG4B, BCL2L13, CAPN1, CNTN1, DCAF1, DEPDC1B, DHCR24, FNIP1, HSF1, JOSD1, KCP, MAGI1, MINDY4, OTUB2, PKN2, PML, POR, PPP3CA, PRSS55, RALBP1, RNF34, SENP6, SENP7, SH3RF1, SPOCK1, ST18, TXNRD1, UFD1, USP10, USP18, USP4, USP48, VCP, ZHX2, ZRANB1]
BMX_Specific	negative regulation of cellular biosynthetic process	GO_BiologicalProcess	0.0343253	[ABI2, ACVRL1, ADAM10, AGFG1, AGO2, APC, ASH1L, ATAD2B, ATP2B2, ATP2B4, BGLAP, BPTF, CASR, CCAR1, CCDC88A, CELF1, CHN1, CNOT1, CNOT6L, CPEB3, CREBBP, CSDE1, CTBP2, CTCF, CTNNB1, DAB2IP, DCAF1, DEDD, DEDD2, DNAJA3, DOT1L, DPF3, EHMT2, EIF2S1, EIF4E, EP300, EPC1, EPHB1, ETV6, FNIP1, FOXK1, GHRL, GNA12, H2AFY, HDAC7, HNF1B, HSBP1L1, HSF1, IGFBP7, ILF3, INPP5D, KCNK2, KDM2B, KDM5A, LMO1, LRRFIP1, MAG…
BMX_Specific	organic hydroxy compound transport	GO_BiologicalProcess	0.034415	[ABCC3, ABCG1, ACAT2, ADORA2B, BGLAP, CLU, CSDE1, GHRL, GRAMD1B, HTT, LDLRAP1, MAPK15, MECP2, MINDY4, OSBP2, POU2F1, RALBP1, SCARB1, SCP2, SLC10A6, SLC16A3, SYT17, SYT5, TTC39B]
BMX_Specific	contractile fiber	GO_CellularComponent	0.034415	[ACTG1, APC, ATP2B2, ATP2B4, CACNA1D, CAPZB, CTNNB1, DEK, DST, FERMT2, FHOD3, GLRX3, LDB3, MMP2, MYBPC1, MYL5, NACC1, NBR1, PAK1, PARVA, PPP1R12A, PPP2R5A, PPP3CA, RYR2]
BMX_Specific	response to UV	GO_BiologicalProcess	0.034416	[CHEK1, CREBBP, EGFR, EIF2S1, EIF4E, EP300, ERCC6, MAP3K4, MINDY4, PML, PRKAA1, RBM14, SCARA3, SDF4, TP53, TP53INP1, XPA]
BMX_Specific	telomere maintenance via telomerase	GO_BiologicalProcess	0.0344193	[CTNNB1, MAP3K4, MAPK1, MAPK15, PARP4, SLC19A1, SMG6, SMG7, TCP1, TERF2, TNKS]
BMX_Specific	negative regulation of nucleic acid-templated transcription	GO_BiologicalProcess	0.0344251	[ABI2, ADAM10, AGFG1, APC, ASH1L, ATAD2B, BPTF, CASR, CCAR1, CCDC88A, CHN1, CNOT1, CPEB3, CREBBP, CSDE1, CTBP2, CTCF, CTNNB1, DAB2IP, DCAF1, DEDD, DEDD2, DNAJA3, DOT1L, DPF3, EHMT2, EIF4E, EP300, EPC1, EPHB1, ETV6, FNIP1, FOXK1, GNA12, H2AFY, HDAC7, HNF1B, HSBP1L1, HSF1, IGFBP7, ILF3, KDM2B, KDM5A, LMO1, LRRFIP1, MAGI1, MAPK10, MCPH1, MECP2, MIER2, MPHOSPH8, MTF2, MYOCD, NAB1, NACC1, NCK1, NFIB, …
BMX_Specific	regulation of monooxygenase activity	GO_BiologicalProcess	0.0345152	[ATP2B2, ATP2B4, EGFR, KRAS, NOSIP, POR, SCARB1, TERF2, VDR]
BMX_Specific	endochondral bone morphogenesis	GO_BiologicalProcess	0.0345152	[AXIN2, CARM1, COL14A1, GHR, MMP16, NAB1, POR, SCARA3, SMPD3]
BMX_Specific	SWI/SNF superfamily-type complex	GO_CellularComponent	0.0347598	[ARID1B, BICRAL, BPTF, CHD5, DPF3, EP400, MOB2, SMARCA4, SMARCC1, YEATS4]
BMX_Specific	positive regulation of type I interferon production	GO_BiologicalProcess	0.0347598	[ARHGEF28, CREBBP, CTNNB1, EIF4E, EP300, LRRFIP1, POLR3B, POLR3C, PRKDC, ZBTB20]
BMX_Specific	lens development in camera-type eye	GO_BiologicalProcess	0.0347598	[ABI2, CDH1, CTNNB1, HIPK1, NECTIN1, NHS, PDS5B, PKD1, WNT5B, WNT7B]
BMX_Specific	positive regulation of cell population proliferation	GO_BiologicalProcess	0.0347812	[ABL1, ACVR1, ACVRL1, ADAM10, ARHGEF28, ARNT2, ASH1L, CAPN1, CARM1, CASR, CCAR1, CDH1, CHN1, CNOT6L, CNTFR, CNTN1, CTNNB1, DNAJA3, DOT1L, EGFR, EIF4E, EYA1, FBXW4, GHRL, GID8, GPAM, HIPK1, HSF1, IL12RB2, IL34, IL6ST, ITGA4, JCAD, KDM4C, KRAS, LDLRAP1, LIFR, LTBP2, MAPK1, MAPK15, MECP2, MIA3, MINDY4, MMP2, MYOCD, NACC1, NANS, NCK1, NTN1, ODC1, PAK1, PAX7, PDPK1, PFDN1, PKD1, PLA2G1B, PML, PPP3CA, …
BMX_Specific	Mucin type O-glycan biosynthesis	KEGG	0.0352371	[B4GALT5, GALNT1, GALNT11, GALNT18, GALNT2]
BMX_Specific	regulation of vascular endothelial growth factor signaling pathway	GO_BiologicalProcess	0.0352371	[ABI2, ADAMTS3, DAB2IP, JCAD, WDR1]
BMX_Specific	regulation of Wnt signaling pathway	GO_BiologicalProcess	0.0352412	[ABI2, ABL1, APC, APP, AXIN2, CDH2, CDK14, CSNK1D, CTNNB1, CTNND2, DAB2IP, DEPDC1B, EGFR, GID8, GPC3, HNF1B, KANK1, PARP4, PSMB7, PSMC3, PSMD2, ROR2, RORA, SMARCA4, TMEM170B, TNKS, TSC2, VCP, WDR1, WNT5B, ZRANB1]
BMX_Specific	regulation of dendrite development	GO_BiologicalProcess	0.0352517	[ABI2, ADAM10, CARM1, CPEB3, CRK, CUL7, DAB2IP, KIAA0319, PPP3CA, RAPGEF2, SDK1, SEMA4D, SEZ6, SF3B1, WDR1, ZMYND8]
BMX_Specific	phosphatidylinositol-mediated signaling	GO_BiologicalProcess	0.035368	[ABI2, ANGPT1, BGLAP, CLSTN1, DAB2IP, EGFR, EXOC7, MAPK1, PIK3C2A, PIK3CD, PRR5L, PTK2, PTPN13, SEMA4D, SIRT2, TGFB2, TSC2, TXNRD1, UNC5B, WDR1]
BMX_Specific	cartilage development involved in endochondral bone morphogenesis	GO_BiologicalProcess	0.0354072	[AXIN2, CARM1, COL14A1, GHR, POR, SCARA3, SMPD3]
BMX_Specific	amyloid precursor protein catabolic process	GO_BiologicalProcess	0.0354502	[ABCG1, ADAM10, APP, CLU, FLOT2, IGFBP7, NCSTN, SORL1]
BMX_Specific	Fc epsilon RI signaling pathway	KEGG	0.0354502	[INPP5D, KRAS, MAPK1, MAPK10, PDPK1, PIK3CD, PRKCA, VAV2]
BMX_Specific	microtubule organizing center part	GO_CellularComponent	0.0355537	[ACVR1, C10orf90, C2CD3, CCDC88A, CDC42EP2, CEP170, CFAP20, CROCC, EXOC7, GOLGA4, HTT, MAPK15, PARP4, PTPRH, SIRT2, TCP1, TNKS, TTBK2, WASHC1]
BMX_Specific	negative regulation of gene expression	GO_BiologicalProcess	0.0364788	[ABI2, ACVRL1, ADAM10, AGFG1, AGO2, APC, APP, ASH1L, ATAD2B, AXIN2, BPTF, CASR, CCDC88A, CCNT1, CELF1, CHN1, CLSTN1, CNOT1, CNOT6L, CPEB3, CREBBP, CSDE1, CTBP2, CTCF, CTNNB1, DAB2IP, DCAF1, DEDD, DEDD2, DNAJA3, DOT1L, DPF3, DROSHA, EGFR, EHMT2, EIF2S1, EIF4E, EP300, EPC1, EPHB1, ETV6, FLOT2, FNIP1, FOXK1, GARS, GNA12, H2AFY, HDAC7, HNF1B, HSF1, IGFBP7, ILF3, ITSN2, KDM2B, KDM5A, LMO1, LRRFIP1, MA…
BMX_Specific	regulation of transcription from RNA polymerase II promoter in response to stress	GO_BiologicalProcess	0.0366262	[CHD5, CHEK1, CREBBP, CUL2, EIF4E, EP300, HSF1, MIA3, NCK1, PSMB7, PSMC3, PSMD2, SIRT2, TP53]
BMX_Specific	Cushing syndrome	KEGG	0.0366262	[ADCY3, APC, AXIN2, CACNA1D, CACNA1I, CTNNB1, EGFR, KCNK2, MAPK1, PLCB4, RBBP5, SCARB1, WNT5B, WNT7B]
BMX_Specific	calcium channel complex	GO_CellularComponent	0.0366542	[CACNA1D, CACNA1I, CATSPER3, PDE4D, PKD1, PRKCA, PTPRA, RYR2, TPCN1]
BMX_Specific	DNA damage response, signal transduction by p53 class mediator resulting in cell cycle arrest	GO_BiologicalProcess	0.0366542	[APC, CARM1, CNOT1, CNOT6L, EP300, PML, REEP5, TFDP1, TP53]
BMX_Specific	cerebral cortex radial glia guided migration	GO_BiologicalProcess	0.0366569	[ABI2, CTNNB1, DAB1, DAB2IP, SF3B1, WDR1]
BMX_Specific	cellular response to extracellular stimulus	GO_BiologicalProcess	0.0366784	[ADORA2B, BGLAP, CASR, CLEC16A, EHMT2, EIF2S1, EIF4E, FNIP1, GBA3, HSF1, ITGA4, MAPK1, MTMR3, MYOCD, PARP4, PKD1, PRKAA1, PRKAB1, RBM14, SLC1A2, TNKS, TP53, TP53INP1, UTS2B, VDR, WDR59, WIPI2]
BMX_Specific	glycerophospholipid biosynthetic process	GO_BiologicalProcess	0.036683	[ACSL3, AGPAT3, CEPT1, CLSTN1, CROCC, FIG4, GPAM, INPP5D, MBOAT2, MTMR3, MTMR7, PI4K2B, PIGL, PIK3C2A, PIK3CD, PLA2G1B, PLD2, PTPN13, RBM5, SBF1, SH3YL1, SLC44A2]
BMX_Specific	alcohol metabolic process	GO_BiologicalProcess	0.0370152	[ABCG1, ACACA, ACAT2, ALDH3B2, ANGPT1, APP, DHCR24, DHRS3, ELOVL6, EPHX1, GBA3, GPAM, HHAT, IDI1, INPP5D, LDLRAP1, MBTPS1, MECP2, MINPP1, MTMR7, NUDT3, OSBP2, PLCB4, POR, PRKAA1, PRKAB1, RDH13, SCARB1, SGPP2, SLC10A6, SORL1, TTC39B, VDR]
BMX_Specific	nucleocytoplasmic transport	GO_BiologicalProcess	0.0374625	[ACVR1, AGFG1, ANGPT1, APC, APLP2, CDH1, DCAF1, EIF4E, HEATR3, HHAT, HIKESHI, IPO4, KPNA1, MAPK1, MBTPS1, NUP50, NUP98, PKD1, PML, PPP1R12A, PPP3CA, PRKCA, RANBP9, SARNP, SMG6, SMG7, SRRM1, SRSF6, SRSF9, THRB, TP53, TSC2]
BMX_Specific	membrane organization	GO_BiologicalProcess	0.0375214	[ABI2, ACTG1, AGFG1, ANKFY1, ANO6, APC, APLP2, ARPC2, BAIAP2, BNIP3, CASR, CCDC88A, CDH2, CHD5, CHMP4B, CLIP1, CLSTN1, CLTB, CLU, CSNK1D, DAB2IP, DCAF1, DNAJA3, DOCK1, DOCK2, EGFR, EYA1, FCHSD2, FERMT2, FLOT2, GAK, GBF1, GOLPH3L, GRAMD1B, GRIA1, KIAA0319, LDLRAP1, LEMD3, MAPK1, MAPK10, MAPK15, MIA3, MTSS1, MTSS2, PACSIN3, PIK3C2A, PPP2R2A, PRKCA, PRSS55, PTPRH, RAB11A, RAB31, RABEP1, REEP5, SF3B1…
BMX_Specific	endocytic vesicle	GO_CellularComponent	0.037569	[ABI2, ACTG1, APLP2, CDC42EP2, CEMIP, CLTB, DAB2IP, EGFR, FLOT2, GPR161, GRIA1, MTSS1, PLEKHG5, PPP1R12A, RAB11A, RAB31, RABEP1, RAPGEF2, ROR2, RORA, SCARB1, SH3KBP1, SH3YL1, STX6, UVRAG, WDR1, WNT5B, WNT7B]
BMX_Specific	protein deubiquitination	GO_BiologicalProcess	0.0376809	[AGFG1, APC, DCAF1, DEPDC1B, EP300, FOXK1, GARS, ITCH, JOSD1, KDM1B, MAGI1, MINDY4, OTUB2, PPP3CA, PSMB7, PSMC3, PSMD2, RALBP1, TP53, UFD1, USP10, USP18, USP4, USP48, VCP, ZRANB1]
BMX_Specific	nitrogen compound transport	GO_BiologicalProcess	0.0378367	[ABCG1, ABI2, ABL1, ACOX1, ACSL3, ACVR1, ADAM12, ADORA2B, AGFG1, ANGPT1, APC, APLP2, ARCN1, ARHGEF28, ASPSCR1, ASTN2, ATG4B, ATP6V1E1, ATXN2, BAG4, BAIAP3, CACNA1D, CASR, CDH1, CEMIP, CHMP4B, CLIP1, CLIP3, CLSTN1, CLTB, CLU, CSDE1, DAB2IP, DCAF1, DNAJC14, EGFR, EIF4E, EML2, ERC1, ERLEC1, EVI5, EXOC7, FAM3B, FCHSD2, FERMT2, FRAS1, FRMD4A, GBF1, GHRL, GOLGA4, GOLPH3L, GPAM, GRTP1, HDAC7, HEATR3, HH…
BMX_Specific	regulation of nuclear division	GO_BiologicalProcess	0.0378416	[ACACA, ANAPC4, APC, CCDC36, CDH1, CHEK1, CHMP4B, CUL7, H2AFY, KIF1B, MAD1L1, MAPK15, NSMCE2, PARP4, PKD1, PPP3CA, SIRT2, SMC1A, SMPD3, TEX14, TNKS, ZNF207]
BMX_Specific	regulation of gene expression by genetic imprinting	GO_BiologicalProcess	0.037885	[ARID4B, CTCF, KDM1B, MECP2]
BMX_Specific	regulation of RIG-I signaling pathway	GO_BiologicalProcess	0.037885	[ANKRD17, NPLOC4, PUM1, UFD1]
BMX_Specific	entry of bacterium into host cell	GO_BiologicalProcess	0.037885	[CDH1, CTNNB1, EXOC7, MET]
BMX_Specific	organic hydroxy compound transmembrane transporter activity	GO_BiologicalProcess	0.037897	[ABCC3, ABCG1, BGLAP, HTT, MINDY4, POU2F1, SLC10A6, SLC16A3]
BMX_Specific	non-canonical Wnt signaling pathway	GO_BiologicalProcess	0.037913	[ABI2, ABL1, AGO2, CSNK1D, CTNNB1, DAB2IP, GPC3, GPC6, PPP3CA, PSMB7, PSMC3, PSMD2, ROR2, RORA, TNRC6B, WDR1]
BMX_Specific	transcription preinitiation complex assembly	GO_BiologicalProcess	0.0381146	[GTF2B, PSMC3, SMARCA4, TAF12, TAF15, TERF2, TP53]
BMX_Specific	postsynaptic membrane organization	GO_BiologicalProcess	0.0381146	[ABI2, CDH2, DAB2IP, DNAJA3, MAPK1, WDR1, ZMYND8]
BMX_Specific	cell cycle checkpoint	GO_BiologicalProcess	0.0381478	[APC, CARM1, CDH1, CHEK1, CNOT1, CNOT6L, DEPDC1B, DNA2, DOT1L, EP300, KIF1B, MAD1L1, PML, PRKDC, REEP5, RNASEH2B, STK33, TAOK1, TEX14, TFDP1, TIMELESS, TP53, ZNF207]
BMX_Specific	nuclear outer membrane-endoplasmic reticulum membrane network	GO_CellularComponent	0.0383055	[ABCG1, ACAT2, ACSL3, AGMO, AGO2, AGPAT3, ANGPT1, ARCN1, ARHGAP32, ATP2A3, CDKAL1, CEPT1, CHD5, CLSTN1, CLSTN2, CLSTN3, CYP4F3, CYP4F8, DHCR24, DHRS3, DIDO1, DIO1, DNAJC14, DST, EGFR, ELOVL4, ELOVL6, EPHX1, EXTL3, FAF1, FBXW4, GALNT1, GALNT2, GRAMD1B, GRIA1, HHAT, IGFBP7, KCNK2, MAGT1, MBOAT2, MBTPS1, MCTP1, MIA3, NAV3, NOX4, NPLOC4, NR3C2, PAFAH2, PDIA5, PDZD8, PIGL, PLD2, PML, POMT2, POR, PSMD2…
BMX_Specific	hormone-mediated signaling pathway	GO_BiologicalProcess	0.0385585	[APLP2, CARM1, CASR, CHN1, CNOT1, CSDE1, CTNNB1, EP300, GHR, GHRL, GPAM, NR3C2, NR6A1, PADI2, PAK1, PARD3, PHB, PKD1, RBM14, RORA, RORB, SMARCA4, THRB, TP53INP1, UTS2B, VDR]
BMX_Specific	Prostate cancer	KEGG	0.0386126	[CREBBP, CTNNB1, EGFR, EP300, IKBKB, KRAS, MAPK1, PDPK1, PIK3CD, TP53]
BMX_Specific	alternative mRNA splicing, via spliceosome	GO_BiologicalProcess	0.0386126	[CELF1, IGFBP7, ITSN2, NSRP1, RBFOX1, RBM25, RBM5, SRRM4, SRSF6, SRSF9]
BMX_Specific	negative regulation of ERK1 and ERK2 cascade	GO_BiologicalProcess	0.0386126	[ABI2, ABL1, DAB2IP, MAGI1, MAPK1, PHB, RANBP9, SIRT3, STYXL1, WDR1]
BMX_Specific	nucleobase-containing compound catabolic process	GO_BiologicalProcess	0.0386592	[AGO2, AMPD3, AXIN2, CCDC88A, CNOT1, CNOT6L, CPEB3, CSDE1, DEDD2, DERA, DNA2, DPYD, DROSHA, EIF4E, ENTPD4, ERI3, HSF1, KPNA1, MIA3, MLH1, MTREX, NUDT3, NUP50, NUP98, NUPR1, OGDH, PDE4D, PDE7A, PGM2L1, PKD1, POP5, PPP2R2A, PRKAA1, PRKAB1, PRKAG2, PRKCA, PRR5L, PSMB7, PSMC3, PSMD2, PUM1, RNASEH2A, RNASEH2B, SH3BP4, SLC25A16, SMG6, SMG7, SND1, TNRC6B, VCP, ZBTB20, ZHX2]
BMX_Specific	regulation of lipid kinase activity	GO_BiologicalProcess	0.038689	[ABI2, DAB2IP, PKD1, PPP2R5A, PTK2, VAV2, WASHC1, WDR1, WDR91]
BMX_Specific	regulation of actin filament-based process	GO_BiologicalProcess	0.0389072	[ABI2, ABL1, APC, ARPC1B, ARPC2, BAG4, BAIAP2, CAPZB, CARMIL1, CCDC88A, CDC42EP2, CLU, CRK, FCHSD2, FHOD3, KANK1, KIRREL1, MET, NCK1, NOX4, PAK1, PDE4D, PRKCE, RNF34, RYR2, SPIRE2, SPTAN1, SPTBN2, TAOK1, TENM1, TIMELESS, WASHC1, WDR1, WIPF2]
BMX_Specific	mitotic recombination	GO_BiologicalProcess	0.0389403	[HID1, MLH1, NSMCE2, RAD51, TERF2]
BMX_Specific	RNA polymerase II preinitiation complex assembly	GO_BiologicalProcess	0.0389403	[GTF2B, PSMC3, TAF12, TAF15, TP53]
BMX_Specific	endoplasmic reticulum to cytosol transport	GO_BiologicalProcess	0.0389403	[ERLEC1, NPLOC4, UBAC2, UFD1, VCP]
BMX_Specific	endoplasmic reticulum exit site	GO_CellularComponent	0.0389403	[ABI2, DAB2IP, MIA3, TFG, WDR1]
BMX_Specific	cellular component disassembly	GO_BiologicalProcess	0.0393524	[ADAM10, APC, BNIP3, CAMKK2, CAPN1, CAPZB, CARMIL1, CLEC16A, CTNNB1, DEDD2, GAK, GBA3, GBF1, HDGFL2, HSF1, HTT, IRAK3, IST1, KIF19, KPNA1, MICAL3, MID1, MMP16, MMP2, MRPL20, MRPL4, NAPB, NAV3, PADI2, PRKCA, SF3B1, SMARCA4, SMARCC1, SPTAN1, SPTBN2, TAOK1, TSC2, TTBK2, UVRAG, VCP, WASHC1, WDR1, WIPI2]
BMX_Specific	negative regulation of catalytic activity	GO_BiologicalProcess	0.0394952	[ABI2, ABL1, ACVR1, ADORA2B, APC, APLP2, APP, ARFGEF3, ATP2B2, ATP2B4, BAG4, BGLAP, CNN3, DAB2IP, DEPTOR, DHCR24, EIF4E, FARP1, FNIP1, GBA3, GNA12, GPC3, H2AFY, HDAC7, HIPK3, IDI1, IKBKB, IRAK3, KDM5A, MAPK1, MINDY4, MRTFB, MYOCD, NCK1, NOSIP, PAK1, PDPK1, PHACTR1, PKD1, PKN2, POR, PPP1R12A, PPP1R37, PPP2R5A, PRKAG2, PRSS55, PTPRA, PTPRN2, RNF34, SEMA4D, SGPP2, SH3BP4, SH3RF1, SMYD3, SORL1, SPOCK…
BMX_Specific	I-kappaB kinase/NF-kappaB signaling	GO_BiologicalProcess	0.039528	[ABI2, ABL1, AGFG1, ANGPT1, ANKRD17, ARHGEF28, ASH1L, CTNNB1, DAB2IP, DCAF1, ERC1, IKBKB, MPRIP, PDPK1, PELI2, PKD1, PLEKHG5, PRKCE, RALBP1, RORA, SLC44A2, TFG, TRIM62, TXNRD1, USP10, WDR1]
BMX_Specific	Leukocyte transendothelial migration	KEGG	0.0396778	[ACTG1, AFDN, CTNNB1, ITGA4, MMP2, MYL5, PIK3CD, PRKCA, PTK2, RASSF5, VAV2]
BMX_Specific	regulation of axon extension	GO_BiologicalProcess	0.0396778	[ABL1, DSCAM, GOLGA4, MEGF8, NTN1, PAK1, RAB11A, RUFY3, SEMA4D, SEMA7A, SF3B1]
BMX_Specific	nuclear heterochromatin	GO_CellularComponent	0.0397029	[H2AFY, KDM4B, MAGI1, MPHOSPH8, SIRT2, TCP1]
BMX_Specific	positive regulation of substrate adhesion-dependent cell spreading	GO_BiologicalProcess	0.0397029	[ABL1, ARPC2, CARMIL1, CRK, DOCK1, OLFM4]
BMX_Specific	negative regulation of biosynthetic process	GO_BiologicalProcess	0.0399228	[ABI2, ACVRL1, ADAM10, AGFG1, AGO2, APC, ASH1L, ATAD2B, ATP2B2, ATP2B4, BGLAP, BPTF, CASR, CCAR1, CCDC88A, CELF1, CHN1, CNOT1, CNOT6L, CPEB3, CREBBP, CSDE1, CTBP2, CTCF, CTNNB1, DAB2IP, DCAF1, DEDD, DEDD2, DNAJA3, DOT1L, DPF3, EHMT2, EIF2S1, EIF4E, EP300, EPC1, EPHB1, ETV6, FNIP1, FOXK1, GHRL, GNA12, H2AFY, HDAC7, HNF1B, HSBP1L1, HSF1, IGFBP7, ILF3, INPP5D, KCNK2, KDM2B, KDM5A, LMO1, LRRFIP1, MAG…
BMX_Specific	ATPase complex	GO_CellularComponent	0.0400837	[ARID1B, BICRAL, BPTF, CHD5, DPF3, EP400, MOB2, SLC19A1, SMARCA4, SMARCC1, VCP, YEATS4]
BMX_Specific	positive regulation of myeloid cell differentiation	GO_BiologicalProcess	0.0400837	[AGFG1, DCAF1, IL34, INPP5D, MIA3, PKD1, PRKCA, RALBP1, ROR2, RORA, STAT5A, ZNF16]
BMX_Specific	protein localization to membrane raft	GO_BiologicalProcess	0.0401568	[CLIP1, FERMT2, FLOT2]
BMX_Specific	mesonephric duct development	GO_BiologicalProcess	0.0401568	[GPC3, HNF1B, PKD1]
BMX_Specific	establishment of centrosome localization	GO_BiologicalProcess	0.0401568	[PARD3, PARD3B, SF3B1]
BMX_Specific	T cell extravasation	GO_BiologicalProcess	0.0401568	[CD99L2, CRK, MPRIP]
BMX_Specific	regulation of apoptotic process involved in development	GO_BiologicalProcess	0.0401568	[HNF1B, TGFB2, VDR]
BMX_Specific	fascia adherens	GO_CellularComponent	0.0401568	[APC, CDH2, CTNNB1]
BMX_Specific	regulation of cardiac muscle adaptation	GO_BiologicalProcess	0.0401568	[ATP2B2, ATP2B4, PPP3CA]
BMX_Specific	response to drug	GO_BiologicalProcess	0.0401651	[ABCD3, ABCG2, ABL1, ADAM10, ADAM12, ADCY3, ADORA2B, AGFG1, APC, ARHGEF28, ASH1L, ATP2B2, ATP2B4, BGLAP, BNIP3, CATSPER3, CCDC88A, CDH1, CHN1, CLU, CRK, CTNNB1, DAB1, DCAF1, DDX11, EGFR, EHMT2, EIF4E, GBA3, GHR, GHRL, GNA12, GPAM, HDAC7, HNF1B, HSF1, HTT, IGFBP7, KIF1B, KLF9, MAPK1, MAPK15, MET, MINDY4, MPRIP, OLFM4, PARP4, PDE7A, PKD1, POR, POU2F1, POU2F2, PPP1R12A, PPP2R2A, PPP3CA, PRKAA1, PRKA…
BMX_Specific	smooth muscle cell differentiation	GO_BiologicalProcess	0.0402156	[ACVR1, ANKRD17, CTNNB1, EPC1, MECP2, MRTFB, MYOCD, RCAN1]
BMX_Specific	macromolecule methylation	GO_BiologicalProcess	0.0403523	[ACVR1, ARFGEF3, ARID4B, ASH1L, CARM1, CHD5, CTCF, CTNNB1, DOT1L, EHMT2, H2AFY, KDM1B, KDM4B, KDM4C, KMT2C, KMT5B, MECP2, MPHOSPH8, MTF2, NSD1, NSD3, PAX7, PRDM2, RAB6A, RBBP5, SMYD3, ZCCHC4]
BMX_Specific	chemical homeostasis	GO_BiologicalProcess	0.0404485	[ABCG1, ABCG2, ABL1, ACACA, ACAT2, ACOX1, ADCY3, ADORA2B, APLP2, APP, ASPSCR1, ATP2A3, ATP2B2, ATP2B4, ATP6V1E1, BAIAP3, BNIP3, BTBD9, CACNA1D, CASR, CCR9, CEMIP, CLU, CRNKL1, CSDE1, DHRS3, DPYSL5, EGFR, FAM155A, FAM155B, FAM3B, GBA3, GHRL, GLRX3, GPAM, GRAMD1B, GRIA1, GRM5, HDAC7, HTT, LDLRAP1, MAPK1, MET, MINDY4, NOX4, PARD3, PDE4D, PDE7A, PDPK1, PDZD8, PKD1, PLA2G1B, PML, PPP3CA, PRKAA1, PRKAB…
BMX_Specific	Pancreatic secretion	KEGG	0.0405427	[ADCY3, ATP2A3, ATP2B2, ATP2B4, PLA2G1B, PLCB4, PRKCA, RAB11A, RYR2, SLC4A2]
BMX_Specific	regulation of double-strand break repair	GO_BiologicalProcess	0.0405427	[CHEK1, DDX11, DEK, FUS, HSF1, PML, RAD51, SMCHD1, SPIRE2, TIMELESS]
BMX_Specific	cytosolic transport	GO_BiologicalProcess	0.0405582	[ANKFY1, BAIAP3, EIPR1, ERC1, EVI5, GAK, GBF1, KIF1A, KIF1B, MAPK1, PTPN23, RAB6A, SORL1, STX6, WASHC1, WDR91]
BMX_Specific	DNA damage checkpoint	GO_BiologicalProcess	0.0406749	[APC, CARM1, CDH1, CHEK1, CNOT1, CNOT6L, DEPDC1B, DOT1L, EP300, PML, PRKDC, REEP5, RNASEH2B, STK33, TAOK1, TFDP1, TP53]
BMX_Specific	regulation of filopodium assembly	GO_BiologicalProcess	0.0407485	[CAPZB, CLU, DTNA, GPM6A, MYO10, TENM1, ZMYND8]
BMX_Specific	negative regulation of TOR signaling	GO_BiologicalProcess	0.0407485	[DEPTOR, FNIP1, PRKAA1, PRKAB1, SH3BP4, TSC2, UBR2]
BMX_Specific	regulation of actin cytoskeleton organization	GO_BiologicalProcess	0.0410147	[ABI2, ABL1, ARPC1B, ARPC2, BAG4, BAIAP2, CAPZB, CARMIL1, CCDC88A, CDC42EP2, CLU, CRK, FCHSD2, FHOD3, KANK1, KIRREL1, MET, NCK1, NOX4, PAK1, PRKCE, RNF34, SPIRE2, SPTAN1, SPTBN2, TAOK1, TENM1, TIMELESS, WASHC1, WDR1, WIPF2]
BMX_Specific	negative regulation of apoptotic process	GO_BiologicalProcess	0.0410593	[ABL1, ACVR1, ADORA2B, AGFG1, ANGPT1, ARHGEF28, ARNT2, ASH1L, BAG4, BNIP3, BPNT1, CFDP1, CHN1, CLU, CNTFR, CTNNB1, DCAF1, DDX11, DHCR24, EGFR, ERC1, EYA1, FNIP1, GHRL, GNA12, GPAM, HIPK3, HNF1B, HSF1, HTT, IKBKB, IL6ST, ITCH, KDM2B, KRAS, MECP2, MEIS3, MINDY4, MYOCD, NAA16, NAA35, NUGGC, NUPR1, PAFAH2, PAX7, PDPK1, PKD1, PKN2, POR, PPP3CA, PRKAA1, PRKAB1, PRKCA, PRKDC, PRSS55, PTK2, RALBP1, RNF34…
BMX_Specific	exocytosis	GO_BiologicalProcess	0.0410949	[ABI2, ADAM10, ADGRE3, ADORA2B, AMPD3, ANGPT1, ANO6, APC, APLP2, APP, BAIAP3, BGLAP, CACNA1D, CACNA1I, CAPN1, CHID1, CHN1, CLSTN1, CLU, CTBP2, DAB2IP, DERA, DOCK2, EXOC7, IST1, ITGA2B, KCNK2, LGI3, MAGT1, MAPK1, MIA3, MICAL3, NAPB, NCSTN, OLFM4, PADI2, PAK1, PCDH7, PDPK1, PDXK, PIK3C2A, PIK3CD, PRSS55, PSMB7, PSMC3, PSMD2, PTPRA, PTPRH, PTPRN2, PYGB, RAB11A, RAB31, RAB6A, RCAN1, RNF34, SCAMP5, SD…
BMX_Specific	regulation of TOR signaling	GO_BiologicalProcess	0.0413594	[CLEC16A, DEPTOR, FNIP1, GBA3, GNA12, PRKAA1, PRKAB1, SH3BP4, TSC2, UBR2, WDR59]
BMX_Specific	regulation of epithelial cell apoptotic process	GO_BiologicalProcess	0.0413594	[ABL1, ANGPT1, ANO6, EIF2S1, ITGA4, NUPR1, PDPK1, PIAS4, PRSS55, SH3BP4, SRSF6]
BMX_Specific	DNA-templated transcription, initiation	GO_BiologicalProcess	0.0413638	[ARPC2, CASR, CHN1, CREBBP, CSDE1, CTNNB1, EIF4E, GTF2B, HNF1B, MAML1, MECP2, MED27, NR3C2, NR6A1, PKD1, POLRMT, PSMC3, RORA, RORB, SMARCA4, TAF12, TAF15, TERF2, THRB, TP53, VDR]
BMX_Specific	anatomical structure homeostasis	GO_BiologicalProcess	0.0413825	[ACACA, ACTG1, ANKRD11, ATP2B2, ATP2B4, BGLAP, BPNT1, CACNA1D, CASR, CCDC88A, CHMP4B, CROCC, CTNNB1, DNA2, EGFR, ERCC6, INPP5D, KRAS, MAP3K4, MAPK1, MAPK15, NOX4, NSMCE2, OPRD1, PARP4, PML, PRKAA1, PRKCA, PRKDC, RAD51, SLC19A1, SMG6, SMG7, SRFBP1, TAOK1, TCP1, TERF2, TNKS, TUB, TXNRD1]
BMX_Specific	telomere organization	GO_BiologicalProcess	0.0413825	[CCDC88A, CTNNB1, DNA2, DOT1L, KRAS, MAP3K4, MAPK1, MAPK15, NSMCE2, PARP4, PML, PRKDC, RAD51, SLC19A1, SMG6, SMG7, TCP1, TERF2, TNKS]
BMX_Specific	stimulatory C-type lectin receptor signaling pathway	GO_BiologicalProcess	0.0414163	[CREBBP, EIF4E, EP300, IKBKB, KRAS, PAK1, PDPK1, PKN2, PRKCA, PSMB7, PSMC3, PSMD2, ZHX2]
BMX_Specific	PML body	GO_CellularComponent	0.0414163	[AGFG1, DCAF1, HIPK1, HIPK3, HSF1, NSMCE2, OPRD1, PIAS4, PML, RAD51, RBM14, TP53, TP53INP1]
BMX_Specific	nuclear chromatin	GO_CellularComponent	0.0417943	[ARID1B, BICRAL, BPTF, CHD5, CREBBP, CTNNB1, DDX11, DPF3, EHMT2, EIF4E, EP400, H2AFY, IPO4, KDM4B, KDM4C, MAGI1, MOB2, MPHOSPH8, MPP7, MYOCD, POGZ, RAD51, RNASEH2A, SIRT2, SMARCA4, SMARCC1, TCF12, TCP1, THRB, TIMELESS, TP53, TTC21B, YEATS4]
BMX_Specific	signal transduction in response to DNA damage	GO_BiologicalProcess	0.0418693	[ABL1, APC, CARM1, CDH1, CHEK1, CNOT1, CNOT6L, DEPDC1B, EP300, PML, PRKDC, REEP5, STK33, TFDP1, TP53, USP10]
BMX_Specific	signal transduction by p53 class mediator	GO_BiologicalProcess	0.0422296	[APC, CARM1, CHD5, CHEK1, CNOT1, CNOT6L, DNA2, EHMT2, EP300, HIPK1, ING5, KCP, NUPR1, PML, PRKAA1, PRKAB1, PRKAG2, RBM14, REEP5, RNF34, TAF12, TAF15, TFDP1, TM2D1, TP53, TP53INP1, USP10]
BMX_Specific	cellular response to transforming growth factor beta stimulus	GO_BiologicalProcess	0.0422507	[ACVR1, ACVRL1, ADAM12, APLP2, CREBBP, CRK, EIF4E, EP300, FERMT2, GARS, HHAT, LEMD3, LTBP2, MYOCD, NOX4, PARD3, PDPK1, PFDN1, PML, PRSS55, PTK2, SRFBP1, TGFB2]
BMX_Specific	neuron death	GO_BiologicalProcess	0.0423026	[ABL1, ADORA2B, ANGPT1, APP, ASH1L, BNIP3, CHMP4B, CHN1, CLU, CNTFR, CTNNB1, DDX11, DHCR24, EIF2S1, EIF4E, EPHB1, GBA3, GHR, HSF1, KDM2B, KRAS, MECP2, NCSTN, NUPR1, PDPK1, SORL1, SRPK2, TGFB2, THRB, TM2D1, TXNRD1, UNC5B]
BMX_Specific	negative regulation of mitotic cell cycle phase transition	GO_BiologicalProcess	0.0423536	[AGFG1, APC, CARM1, CNOT1, CNOT6L, DCAF1, EP300, KDM2A, MAD1L1, PML, PRKDC, PSMB7, PSMC3, PSMD2, RALBP1, RBM14, REEP5, SCP2, TAOK1, TEX14, TFDP1, TP53, TP53INP1, ZNF207]
BMX_Specific	lymphocyte apoptotic process	GO_BiologicalProcess	0.0424146	[AGFG1, BPNT1, DCAF1, DNAJA3, FNIP1, GPAM, MPRIP, PAK1, RALBP1, TP53]
BMX_Specific	regulation of tumor necrosis factor-mediated signaling pathway	GO_BiologicalProcess	0.0424146	[AGFG1, CLIP3, DCAF1, HIPK1, IKBKB, LRRFIP1, PIAS4, POP4, RALBP1, SPPL2B]
BMX_Specific	Choline metabolism in cancer	KEGG	0.0424146	[EGFR, KRAS, MAPK1, MAPK10, PDPK1, PIK3CD, PLD2, PRKCA, SLC44A2, TSC2]
BMX_Specific	carbohydrate transmembrane transport	GO_BiologicalProcess	0.0424373	[APLP2, ASPSCR1, CHN1, CLIP3, GPC3, MFSD4A, MINDY4, PKD1, PLA2G1B, PRKAG2, SLC1A2, SLC45A4, SLC5A10, TMEM144]
BMX_Specific	endoplasmic reticulum unfolded protein response	GO_BiologicalProcess	0.0424373	[ABI2, CUL7, DAB2IP, DDX11, EIF2S1, EP300, EXTL3, HHAT, MBTPS1, NCK1, PDIA5, SCP2, VCP, WDR1]
BMX_Specific	positive regulation of DNA-templated transcription, initiation	GO_BiologicalProcess	0.0425561	[CTNNB1, GTF2B, HNF1B, PSMC3, TP53]
BMX_Specific	apoptotic process involved in morphogenesis	GO_BiologicalProcess	0.0425561	[HNF1B, HSF1, PPP3CA, TGFB2, VDR]
BMX_Specific	positive regulation of phosphoprotein phosphatase activity	GO_BiologicalProcess	0.0425561	[ABI2, DAB2IP, PPP1R12A, PTPRA, WDR1]
BMX_Specific	positive regulation of leukocyte apoptotic process	GO_BiologicalProcess	0.042565	[CHN1, CLSTN1, FNIP1, PIK3CD, RAPGEF2, TP53]
BMX_Specific	nucleoside phosphate catabolic process	GO_BiologicalProcess	0.0425704	[AMPD3, DERA, ENTPD4, MIA3, NUDT3, NUP50, NUP98, NUPR1, OGDH, PDE4D, PDE7A, PGM2L1, PKD1, PRKAA1, PRKAB1, PRKAG2, SLC25A16, VCP, ZBTB20]
BMX_Specific	hemopoiesis	GO_BiologicalProcess	0.0425739	[ABL1, AGFG1, ANGPT1, APP, ARFGEF3, ARHGEF28, BGLAP, CCR9, CHN1, CLSTN1, CLU, CMTM7, CREBBP, CTNNB1, DCAF1, DNAJA3, DOCK1, DOCK2, DROSHA, EIF4E, EP300, ETV6, FARP2, FNIP1, FUS, GPC3, HDAC7, HIPK1, IL34, INPP5D, ITCH, ITGA2B, ITGA4, KCNK2, KCP, KIRREL3, KMT2C, LMO1, MIA3, MID1, MPRIP, MRO, PIK3CD, PKD1, PKNOX1, PML, POU2F2, PRKCA, PRKDC, PRSS55, PSMB7, PSMC3, PSMD2, RALBP1, RBBP5, RNASEH2A, ROR2, …
BMX_Specific	RNA interference	GO_BiologicalProcess	0.0425746	[AGO2, CELF1, DROSHA, NRDE2]
BMX_Specific	genitalia morphogenesis	GO_BiologicalProcess	0.0425746	[CTNNB1, ROR2, RORA, SCP2]
BMX_Specific	peptidyl-serine dephosphorylation	GO_BiologicalProcess	0.0425746	[NCK1, PPP2R2A, PPP3CA, STYXL1]
BMX_Specific	error-free translesion synthesis	GO_BiologicalProcess	0.0425746	[NPLOC4, SLC19A1, UFD1, VCP]
BMX_Specific	negative regulation of transcription by RNA polymerase II	GO_BiologicalProcess	0.0428041	[ABI2, ADAM10, AGFG1, ASH1L, BPTF, CHN1, CNOT1, CPEB3, CREBBP, CSDE1, CTCF, CTNNB1, DAB2IP, DCAF1, DNAJA3, EHMT2, EIF4E, EP300, EPC1, EPHB1, ETV6, FNIP1, GNA12, H2AFY, HDAC7, HNF1B, HSF1, IGFBP7, KDM2B, KDM5A, LMO1, LRRFIP1, MAGI1, MAPK10, MCPH1, MECP2, MIER2, MTF2, MYOCD, NCK1, NFIB, NR6A1, NSD1, PHB, PIAS4, PKD1, PTPRH, RBM14, RNASEH2A, SEMA4D, SH3BP4, SIRT2, SLC19A1, SMARCA4, SRFBP1, STYXL1, T…
BMX_Specific	Hypertrophic cardiomyopathy (HCM)	KEGG	0.0428103	[ACTG1, CACNA1D, ITGA2B, ITGA4, PRKAA1, PRKAB1, PRKAG2, RYR2, TGFB2]
BMX_Specific	morphogenesis of a polarized epithelium	GO_BiologicalProcess	0.0428639	[ABI2, ABL1, ASTN2, DAB2IP, GPC3, GPC6, LAMA1, MYO9A, PSMB7, PSMC3, PSMD2, ROR2, RORA, SF3B1, WDR1]
BMX_Specific	autophagosome	GO_CellularComponent	0.0431281	[ENTPD4, HTT, ILRUN, MAPK15, NBR1, OPRD1, PKD1, RBM14, TP53INP1, WASHC1, WIPI2]
BMX_Specific	positive regulation of lipid metabolic process	GO_BiologicalProcess	0.0431299	[ABCG1, ACSL3, CHN1, CSDE1, FBXW4, LDLRAP1, PKD1, POR, PPP3CA, PRKAA1, PRKCE, PTK2, SCARB1, SMPD3, VAV2, ZBTB20]
BMX_Specific	vascular endothelial growth factor receptor signaling pathway	GO_BiologicalProcess	0.0432516	[ABI2, BAIAP2, CRK, DAB2IP, DOCK1, MIA3, NCK1, PKD1, PKN2, PTK2, VAV2, WDR1]
BMX_Specific	endonuclease activity	GO_BiologicalProcess	0.0440346	[AGO2, CCDC88A, DDX11, DNA2, DROSHA, PGBD5, POLR3B, POP4, POP5, RNASEH2A, RNASEH2B, SMG6, SND1, ZC3H12C]
BMX_Specific	regulation of angiogenesis	GO_BiologicalProcess	0.0441715	[ABI2, ABL1, ACVRL1, ADAM12, AGO2, APC, BGLAP, CNTN1, CTNNB1, DAB2IP, GARS, GHRL, HDAC7, HIPK1, JCAD, MECP2, MINDY4, PDPK1, PIK3C2A, PKD1, PML, PRKCA, PRSS55, SASH1, TGFB2, VASH2, WDR1]
BMX_Specific	mRNA transport	GO_BiologicalProcess	0.0444527	[ACVR1, AGFG1, DCAF1, EIF4E, HSF1, NUP50, NUP98, PARP4, PTPRA, SARNP, SH3BP4, SMG6, SMG7, SRRM1, SRSF6, SRSF9, THRB, TNKS]
BMX_Specific	viral process	GO_BiologicalProcess	0.0446455	[ABI2, AGFG1, ANKRD17, BNIP3, CARM1, CASR, CCNT1, CHD5, CHMP4B, CREBBP, CROCC, CTBP2, CTNNB1, CUL2, CUL7, DAB2IP, DCAF1, DDX11, DEK, DOCK2, EGFR, EIF4E, EP300, EXOC7, GBF1, GTF2B, IKBKB, IL6ST, ILF3, IST1, ITCH, ITSN2, KPNA1, MAGI3, MAPK1, MPHOSPH8, MVB12B, NECTIN1, NUP50, NUP98, PCSK5, PDZD8, PKN2, PML, POP5, PPP3CA, PSIP1, PSMB7, PSMC3, RAB6A, RALBP1, SCARB1, SH3BP4, SMARCA4, SND1, SRPK2, TIMEL…
BMX_Specific	filopodium	GO_CellularComponent	0.0448935	[ABI2, APP, BAIAP2, CASR, DEF6, EPHB1, FARP1, FAT1, GPM6A, MYO10, RUFY3, STAT5A, UBE2K]
BMX_Specific	endoplasmic reticulum membrane	GO_CellularComponent	0.0448966	[ABCG1, ACAT2, ACSL3, AGMO, AGO2, AGPAT3, ANGPT1, ARCN1, ARHGAP32, ATP2A3, CDKAL1, CEPT1, CHD5, CLSTN1, CLSTN2, CLSTN3, CYP4F3, CYP4F8, DHCR24, DHRS3, DIDO1, DIO1, DNAJC14, DST, EGFR, ELOVL4, ELOVL6, EPHX1, EXTL3, FAF1, FBXW4, GALNT1, GALNT2, GRAMD1B, GRIA1, HHAT, IGFBP7, KCNK2, MAGT1, MBOAT2, MBTPS1, MCTP1, MIA3, NOX4, NPLOC4, NR3C2, PAFAH2, PDIA5, PDZD8, PIGL, PLD2, PML, POMT2, POR, PSMD2, RAB6…
BMX_Specific	regulation of phosphatidylinositol 3-kinase activity	GO_BiologicalProcess	0.0451904	[ABI2, DAB2IP, PKD1, PTK2, VAV2, WASHC1, WDR1, WDR91]
BMX_Specific	synaptic transmission, glutamatergic	GO_BiologicalProcess	0.0453182	[ADORA2B, CDH2, CDH8, CLSTN3, EGFR, GRIK3, GRIK4, GRM5, NAPB, ROR2, RORA]
BMX_Specific	nuclear receptor activity	GO_BiologicalProcess	0.0453422	[CASR, CHN1, CSDE1, MIA3, NR6A1, RORA, RORB, THRB, VDR]
BMX_Specific	telomere maintenance	GO_BiologicalProcess	0.0459814	[CCDC88A, CTNNB1, DNA2, KRAS, MAP3K4, MAPK1, MAPK15, NSMCE2, PARP4, PML, PRKDC, RAD51, SLC19A1, SMG6, SMG7, TCP1, TERF2, TNKS]
BMX_Specific	cellular process involved in reproduction in multicellular organism	GO_BiologicalProcess	0.0461358	[ACVR1, AGFG1, CASR, CATSPER3, CCDC136, CCDC36, CELF1, CHD5, CTNNB1, DCAF1, EHMT2, ETV6, GALNT18, HID1, HSF1, KDM1B, MAGI1, MEI1, MLH1, OSBP2, PKD1, PRKCA, ROBO2, SCP2, SF3B1, SIRT2, SPIRE2, TERF2, TEX14, THRB, UBR2, YBX2]
BMX_Specific	negative regulation of cellular response to insulin stimulus	GO_BiologicalProcess	0.0462866	[APLP2, KANK1, NCK1, PKD1, PRKAA1, TSC2]
BMX_Specific	multivesicular body assembly	GO_BiologicalProcess	0.0462866	[ABI2, CHMP4B, DAB2IP, IST1, RAB11A, WDR1]
BMX_Specific	Type II diabetes mellitus	KEGG	0.0462866	[CACNA1D, IKBKB, MAPK1, MAPK10, PIK3CD, PRKCE]
BMX_Specific	regulation of striated muscle tissue development	GO_BiologicalProcess	0.046319	[AGFG1, CASR, CTNNB1, DCAF1, EPHB1, HDAC7, KCNK2, MAPK1, MRTFB, MYOCD, PAK1, PRKAA1, RALBP1, RBFOX1, SIRT2]
BMX_Specific	multicellular organism growth	GO_BiologicalProcess	0.0464025	[ANKRD11, APP, CELF1, EP300, ERCC6, GHR, GHRL, GPAM, HSF1, PDE4D, PFDN1, SLC1A2, SMPD3, SPTBN2, STAT5A, XPA]
BMX_Specific	lung morphogenesis	GO_BiologicalProcess	0.0465382	[CTNNB1, KRAS, LAMA1, MAPK1, NFIB, SRSF6, WNT7B]
BMX_Specific	retina morphogenesis in camera-type eye	GO_BiologicalProcess	0.0465382	[DSCAM, HIPK1, RDH13, RORB, SDK1, THRB, ZHX2]
BMX_Specific	toll-like receptor 4 signaling pathway	GO_BiologicalProcess	0.0465382	[ABI2, APLP2, ARHGEF28, DAB2IP, PRKCE, WDFY1, WDR1]
BMX_Specific	regulation of vasculature development	GO_BiologicalProcess	0.046678	[ABI2, ABL1, ACVRL1, ADAM12, AGO2, APC, BGLAP, CNTN1, CTNNB1, DAB2IP, GARS, GHRL, HDAC7, HIPK1, JCAD, MECP2, MINDY4, MYOCD, PDPK1, PIK3C2A, PKD1, PML, PRKCA, PRSS55, RAPGEF2, SASH1, TGFB2, VASH2, WDR1]
BMX_Specific	ventricular system development	GO_BiologicalProcess	0.0467929	[KDM2B, MECP2, MINDY4, RAPGEF2, TTC21B]
BMX_Specific	toll-like receptor 3 signaling pathway	GO_BiologicalProcess	0.0467929	[AGFG1, DCAF1, FERMT2, RALBP1, WDFY1]
BMX_Specific	Melanogenesis	KEGG	0.0468303	[ADCY3, CREBBP, CTNNB1, EP300, KRAS, MAPK1, PLCB4, PRKCA, WNT5B, WNT7B]
BMX_Specific	regulation of response to oxidative stress	GO_BiologicalProcess	0.0473053	[AGFG1, CHN1, CLU, CTNNB1, DCAF1, H2AFY, IGFBP7, MCTP1, MET, PTPRH, RALBP1, TRAP1]
BMX_Specific	cardiac muscle hypertrophy	GO_BiologicalProcess	0.0474083	[ATP2B2, ATP2B4, CAMTA2, CHN1, GLRX3, IL6ST, PAK1, PPP3CA, PRKCA, PTK2, RYR2]
BMX_Specific	regulation of phospholipid metabolic process	GO_BiologicalProcess	0.0474083	[ABI2, ACSL3, DAB2IP, MTMR3, PKD1, PTK2, SCARB1, VAV2, WASHC1, WDR1, WDR91]
BMX_Specific	axon guidance receptor activity	GO_BiologicalProcess	0.0476629	[EPHB1, MAPK1, ROBO2]
BMX_Specific	protein localization to ciliary membrane	GO_BiologicalProcess	0.0476629	[ARL13B, RABEP1, TUB]
BMX_Specific	macropinocytosis	GO_BiologicalProcess	0.0476629	[APLP2, CARMIL1, DOCK2]
BMX_Specific	protein auto-ADP-ribosylation	GO_BiologicalProcess	0.0476629	[PARP4, PARP8, TNKS]
BMX_Specific	neutrophil extravasation	GO_BiologicalProcess	0.0476629	[CD99L2, CLSTN1, PIK3CD]
BMX_Specific	Notch receptor processing, ligand-dependent	GO_BiologicalProcess	0.0476629	[ADAM10, IGFBP7, NCSTN]
BMX_Specific	regulation of histone deacetylase activity	GO_BiologicalProcess	0.0476629	[BRAP, KDM5A, PKD1]
BMX_Specific	spindle organization	GO_BiologicalProcess	0.0477871	[CHMP4B, CSNK1D, GOLGA4, MAPK15, MAPRE1, MECP2, MLH1, PARP4, PKD1, PTPRA, RAB11A, SENP6, SMC1A, TNKS, UVRAG, VCP, ZNF207]
BMX_Specific	regulation of sprouting angiogenesis	GO_BiologicalProcess	0.0478373	[ABL1, BGLAP, GARS, GHRL, HDAC7, JCAD, PDPK1, PIK3C2A, PRSS55]
BMX_Specific	telomere capping	GO_BiologicalProcess	0.0478963	[MAP3K4, MAPK1, MAPK15, PARP4, PRKDC, SMG6, TERF2, TNKS]
BMX_Specific	positive regulation of execution phase of apoptosis	GO_BiologicalProcess	0.0480488	[HSF1, SIRT2, TM2D1, TP53]
BMX_Specific	positive regulation by host of viral transcription	GO_BiologicalProcess	0.0480488	[CCNT1, EP300, GTF2B, SMARCA4]
BMX_Specific	vitamin D receptor signaling pathway	GO_BiologicalProcess	0.0480488	[PKD1, RBM14, TP53INP1, VDR]
BMX_Specific	ER-associated misfolded protein catabolic process	GO_BiologicalProcess	0.0480488	[ITGA2B, POMT2, UFD1, VCP]
BMX_Specific	CCR4-NOT complex	GO_CellularComponent	0.0480488	[CNOT1, CNOT6L, CPEB3, SH3BP4]
BMX_Specific	central nervous system neuron differentiation	GO_BiologicalProcess	0.0481264	[ASH1L, B4GALT5, CHD5, CRK, CSNK1D, CTNNB1, DCLK1, EPHB1, MAPK1, MDGA2, NFIB, OGDH, PAX7, PTK2, RAPGEF2, ROBO2, RORA, SF3B1, SPOCK1]
BMX_Specific	chromosome, telomeric region	GO_CellularComponent	0.0495201	[CCDC88A, CHEK1, DNA2, DOT1L, H2AFY, HID1, NSMCE2, ORC4, PARP4, PML, PRKDC, RAD51, SIRT2, SMCHD1, SMG6, TERF2, TNKS]
BMX_Specific	neuron projection extension	GO_BiologicalProcess	0.0495201	[ABL1, CTNNB1, DCLK1, DSCAM, GOLGA4, ITGA4, ITSN2, MEGF8, NTN1, PAK1, PLXNA1, RAB11A, RUFY3, SEMA4D, SEMA7A, SF3B1, SYT17]
BMX_Specific	spindle assembly	GO_BiologicalProcess	0.0495356	[CHMP4B, CSNK1D, GOLGA4, MAPK15, MAPRE1, MLH1, PARP4, RAB11A, SENP6, SMC1A, TNKS, ZNF207]
BMX_Specific	postsynaptic specialization membrane	GO_CellularComponent	0.0495356	[ATP2B2, ATP2B4, CDH2, CLSTN1, CLSTN2, CLSTN3, DHRS3, GRIA1, GRM5, KPNA1, OPRD1, SLC16A3]
BMX_Specific	Vascular smooth muscle contraction	KEGG	0.0495356	[ADCY3, ADORA2B, ARHGEF12, CACNA1D, GNA12, KCNMB4, MAPK1, PLA2G1B, PLCB4, PPP1R12A, PRKCA, PRKCE]
BMX_Specific	cell death in response to oxidative stress	GO_BiologicalProcess	0.0495356	[AGFG1, CHN1, CLU, CTNNB1, DCAF1, IGFBP7, MET, PDPK1, PML, PTPRH, RALBP1, TRAP1]
BMX_Specific	cytokine-mediated signaling pathway	GO_BiologicalProcess	0.0496179	[AGFG1, ANGPT1, APLP2, ARHGEF28, BAG4, BGLAP, BRWD1, CCR9, CLIP3, CLSTN1, CNTFR, CNTN1, CRK, CSDE1, DCAF1, DPYSL5, GHR, GOLGA4, HIPK1, IKBKB, IL12RB2, IL34, IL6ST, INPP5D, IRAK3, KRAS, LIFR, LRRFIP1, MID1, MMP2, OPRD1, PADI2, PELI2, PIAS4, PIK3CD, PITPNA, PKD1, PKN2, PML, POP4, POU2F1, PRKCA, PSMB7, PSMC3, PSMD2, RALBP1, RBM5, RNASEH2A, RORA, SF3B1, SMARCA4, SPPL2B, ST18, STAT5A, TCP1, TNFRSF9, T…
BMX_Specific	microtubule organizing center organization	GO_BiologicalProcess	0.0497995	[ABI2, C10orf90, C2CD3, CDC42EP2, CHEK1, CHMP4B, CROCC, CTNNB1, DAB2IP, MCPH1, PPP1R12A, RBM14, SF3B1, TP53INP1, UVRAG, WDR1]
BMX_Specific	response to cold	GO_BiologicalProcess	0.0498013	[APLP2, CDH8, METRNL, PRKAA1, RNF34, TMEM135, UCP3]
BMX_Specific	negative regulation of toll-like receptor signaling pathway	GO_BiologicalProcess	0.0498013	[ABI2, DAB2IP, IRAK3, PDPK1, POP4, SMPDL3B, WDR1]
BMX_Specific	protein-containing complex disassembly	GO_BiologicalProcess	0.0498017	[APC, BNIP3, CAPZB, CARMIL1, CLEC16A, CTNNB1, GAK, GBA3, HDGFL2, IRAK3, IST1, KIF19, MICAL3, MID1, MRPL20, MRPL4, NAPB, NAV3, SMARCA4, SMARCC1, SPTAN1, SPTBN2, TAOK1, TTBK2, UVRAG, VCP, WDR1]
BMX_Specific	cellular response to external stimulus	GO_BiologicalProcess	0.0498277	[ADORA2B, BGLAP, BNIP3, CASR, CHEK1, CLEC16A, EGFR, EHMT2, EIF2S1, EIF4E, FNIP1, GBA3, HSF1, ITGA4, MAPK1, MINDY4, MTMR3, MYOCD, PARP4, PKD1, PRKAA1, PRKAB1, RBM14, SLC1A2, TNKS, TP53, TP53INP1, UTS2B, VDR, WDR59, WIPI2]
BMX_Specific	establishment of endothelial barrier	GO_BiologicalProcess	0.0498298	[AFDN, CTNNB1, IKBKB, PDE4D, RAPGEF2, WNT7B]
[truncated: 656 more rows]

## Sheet: TableS4
Supplemental Table S4 TF Motif analysis for breed specific H3K27ac peaks
[truncated: 32 more rows]

## Sheet: TableS5
Supplemental Table S5 Gene ontology and KEGG enrichment analysis on most associated genes for shared Super enhancer peaks
[truncated: 571 more rows]
